# Supplementary material for: Response of bacterial and fungal communities to high petroleum pollution in different soils
Source: Sci Rep. 2021 Jan 8;11:164. doi: 10.1038/s41598-020-80631-4 (PMC7794381; doi:10.1038/s41598-020-80631-4)
Supplement: Supplementary file 1 — Supplementary Information. [file 41598_2020_80631_MOESM1_ESM.xlsx]

## Sheet: Table S1
Response of bacterial and fungal communities to high petroleum pollution in different soils
Polina Galitskaya1, Liliya Biktasheva1*, Sergey Blagodatsky2,3, Svetlana Selivanovskaya1
Table S1. Petroleum hydrocarbon content and composition in the D, S, and C soil samples contaminated with 6% (l) and 25% (u) petroleum.
Sample		Total hydrocarbon content, g kg-1	Fractional composition of hydrocarbons, g kg-1
			Аliphatic and aromatic hydrocarbons	resins	asphaltenes
Dl	0	49.7±2.5	19.7±1.0	23.8±1.2	6.2±0.3
	120	48.5±2.5	18.9±0.9	23.2±1.2	6.4±0.3
Sl	0	53±2.7	24.9±1.2	21.3±1.1	6.8±0.4
	120	52.7±2.6	23.6±1.2	22.2±1.1	6.9±0.3
Cl	0	48±2.4	22.1±1.1	19.4±1.0	6.5±0.3
	120	47.4±2.4	21±1.1	20±1.0	6.4±0.3
Du	0	202±10.1	88.6±4.5	90.1±4.6	23.3±1.2
	120	201±10.1	82.3±4.2	93.1±4.7	25.6±1.3
Su	0	203±10.2	89.3±4.6	88.3±4.5	25.4±1.3
	120	203±10.2	85.6±4.3	90.1±4.5	27.3±1.4
Cu	0	191±9.7	67.8±3.4	95.2±5.0	28±1.4
	120	189±9.5	63±3.2	99±5.0	27±1.4

## Sheet: Table S2
Response of bacterial and fungal communities to high petroleum pollution in different soils
Polina Galitskaya1, Liliya Biktasheva1*, Sergey Blagodatsky2,3, Svetlana Selivanovskaya1
Table S2. Bacterial community
#SampleID	D0-3	S0-3	C0-3	Dl-3	Sl-3	Cl-3	Du-3	Su-3	Cu-3	Dl-30	Sl-30	Cl-30	Du-30	Su-30	Cu-30	Dl-60	Sl-60	Cl-60	Du-60	Su-60	Cu-60	D0-120	S0-120	C0-120	Dl-120	Sl-120	Cl-120	Du-120	Su-120	Cu-120
Unassigned;Other;Other;Other;Other;Other;Other	26	61	24	30	24	52	47	29	29	18	17	20	10	18	9	46	32	15	19	9	16	12	18	19	44	68	23	18	26	12
k__Bacteria;p__AD3;c__ABS-6;o__;f__;g__;s__	9	0	11	1	0	59	7	0	50	3	0	14	6	0	6	0	0	6	4	0	7	0	1	6	5	0	7	0	5	7
k__Bacteria;p__Acidobacteria;c__;o__;f__;g__;s__	1	0	4	2	4	20	3	3	5	1	1	5	2	0	1	0	1	3	0	0	2	0	5	2	0	3	2	0	0	1
k__Bacteria;p__Acidobacteria;c__AT-s54;o__;f__;g__;s__	0	0	2	1	0	0	1	0	0	0	0	0	0	0	0	0	0	0	0	0	1	0	0	0	0	0	0	0	0	0
k__Bacteria;p__Acidobacteria;c__Acidobacteria-5;o__;f__;g__;s__	97	118	69	98	145	150	97	115	95	60	53	78	35	42	46	16	20	29	25	6	18	46	71	75	6	14	18	3	20	11
k__Bacteria;p__Acidobacteria;c__Acidobacteria-6;o__CCU21;f__;g__;s__	24	24	35	25	12	40	23	15	37	8	6	15	7	2	11	2	3	7	17	5	24	12	9	21	0	1	9	2	6	10
k__Bacteria;p__Acidobacteria;c__Acidobacteria-6;o__iii1-15;f__;g__;s__	921	1288	1176	899	1018	1277	811	930	761	431	789	633	342	333	486	133	183	299	388	166	305	1021	1090	1050	52	90	153	40	277	110
k__Bacteria;p__Acidobacteria;c__Acidobacteria-6;o__iii1-15;f__RB40;g__;s__	65	87	76	91	65	47	128	64	53	33	20	23	32	17	36	3	7	10	39	9	15	57	36	31	3	4	2	2	27	4
k__Bacteria;p__Acidobacteria;c__Acidobacteria-6;o__iii1-15;f__mb2424;g__;s__	36	61	127	89	54	51	71	46	51	41	98	38	28	10	29	4	9	11	27	9	30	49	36	62	1	1	6	3	33	5
k__Bacteria;p__Acidobacteria;c__Acidobacteriia;o__Acidobacteriales;f__Acidobacteriaceae;g__;s__	104	50	3	120	70	1	90	50	0	64	29	3	63	39	6	35	46	7	25	6	2	79	68	14	80	141	4	17	1	0
k__Bacteria;p__Acidobacteria;c__Acidobacteriia;o__Acidobacteriales;f__Acidobacteriaceae;g__Edaphobacter;s__modestum	45	9	1	92	28	1	37	8	2	46	7	2	25	22	0	16	17	5	17	6	0	40	31	6	32	24	8	23	0	0
k__Bacteria;p__Acidobacteria;c__Acidobacteriia;o__Acidobacteriales;f__Acidobacteriaceae;g__Terriglobus;s__	1	0	0	3	3	0	0	0	0	2	0	2	0	5	0	2	0	3	0	0	0	0	1	0	0	6	2	5	0	0
k__Bacteria;p__Acidobacteria;c__Acidobacteriia;o__Acidobacteriales;f__Koribacteraceae;g__;s__	129	263	58	109	220	218	141	161	50	60	45	114	53	67	71	27	50	48	15	28	14	73	211	154	23	41	53	4	12	15
k__Bacteria;p__Acidobacteria;c__Acidobacteriia;o__Acidobacteriales;f__Koribacteraceae;g__Candidatus Koribacter;s__	45	66	16	36	206	4	72	156	4	52	17	27	31	49	18	23	35	31	19	16	4	48	145	39	48	49	58	14	5	1
k__Bacteria;p__Acidobacteria;c__BPC102;o__;f__;g__;s__	0	0	1	0	0	8	0	0	0	0	0	0	0	0	0	0	0	0	0	0	0	0	0	0	0	0	0	0	0	0
k__Bacteria;p__Acidobacteria;c__BPC102;o__MVS-40;f__;g__;s__	3	4	4	2	0	4	3	2	4	1	2	0	2	0	3	0	0	3	0	0	3	0	3	3	0	0	2	1	1	1
k__Bacteria;p__Acidobacteria;c__DA052;o__Ellin6513;f__;g__;s__	107	102	25	112	91	99	133	68	40	55	17	76	50	26	32	23	16	23	22	9	3	64	66	35	29	52	27	1	3	3
k__Bacteria;p__Acidobacteria;c__EC1113;o__;f__;g__;s__	7	1	3	1	2	3	4	4	1	2	0	3	2	0	2	0	0	0	0	0	0	1	0	0	0	0	0	0	0	0
k__Bacteria;p__Acidobacteria;c__PAUC37f;o__;f__;g__;s__	11	31	14	15	43	52	17	20	15	7	5	7	1	5	14	0	4	5	0	0	8	6	14	21	1	1	4	0	7	1
k__Bacteria;p__Acidobacteria;c__RB25;o__;f__;g__;s__	30	13	7	23	8	6	69	14	6	4	1	3	9	1	3	0	0	5	4	2	2	14	4	4	0	1	0	0	1	0
k__Bacteria;p__Acidobacteria;c__S035;o__;f__;g__;s__	1	3	6	0	8	53	0	6	48	3	1	19	0	4	13	0	0	6	0	0	1	1	5	20	0	1	7	0	3	2
k__Bacteria;p__Acidobacteria;c__Solibacteres;o__JH-WHS99;f__;g__;s__	0	2	0	0	0	0	0	3	2	0	0	0	0	0	0	0	0	0	0	1	0	0	0	0	0	0	0	0	0	0
k__Bacteria;p__Acidobacteria;c__Solibacteres;o__Solibacterales;Other;Other;Other	4	0	4	4	3	1	1	0	4	0	0	0	0	0	0	0	0	0	0	0	0	0	0	0	0	0	0	0	0	0
k__Bacteria;p__Acidobacteria;c__Solibacteres;o__Solibacterales;f__;g__;s__	265	230	164	285	239	112	302	232	100	149	204	78	129	80	70	67	47	42	61	27	84	218	215	169	65	30	67	15	69	60
k__Bacteria;p__Acidobacteria;c__Solibacteres;o__Solibacterales;f__AKIW659;g__;s__	5	7	2	2	4	1	0	4	3	0	8	2	0	1	1	1	2	0	1	0	0	1	4	4	1	0	3	0	2	1
k__Bacteria;p__Acidobacteria;c__Solibacteres;o__Solibacterales;f__PAUC26f;g__;s__	0	1	0	1	1	4	2	0	0	0	0	1	0	1	0	0	0	0	0	0	0	0	0	0	0	0	0	0	0	0
k__Bacteria;p__Acidobacteria;c__Solibacteres;o__Solibacterales;f__Solibacteraceae;g__;s__	9	16	5	12	12	2	7	7	2	4	26	2	3	6	0	6	14	0	9	8	0	3	21	8	4	15	0	8	2	0
k__Bacteria;p__Acidobacteria;c__Solibacteres;o__Solibacterales;f__Solibacteraceae;g__Candidatus Solibacter;s__	355	596	164	422	536	265	418	492	129	239	201	123	201	143	100	99	104	64	80	34	57	263	466	197	80	33	56	12	19	20
k__Bacteria;p__Acidobacteria;c__Solibacteres;o__Solibacterales;f__[Bryobacteraceae];g__;s__	10	5	18	13	5	10	8	5	3	0	3	2	0	0	2	0	0	0	1	0	2	0	0	1	0	0	0	0	1	0
k__Bacteria;p__Acidobacteria;c__Sva0725;o__Sva0725;f__;g__;s__	21	12	36	10	19	7	18	21	26	11	7	13	29	11	7	2	11	7	23	17	23	18	20	35	4	3	2	1	8	9
k__Bacteria;p__Acidobacteria;c__TM1;o__;f__;g__;s__	1	2	1	0	2	12	2	1	3	0	0	6	0	0	1	1	0	0	0	0	1	3	5	1	0	0	0	0	0	0
k__Bacteria;p__Acidobacteria;c__[Chloracidobacteria];o__;f__;g__;s__	2	2	1	0	2	0	0	7	1	0	7	1	0	0	0	0	0	0	0	0	1	0	3	4	0	0	0	0	0	0
k__Bacteria;p__Acidobacteria;c__[Chloracidobacteria];o__11-24;f__;g__;s__	1	0	29	6	6	83	2	2	36	1	1	39	2	1	15	3	1	8	0	0	8	7	3	29	0	0	5	0	5	3
k__Bacteria;p__Acidobacteria;c__[Chloracidobacteria];o__DS-100;f__;g__;s__	0	2	10	0	3	6	0	1	4	0	0	8	0	0	7	0	1	0	3	3	6	0	1	10	0	1	4	0	2	5
k__Bacteria;p__Acidobacteria;c__[Chloracidobacteria];o__Ellin7246;f__;g__;s__	1	1	0	0	0	0	0	2	0	0	0	0	0	0	0	1	0	0	0	0	0	0	0	0	0	0	0	0	0	0
k__Bacteria;p__Acidobacteria;c__[Chloracidobacteria];o__PK29;f__;g__;s__	1	5	14	2	0	33	1	3	28	1	0	19	0	0	3	0	0	4	0	0	3	1	0	23	0	0	2	1	4	1
k__Bacteria;p__Acidobacteria;c__[Chloracidobacteria];o__RB41;f__;g__;s__	138	205	335	118	189	355	76	146	289	107	95	332	67	79	181	24	41	157	46	38	131	118	268	492	21	15	106	10	76	53
k__Bacteria;p__Acidobacteria;c__[Chloracidobacteria];o__RB41;f__Ellin6075;g__;s__	108	83	170	67	96	68	65	71	76	75	142	64	52	86	48	24	43	33	39	36	61	122	161	171	12	22	15	6	34	16
k__Bacteria;p__Acidobacteria;c__iii1-8;o__;f__;g__;s__	1	0	0	0	1	0	1	0	0	0	0	0	1	0	0	0	0	0	0	0	0	0	0	0	0	0	0	0	0	0
k__Bacteria;p__Acidobacteria;c__iii1-8;o__32-20;f__;g__;s__	17	15	51	14	16	223	22	12	41	12	4	51	9	9	30	7	4	25	16	0	4	23	24	83	7	5	25	1	8	2
k__Bacteria;p__Acidobacteria;c__iii1-8;o__DS-18;f__;g__;s__	23	44	54	16	61	111	15	54	72	19	19	42	14	13	13	7	9	9	10	13	18	36	53	92	2	0	4	4	17	7
k__Bacteria;p__Acidobacteria;c__iii1-8;o__SJA-36;f__;g__;s__	3	1	0	1	2	5	0	4	2	1	0	0	0	0	1	0	0	0	1	0	0	1	1	0	0	0	1	0	0	0
k__Bacteria;p__Actinobacteria;c__Acidimicrobiia;o__Acidimicrobiales;Other;Other;Other	1	1	0	1	2	0	0	1	0	1	2	0	0	0	0	0	0	0	0	0	0	6	1	0	0	2	0	0	0	0
k__Bacteria;p__Actinobacteria;c__Acidimicrobiia;o__Acidimicrobiales;f__;g__;s__	121	167	177	154	131	161	121	171	194	145	453	93	237	152	78	108	159	54	286	195	120	211	156	123	80	201	68	83	67	61
k__Bacteria;p__Actinobacteria;c__Acidimicrobiia;o__Acidimicrobiales;f__AKIW874;g__;s__	0	3	31	0	9	23	1	6	48	15	5	59	0	2	42	1	3	88	1	6	49	0	8	27	2	9	130	2	33	27
k__Bacteria;p__Actinobacteria;c__Acidimicrobiia;o__Acidimicrobiales;f__C111;g__;s__	144	148	166	112	131	90	149	170	82	99	295	93	159	103	62	55	81	55	276	134	163	181	126	119	41	60	36	83	90	67
k__Bacteria;p__Actinobacteria;c__Acidimicrobiia;o__Acidimicrobiales;f__EB1017;g__;s__	207	247	210	264	249	234	248	234	266	132	255	130	198	163	103	106	120	129	315	98	223	321	247	214	113	122	159	58	99	107
k__Bacteria;p__Actinobacteria;c__Acidimicrobiia;o__Acidimicrobiales;f__Iamiaceae;Other;Other	0	0	0	0	0	0	0	0	0	0	0	0	0	0	0	5	1	1	0	0	0	0	0	0	19	5	1	0	0	0
k__Bacteria;p__Actinobacteria;c__Acidimicrobiia;o__Acidimicrobiales;f__Iamiaceae;g__;s__	0	0	1	0	0	0	0	0	0	0	1	0	0	0	0	0	0	0	0	0	1	0	0	1	1	0	0	0	0	0
k__Bacteria;p__Actinobacteria;c__Acidimicrobiia;o__Acidimicrobiales;f__Iamiaceae;g__Iamia;s__	9	3	17	14	5	1	11	9	25	13	24	10	17	9	8	8	4	15	24	699	8	27	1	9	5	12	8	8	8	4
k__Bacteria;p__Actinobacteria;c__Acidimicrobiia;o__Acidimicrobiales;f__Microthrixaceae;g__;s__	5	8	17	4	8	1	5	13	0	16	56	6	35	17	3	17	18	9	20	2	5	4	9	6	8	32	2	7	5	2
k__Bacteria;p__Actinobacteria;c__Actinobacteria;o__Actinomycetales;Other;Other;Other	12	16	34	13	27	41	11	41	21	10	23	42	9	37	33	25	12	28	18	14	52	27	14	22	9	18	23	22	33	26
k__Bacteria;p__Actinobacteria;c__Actinobacteria;o__Actinomycetales;f__;g__;s__	102	167	245	111	158	541	116	198	399	114	181	275	181	311	165	75	159	162	241	206	388	148	188	234	84	156	231	82	219	198
k__Bacteria;p__Actinobacteria;c__Actinobacteria;o__Actinomycetales;f__Actinospicaceae;g__;s__	0	0	0	0	0	0	2	0	0	0	0	0	0	0	0	0	0	0	0	0	0	0	0	0	1	0	0	1	0	0
k__Bacteria;p__Actinobacteria;c__Actinobacteria;o__Actinomycetales;f__Actinosynnemataceae;Other;Other	3	5	10	5	12	3	11	8	11	3	5	9	3	13	22	5	10	11	11	112	11	12	11	9	4	10	3	3	13	8
k__Bacteria;p__Actinobacteria;c__Actinobacteria;o__Actinomycetales;f__Actinosynnemataceae;g__;s__	5	2	6	2	4	1	2	8	5	3	1	6	2	2	11	1	3	8	1	2	8	3	2	1	1	0	2	0	27	8
k__Bacteria;p__Actinobacteria;c__Actinobacteria;o__Actinomycetales;f__Actinosynnemataceae;g__Actinokineospora;s__diospyrosa	1	5	1	1	9	3	1	9	0	1	3	0	0	3	0	0	1	0	1	0	5	11	7	4	0	1	1	0	3	0
k__Bacteria;p__Actinobacteria;c__Actinobacteria;o__Actinomycetales;f__Actinosynnemataceae;g__Kibdelosporangium;s__	0	0	0	0	1	1	0	0	4	0	0	0	0	2	1	1	2	0	0	0	2	0	0	1	0	0	0	0	0	3
k__Bacteria;p__Actinobacteria;c__Actinobacteria;o__Actinomycetales;f__Actinosynnemataceae;g__Lentzea;Other	1	0	1	1	0	0	0	1	4	0	0	0	0	3	4	0	0	1	0	1	3	0	0	1	0	0	0	0	9	0
k__Bacteria;p__Actinobacteria;c__Actinobacteria;o__Actinomycetales;f__Beutenbergiaceae;Other;Other	0	0	0	0	0	0	0	0	0	0	0	0	0	0	0	0	0	0	0	0	0	0	0	0	0	1	0	0	0	0
k__Bacteria;p__Actinobacteria;c__Actinobacteria;o__Actinomycetales;f__Bogoriellaceae;g__Georgenia;s__	0	0	0	0	0	0	0	0	0	0	0	0	0	0	0	0	0	0	0	9	2	0	0	0	0	0	0	0	0	0
k__Bacteria;p__Actinobacteria;c__Actinobacteria;o__Actinomycetales;f__Cellulomonadaceae;Other;Other	4	0	3	1	1	0	2	0	0	0	0	0	0	0	0	1	0	0	1	0	0	0	0	0	3	0	0	0	1	0
k__Bacteria;p__Actinobacteria;c__Actinobacteria;o__Actinomycetales;f__Cellulomonadaceae;g__Cellulomonas;s__	18	7	26	23	9	8	20	10	8	12	45	1	19	9	9	12	7	5	42	29	10	20	7	9	26	17	9	65	14	9
k__Bacteria;p__Actinobacteria;c__Actinobacteria;o__Actinomycetales;f__Cellulomonadaceae;g__Cellulomonas;s__xylanilytica	1	0	0	0	0	0	1	0	0	0	2	0	1	0	0	1	0	0	0	0	0	1	0	0	1	0	0	1	0	0
k__Bacteria;p__Actinobacteria;c__Actinobacteria;o__Actinomycetales;f__Corynebacteriaceae;g__Corynebacterium;s__	11	0	0	3	4	8	3	4	12	0	3	3	0	0	0	0	0	0	0	5	0	0	0	0	0	0	0	1	0	0
k__Bacteria;p__Actinobacteria;c__Actinobacteria;o__Actinomycetales;f__Corynebacteriaceae;g__Corynebacterium;s__durum	3	0	0	0	0	0	0	0	0	0	0	1	0	0	0	0	0	0	0	0	0	0	0	0	0	0	0	0	0	0
k__Bacteria;p__Actinobacteria;c__Actinobacteria;o__Actinomycetales;f__Cryptosporangiaceae;g__;s__	1	0	1	0	0	2	0	0	0	0	0	0	1	0	1	0	0	3	0	0	0	0	0	1	0	0	0	0	0	0
k__Bacteria;p__Actinobacteria;c__Actinobacteria;o__Actinomycetales;f__Dermacoccaceae;g__Dermacoccus;s__	0	1	0	0	0	0	0	0	0	0	0	0	0	1	0	1	0	0	0	0	0	0	0	0	0	0	0	1	0	0
k__Bacteria;p__Actinobacteria;c__Actinobacteria;o__Actinomycetales;f__Dietziaceae;g__Dietzia;s__	0	0	2	0	0	0	0	0	0	0	0	0	0	0	1	0	0	0	0	0	0	0	0	0	0	0	0	0	2	1
k__Bacteria;p__Actinobacteria;c__Actinobacteria;o__Actinomycetales;f__Frankiaceae;Other;Other	0	0	0	0	1	0	0	3	0	0	3	0	0	0	0	0	0	0	0	0	1	3	3	1	2	0	1	0	0	0
k__Bacteria;p__Actinobacteria;c__Actinobacteria;o__Actinomycetales;f__Frankiaceae;g__;s__	27	37	25	38	36	59	27	35	68	40	42	42	45	47	32	23	21	32	62	24	48	94	52	29	34	23	34	19	24	19
k__Bacteria;p__Actinobacteria;c__Actinobacteria;o__Actinomycetales;f__Frankiaceae;g__Frankia;s__	3	2	0	1	4	0	3	12	8	3	4	4	9	5	3	5	1	0	6	2	1	10	3	0	3	1	2	7	3	1
k__Bacteria;p__Actinobacteria;c__Actinobacteria;o__Actinomycetales;f__Geodermatophilaceae;Other;Other	7	4	17	2	7	17	5	7	19	10	17	14	7	3	13	12	5	19	20	76	27	13	9	25	7	7	30	13	14	24
k__Bacteria;p__Actinobacteria;c__Actinobacteria;o__Actinomycetales;f__Geodermatophilaceae;g__;s__	7	14	43	7	15	19	6	22	13	18	35	15	27	19	16	21	12	22	41	40	33	31	19	28	15	14	31	18	28	41
k__Bacteria;p__Actinobacteria;c__Actinobacteria;o__Actinomycetales;f__Geodermatophilaceae;g__Geodermatophilus;Other	0	1	1	1	0	2	0	1	0	2	8	1	5	1	0	3	5	1	2	11	3	8	4	1	4	6	5	6	0	2
k__Bacteria;p__Actinobacteria;c__Actinobacteria;o__Actinomycetales;f__Geodermatophilaceae;g__Geodermatophilus;s__obscurus	0	4	10	0	3	8	0	0	2	0	4	5	0	1	3	0	1	4	0	0	19	2	1	2	0	1	5	0	6	5
k__Bacteria;p__Actinobacteria;c__Actinobacteria;o__Actinomycetales;f__Geodermatophilaceae;g__Modestobacter;s__	4	5	8	3	10	3	2	8	0	6	21	6	5	5	9	2	4	10	8	9	8	13	8	6	5	7	8	4	6	7
k__Bacteria;p__Actinobacteria;c__Actinobacteria;o__Actinomycetales;f__Gordoniaceae;g__Gordonia;s__	2	0	0	1	2	1	6	1	1	202	71	18	7	13	25	349	265	76	199	445	19	0	0	1	615	481	105	660	87	176
k__Bacteria;p__Actinobacteria;c__Actinobacteria;o__Actinomycetales;f__Intrasporangiaceae;Other;Other	22	18	53	22	20	23	16	27	45	36	58	46	43	39	31	37	27	54	84	41	71	47	22	33	22	16	45	40	43	62
k__Bacteria;p__Actinobacteria;c__Actinobacteria;o__Actinomycetales;f__Intrasporangiaceae;g__;s__	5	8	14	6	3	6	10	8	5	6	8	4	8	7	6	3	6	7	35	13	9	20	10	6	4	4	6	15	9	10
k__Bacteria;p__Actinobacteria;c__Actinobacteria;o__Actinomycetales;f__Intrasporangiaceae;g__Knoellia;s__subterranea	0	0	1	0	0	2	1	0	3	0	2	0	0	0	2	0	0	3	3	0	1	2	0	5	0	0	1	0	6	2
k__Bacteria;p__Actinobacteria;c__Actinobacteria;o__Actinomycetales;f__Intrasporangiaceae;g__Phycicoccus;s__	5	4	25	4	4	9	3	2	6	5	10	16	6	12	14	4	2	25	9	33	26	12	3	13	11	0	22	4	26	30
k__Bacteria;p__Actinobacteria;c__Actinobacteria;o__Actinomycetales;f__Intrasporangiaceae;g__Terracoccus;s__	9	9	6	6	4	4	7	7	3	13	11	10	9	7	10	8	10	6	34	19	19	20	5	8	2	3	7	17	19	17
k__Bacteria;p__Actinobacteria;c__Actinobacteria;o__Actinomycetales;f__Kineosporiaceae;Other;Other	8	11	19	4	11	11	8	8	13	4	17	4	2	18	4	1	8	17	13	11	17	18	8	6	3	0	3	9	8	4
k__Bacteria;p__Actinobacteria;c__Actinobacteria;o__Actinomycetales;f__Kineosporiaceae;g__;s__	14	5	13	2	24	17	9	13	17	8	17	42	6	30	17	13	1	10	8	5	18	6	2	5	3	1	5	12	11	14
k__Bacteria;p__Actinobacteria;c__Actinobacteria;o__Actinomycetales;f__Microbacteriaceae;Other;Other	3	0	1	1	0	0	1	0	0	2	2	0	4	1	0	10	6	5	4	46	3	4	0	0	32	42	35	20	0	1
k__Bacteria;p__Actinobacteria;c__Actinobacteria;o__Actinomycetales;f__Microbacteriaceae;g__;s__	70	10	57	95	22	22	74	48	21	70	34	25	86	38	44	97	40	116	152	1097	42	43	11	12	234	145	672	209	49	23
k__Bacteria;p__Actinobacteria;c__Actinobacteria;o__Actinomycetales;f__Microbacteriaceae;g__Agrococcus;s__jenensis	0	0	0	0	0	0	0	0	0	0	0	0	0	0	0	0	0	0	0	2	0	0	0	0	0	1	0	1	0	0
k__Bacteria;p__Actinobacteria;c__Actinobacteria;o__Actinomycetales;f__Microbacteriaceae;g__Agromyces;s__	2	5	10	0	5	3	3	3	9	9	2	14	0	3	22	14	2	12	2	59	35	1	2	20	56	10	17	46	13	13
k__Bacteria;p__Actinobacteria;c__Actinobacteria;o__Actinomycetales;f__Microbacteriaceae;g__Cryocola;s__	0	2	11	0	0	1	1	0	7	1	0	12	0	2	7	0	0	4	1	3	21	1	0	4	0	0	3	0	23	18
k__Bacteria;p__Actinobacteria;c__Actinobacteria;o__Actinomycetales;f__Microbacteriaceae;g__Microbacterium;s__	2	1	4	2	2	6	3	0	1	4	5	5	3	3	2	9	15	4	7	28	2	3	1	2	29	46	23	26	7	3
k__Bacteria;p__Actinobacteria;c__Actinobacteria;o__Actinomycetales;f__Microbacteriaceae;g__Mycetocola;s__	0	0	0	0	0	0	0	0	0	0	1	0	0	0	0	1	1	1	0	1	0	0	0	0	1	0	0	0	0	0
k__Bacteria;p__Actinobacteria;c__Actinobacteria;o__Actinomycetales;f__Microbacteriaceae;g__Salinibacterium;s__	1	0	3	0	0	0	0	2	1	1	0	0	0	0	0	1	1	1	1	6	2	1	0	0	0	1	5	1	3	2
k__Bacteria;p__Actinobacteria;c__Actinobacteria;o__Actinomycetales;f__Micrococcaceae;g__;s__	50	14	89	46	22	54	30	33	100	47	12	59	32	28	52	28	16	54	168	79	120	70	22	68	25	10	63	56	315	271
k__Bacteria;p__Actinobacteria;c__Actinobacteria;o__Actinomycetales;f__Micrococcaceae;g__Arthrobacter;Other	1	0	3	0	0	2	0	0	1	0	0	4	0	0	5	0	2	2	1	1	4	0	1	6	0	0	5	0	25	14
k__Bacteria;p__Actinobacteria;c__Actinobacteria;o__Actinomycetales;f__Micrococcaceae;g__Arthrobacter;s__	19	4	40	5	4	23	5	8	47	12	6	27	6	16	33	15	10	27	32	33	73	9	6	36	3	4	30	16	209	145
k__Bacteria;p__Actinobacteria;c__Actinobacteria;o__Actinomycetales;f__Micrococcaceae;g__Rothia;s__aeria	1	0	0	0	0	0	0	0	0	0	0	1	0	0	0	0	1	0	0	0	0	0	0	0	1	0	0	0	0	0
k__Bacteria;p__Actinobacteria;c__Actinobacteria;o__Actinomycetales;f__Micromonosporaceae;Other;Other	78	49	70	50	83	105	57	61	45	36	86	59	43	67	55	32	30	38	59	119	59	71	64	34	29	26	58	19	53	44
k__Bacteria;p__Actinobacteria;c__Actinobacteria;o__Actinomycetales;f__Micromonosporaceae;g__;s__	79	71	114	70	70	87	88	89	151	61	73	86	79	114	88	50	47	51	53	48	123	79	76	78	34	45	75	50	96	92
k__Bacteria;p__Actinobacteria;c__Actinobacteria;o__Actinomycetales;f__Micromonosporaceae;g__Actinoplanes;Other	4	2	5	4	5	0	6	7	4	3	3	0	3	6	0	4	1	2	4	2	6	3	3	1	1	2	1	15	10	3
k__Bacteria;p__Actinobacteria;c__Actinobacteria;o__Actinomycetales;f__Micromonosporaceae;g__Actinoplanes;s__	10	4	17	31	6	2	27	18	4	24	52	0	11	6	4	2	3	4	9	5	4	5	5	4	2	0	3	27	6	4
k__Bacteria;p__Actinobacteria;c__Actinobacteria;o__Actinomycetales;f__Micromonosporaceae;g__Catellatospora;s__	31	6	43	11	5	47	29	10	30	10	4	34	10	3	23	1	3	12	4	3	42	34	5	30	10	4	7	1	23	7
k__Bacteria;p__Actinobacteria;c__Actinobacteria;o__Actinomycetales;f__Micromonosporaceae;g__Dactylosporangium;s__	9	17	16	13	13	24	10	43	19	9	11	19	10	10	4	10	11	10	8	7	26	10	26	14	1	3	14	9	8	5
k__Bacteria;p__Actinobacteria;c__Actinobacteria;o__Actinomycetales;f__Micromonosporaceae;g__Pilimelia;s__	18	18	55	9	26	100	17	10	83	13	11	86	14	17	27	9	6	41	9	16	65	25	20	38	5	8	50	6	24	49
k__Bacteria;p__Actinobacteria;c__Actinobacteria;o__Actinomycetales;f__Micromonosporaceae;g__Verrucosispora;Other	0	0	1	0	0	0	0	0	1	0	0	0	0	0	1	0	0	0	0	0	1	0	0	0	0	0	0	0	0	0
k__Bacteria;p__Actinobacteria;c__Actinobacteria;o__Actinomycetales;f__Micromonosporaceae;g__Virgisporangium;s__ochraceum	2	0	19	4	0	6	5	0	7	2	1	2	2	3	13	0	0	6	4	0	13	1	0	11	1	0	10	2	3	5
k__Bacteria;p__Actinobacteria;c__Actinobacteria;o__Actinomycetales;f__Mycobacteriaceae;g__Mycobacterium;Other	1	0	2	2	2	0	3	0	6	3	0	5	5	13	6	8	7	4	5	1	7	0	2	2	4	45	3	4	7	1
k__Bacteria;p__Actinobacteria;c__Actinobacteria;o__Actinomycetales;f__Mycobacteriaceae;g__Mycobacterium;s__	495	492	144	595	639	116	464	736	122	760	1140	339	1353	1638	401	917	1547	500	737	3202	304	613	499	187	948	1658	663	431	224	169
k__Bacteria;p__Actinobacteria;c__Actinobacteria;o__Actinomycetales;f__Mycobacteriaceae;g__Mycobacterium;s__celatum	4	0	0	7	0	0	9	0	0	8	0	0	13	0	0	6	0	0	1	0	0	3	0	0	12	2	0	1	0	0
k__Bacteria;p__Actinobacteria;c__Actinobacteria;o__Actinomycetales;f__Nakamurellaceae;g__;s__	66	23	20	80	44	8	75	36	7	48	85	10	57	15	7	43	6	1	126	18	14	102	3	9	19	2	6	31	18	14
k__Bacteria;p__Actinobacteria;c__Actinobacteria;o__Actinomycetales;f__Nocardiaceae;Other;Other	0	4	7	0	12	2	3	8	5	3	103	9	5	42	9	1	42	5	23	26	16	0	13	6	4	30	11	1	26	10
k__Bacteria;p__Actinobacteria;c__Actinobacteria;o__Actinomycetales;f__Nocardiaceae;g__;s__	0	2	0	0	0	5	0	3	3	1	0	18	0	0	2	0	2	4	0	1	5	0	0	0	0	0	2	0	1	3
k__Bacteria;p__Actinobacteria;c__Actinobacteria;o__Actinomycetales;f__Nocardiaceae;g__Nocardia;s__	53	5	1	23	13	9	33	18	20	65	42	41	95	106	10	47	73	25	14	74	20	45	16	3	50	32	13	15	12	8
k__Bacteria;p__Actinobacteria;c__Actinobacteria;o__Actinomycetales;f__Nocardiaceae;g__Rhodococcus;Other	1	0	0	0	0	0	0	2	0	4	0	3	4	6	1	3	6	0	1	1	2	0	0	0	0	2	0	1	3	0
k__Bacteria;p__Actinobacteria;c__Actinobacteria;o__Actinomycetales;f__Nocardiaceae;g__Rhodococcus;s__	23	4	3	270	185	89	25	23	680	3961	1653	1153	4430	2334	1618	3616	1963	1240	2297	1212	2853	16	14	14	3417	1888	1030	2081	4076	4451
k__Bacteria;p__Actinobacteria;c__Actinobacteria;o__Actinomycetales;f__Nocardiaceae;g__Rhodococcus;s__fascians	3	1	2	1	0	0	1	19	4	23	3	8	11	9	17	6	3	3	15	11	17	0	0	1	3	1	1	57	32	27
k__Bacteria;p__Actinobacteria;c__Actinobacteria;o__Actinomycetales;f__Nocardiaceae;g__Rhodococcus;s__ruber	1	0	0	0	0	0	0	0	0	1	0	0	2	3	1	7	1	0	0	0	0	0	0	0	0	1	0	0	0	0
k__Bacteria;p__Actinobacteria;c__Actinobacteria;o__Actinomycetales;f__Nocardioidaceae;Other;Other	0	0	0	0	0	0	0	0	0	0	0	1	0	0	0	0	1	0	0	0	0	0	0	0	0	0	0	0	0	0
k__Bacteria;p__Actinobacteria;c__Actinobacteria;o__Actinomycetales;f__Nocardioidaceae;g__;s__	128	108	215	159	116	133	94	108	208	319	420	376	372	398	350	936	520	845	296	563	384	248	144	170	1295	809	1187	1662	266	301
k__Bacteria;p__Actinobacteria;c__Actinobacteria;o__Actinomycetales;f__Nocardioidaceae;g__Actinopolymorpha;s__	0	1	0	0	0	0	0	1	0	0	0	0	0	0	0	0	1	0	0	0	0	0	1	1	0	1	0	0	0	0
k__Bacteria;p__Actinobacteria;c__Actinobacteria;o__Actinomycetales;f__Nocardioidaceae;g__Aeromicrobium;s__	24	23	45	41	80	53	14	43	88	189	97	247	266	236	105	80	164	238	84	84	129	38	17	32	31	102	111	30	71	78
k__Bacteria;p__Actinobacteria;c__Actinobacteria;o__Actinomycetales;f__Nocardioidaceae;g__Friedmanniella;s__	1	2	1	0	0	0	0	3	0	0	0	0	1	2	0	0	0	0	0	0	1	3	0	0	1	0	0	0	0	0
k__Bacteria;p__Actinobacteria;c__Actinobacteria;o__Actinomycetales;f__Nocardioidaceae;g__Kribbella;s__	99	95	59	99	85	87	81	103	111	125	118	154	174	430	152	88	184	171	78	80	123	113	120	79	114	68	186	48	72	112
k__Bacteria;p__Actinobacteria;c__Actinobacteria;o__Actinomycetales;f__Nocardioidaceae;g__Nocardioides;s__	81	85	23	95	86	210	60	87	435	250	137	878	212	664	1543	118	145	745	190	1173	1888	220	148	65	108	42	803	83	1488	1226
k__Bacteria;p__Actinobacteria;c__Actinobacteria;o__Actinomycetales;f__Nocardioidaceae;g__Pimelobacter;s__	2	1	3	2	1	4	0	0	2	9	13	21	20	8	19	2	2	17	6	4	20	13	2	8	3	5	6	1	9	24
k__Bacteria;p__Actinobacteria;c__Actinobacteria;o__Actinomycetales;f__Nocardioidaceae;g__Propionicimonas;s__	1	0	0	1	0	0	0	0	0	2	2	0	1	0	0	0	1	0	0	0	0	1	1	0	0	0	0	1	0	0
k__Bacteria;p__Actinobacteria;c__Actinobacteria;o__Actinomycetales;f__Promicromonosporaceae;Other;Other	1	1	1	0	0	0	9	0	0	2	3	0	1	1	0	2	0	1	3	53	3	0	1	0	1	0	0	1	0	0
k__Bacteria;p__Actinobacteria;c__Actinobacteria;o__Actinomycetales;f__Promicromonosporaceae;g__Cellulosimicrobium;s__	0	0	0	0	0	0	0	0	0	1	0	0	0	0	0	0	0	0	1	33	0	0	0	0	0	0	2	0	1	0
k__Bacteria;p__Actinobacteria;c__Actinobacteria;o__Actinomycetales;f__Promicromonosporaceae;g__Xylanimicrobium;Other	0	0	2	0	1	5	0	0	1	0	0	2	0	1	1	0	1	6	0	3	2	0	0	0	0	0	0	1	1	1
k__Bacteria;p__Actinobacteria;c__Actinobacteria;o__Actinomycetales;f__Propionibacteriaceae;g__;s__	4	18	9	5	16	6	5	15	9	0	14	12	2	14	6	2	9	2	1	3	8	12	15	8	3	8	8	2	5	8
k__Bacteria;p__Actinobacteria;c__Actinobacteria;o__Actinomycetales;f__Propionibacteriaceae;g__Microlunatus;s__	15	67	62	14	47	40	12	64	41	12	38	28	7	42	22	13	21	15	22	19	62	31	63	78	5	12	46	8	22	28
k__Bacteria;p__Actinobacteria;c__Actinobacteria;o__Actinomycetales;f__Propionibacteriaceae;g__Propionibacterium;s__acnes	0	0	0	0	0	1	0	0	0	0	0	0	0	0	0	0	0	0	0	5	0	0	0	1	0	0	0	0	0	0
k__Bacteria;p__Actinobacteria;c__Actinobacteria;o__Actinomycetales;f__Pseudonocardiaceae;Other;Other	1	2	3	2	5	2	1	6	4	1	0	0	1	1	1	0	1	0	1	0	1	2	1	0	0	0	0	0	2	2
k__Bacteria;p__Actinobacteria;c__Actinobacteria;o__Actinomycetales;f__Pseudonocardiaceae;g__;s__	5	8	3	0	1	4	7	7	6	0	0	5	0	4	9	2	0	9	2	17	8	7	7	4	6	2	6	0	1	6
k__Bacteria;p__Actinobacteria;c__Actinobacteria;o__Actinomycetales;f__Pseudonocardiaceae;g__Actinomycetospora;s__	6	0	7	5	4	6	2	1	11	4	25	9	13	21	16	5	15	14	12	18	30	9	6	11	5	8	11	8	25	21
k__Bacteria;p__Actinobacteria;c__Actinobacteria;o__Actinomycetales;f__Pseudonocardiaceae;g__Amycolatopsis;s__	7	3	14	12	22	5	8	11	19	24	26	13	17	37	15	17	19	7	20	22	18	15	5	10	2	1	9	5	12	3
k__Bacteria;p__Actinobacteria;c__Actinobacteria;o__Actinomycetales;f__Pseudonocardiaceae;g__Pseudonocardia;s__	41	83	101	39	74	63	38	88	92	40	134	45	78	83	56	42	56	64	87	97	131	71	96	73	37	61	63	40	57	59
k__Bacteria;p__Actinobacteria;c__Actinobacteria;o__Actinomycetales;f__Pseudonocardiaceae;g__Pseudonocardia;s__halophobica	1	1	4	4	1	1	4	1	0	6	6	3	9	10	5	2	2	7	9	3	5	2	2	1	1	5	2	4	5	2
k__Bacteria;p__Actinobacteria;c__Actinobacteria;o__Actinomycetales;f__Sporichthyaceae;Other;Other	0	1	0	0	0	0	0	0	3	0	0	0	1	0	0	0	0	0	0	0	0	0	0	0	0	0	0	0	0	0
k__Bacteria;p__Actinobacteria;c__Actinobacteria;o__Actinomycetales;f__Sporichthyaceae;g__;s__	4	10	10	11	8	22	6	7	16	7	15	9	18	9	7	3	7	5	19	15	12	45	18	14	4	16	7	2	5	7
k__Bacteria;p__Actinobacteria;c__Actinobacteria;o__Actinomycetales;f__Sporichthyaceae;g__Sporichthya;s__	1	0	3	1	1	2	2	1	4	1	1	4	1	0	3	0	0	0	1	4	2	9	1	7	1	1	1	0	1	2
k__Bacteria;p__Actinobacteria;c__Actinobacteria;o__Actinomycetales;f__Streptomycetaceae;Other;Other	6	1	1	4	6	2	3	4	6	6	3	4	11	4	1	10	3	2	13	3	3	5	1	1	5	2	1	5	7	3
k__Bacteria;p__Actinobacteria;c__Actinobacteria;o__Actinomycetales;f__Streptomycetaceae;g__;s__	399	132	171	313	186	154	267	214	301	402	168	204	602	708	176	179	384	150	1379	997	386	276	184	127	286	133	123	1166	596	277
k__Bacteria;p__Actinobacteria;c__Actinobacteria;o__Actinomycetales;f__Streptomycetaceae;g__Streptacidiphilus;s__	1	0	0	0	0	0	0	0	1	0	0	0	0	1	0	0	1	0	0	2	0	0	0	0	0	0	1	0	0	0
k__Bacteria;p__Actinobacteria;c__Actinobacteria;o__Actinomycetales;f__Streptomycetaceae;g__Streptomyces;Other	26	13	4	23	1	5	13	14	12	17	8	5	36	25	6	18	18	8	44	21	11	23	9	3	31	12	6	43	21	7
k__Bacteria;p__Actinobacteria;c__Actinobacteria;o__Actinomycetales;f__Streptomycetaceae;g__Streptomyces;s__	13	7	15	16	18	5	13	13	31	18	14	22	33	60	14	16	17	20	65	225	44	17	14	14	12	15	20	73	26	12
k__Bacteria;p__Actinobacteria;c__Actinobacteria;o__Actinomycetales;f__Streptomycetaceae;g__Streptomyces;s__radiopugnans	4	1	0	0	0	0	1	0	3	0	0	0	0	0	0	0	0	0	2	2	1	1	0	2	0	0	0	0	1	1
k__Bacteria;p__Actinobacteria;c__Actinobacteria;o__Actinomycetales;f__Streptosporangiaceae;Other;Other	1	1	3	3	0	6	1	1	0	1	0	1	3	0	1	0	0	1	3	1	2	1	0	5	2	0	0	1	0	2
k__Bacteria;p__Actinobacteria;c__Actinobacteria;o__Actinomycetales;f__Streptosporangiaceae;g__;s__	0	1	6	0	0	9	0	0	4	0	0	1	0	0	1	0	0	0	0	1	3	1	0	5	0	2	2	0	2	1
k__Bacteria;p__Actinobacteria;c__Actinobacteria;o__Actinomycetales;f__Streptosporangiaceae;g__Nonomuraea;s__	8	3	5	9	1	0	2	3	3	2	4	0	2	2	0	3	5	2	6	5	0	2	4	1	2	2	2	4	1	1
k__Bacteria;p__Actinobacteria;c__Actinobacteria;o__Actinomycetales;f__Streptosporangiaceae;g__Sphaerisporangium;s__	10	0	4	4	1	0	4	0	1	5	0	2	8	1	6	2	0	12	4	1	1	2	3	6	3	0	1	3	4	2
k__Bacteria;p__Actinobacteria;c__Actinobacteria;o__Actinomycetales;f__Streptosporangiaceae;g__Streptosporangium;Other	1	0	1	2	0	0	0	0	0	1	0	0	1	0	0	0	0	0	0	0	0	1	0	0	0	0	0	1	0	0
k__Bacteria;p__Actinobacteria;c__Actinobacteria;o__Actinomycetales;f__Streptosporangiaceae;g__Streptosporangium;s__	58	2	16	22	11	10	30	6	0	23	8	7	21	8	3	18	5	5	10	10	5	48	19	15	24	9	7	7	4	3
k__Bacteria;p__Actinobacteria;c__Actinobacteria;o__Actinomycetales;f__Thermomonosporaceae;Other;Other	8	0	4	19	3	2	7	1	4	9	2	3	8	6	4	9	15	1	1	11	5	21	3	1	3	12	3	0	2	1
k__Bacteria;p__Actinobacteria;c__Actinobacteria;o__Actinomycetales;f__Thermomonosporaceae;g__;s__	2	2	5	4	6	3	2	3	35	5	0	6	2	6	6	2	5	2	4	4	3	6	2	5	1	1	2	0	1	2
k__Bacteria;p__Actinobacteria;c__Actinobacteria;o__Actinomycetales;f__Thermomonosporaceae;g__Actinoallomurus;Other	1	0	0	0	0	0	0	8	0	0	2	0	1	2	0	0	0	0	0	0	0	0	1	1	2	0	0	0	0	0
k__Bacteria;p__Actinobacteria;c__Actinobacteria;o__Actinomycetales;f__Thermomonosporaceae;g__Actinoallomurus;s__iriomotensis	14	16	2	33	6	5	11	9	3	8	8	5	15	15	9	13	14	3	7	13	1	24	18	10	13	12	10	5	1	0
k__Bacteria;p__Actinobacteria;c__Actinobacteria;o__Actinomycetales;f__Thermomonosporaceae;g__Actinocorallia;Other	2	0	0	0	1	0	0	0	0	0	0	1	0	2	1	0	0	0	0	0	2	0	0	1	0	0	0	0	0	0
k__Bacteria;p__Actinobacteria;c__Actinobacteria;o__Actinomycetales;f__Thermomonosporaceae;g__Actinocorallia;s__	5	2	4	3	2	1	7	1	1	5	6	5	4	4	1	2	2	3	4	14	2	5	0	1	0	1	2	0	3	1
k__Bacteria;p__Actinobacteria;c__Actinobacteria;o__Actinomycetales;f__Thermomonosporaceae;g__Actinomadura;Other	0	0	0	0	0	0	0	0	0	0	0	0	0	0	0	0	0	0	0	0	0	0	0	0	0	0	0	0	0	0
k__Bacteria;p__Actinobacteria;c__Actinobacteria;o__Actinomycetales;f__Thermomonosporaceae;g__Actinomadura;s__vinacea	1	1	0	3	2	0	0	0	0	1	1	1	1	1	1	4	2	2	1	0	0	6	2	1	1	1	1	0	0	0
k__Bacteria;p__Actinobacteria;c__Actinobacteria;o__Actinomycetales;f__Tsukamurellaceae;g__Tsukamurella;s__	0	0	0	0	0	0	0	0	0	0	0	0	0	1	0	0	1	0	0	0	0	0	0	0	0	0	0	0	0	0
k__Bacteria;p__Actinobacteria;c__Actinobacteria;o__Actinomycetales;f__Williamsiaceae;g__Williamsia;s__	6	9	12	7	26	3	5	28	9	32	199	21	91	101	24	26	78	22	58	990	37	2	9	4	25	60	5	40	66	64
k__Bacteria;p__Actinobacteria;c__Actinobacteria;o__Bifidobacteriales;f__Bifidobacteriaceae;g__Bifidobacterium;s__	0	0	0	0	0	0	0	0	1	0	0	0	0	0	0	0	0	0	0	2	0	0	0	0	0	0	0	0	0	0
k__Bacteria;p__Actinobacteria;c__Actinobacteria;o__Micrococcales;f__;g__;s__	2	62	113	2	51	148	5	78	204	10	33	100	4	43	60	2	20	42	4	19	124	5	65	83	2	17	44	1	43	81
k__Bacteria;p__Actinobacteria;c__MB-A2-108;o__;f__;g__;s__	4	0	1	2	2	5	3	2	16	1	0	6	2	0	2	2	0	3	2	0	0	5	2	4	1	0	3	0	0	0
k__Bacteria;p__Actinobacteria;c__MB-A2-108;o__0319-7L14;f__;g__;s__	120	263	603	98	250	1058	89	284	948	100	129	481	105	215	286	52	124	313	204	88	537	211	279	539	69	137	342	36	303	278
k__Bacteria;p__Actinobacteria;c__Rubrobacteria;o__Rubrobacterales;f__Rubrobacteraceae;g__;s__	1	6	9	0	7	32	1	23	53	1	3	18	1	4	13	0	4	7	0	2	20	0	13	15	0	1	7	0	7	9
k__Bacteria;p__Actinobacteria;c__Rubrobacteria;o__Rubrobacterales;f__Rubrobacteraceae;g__Rubrobacter;s__	1	20	176	0	18	98	0	10	57	8	58	38	0	10	51	1	3	47	0	4	111	0	20	136	0	5	50	0	95	51
k__Bacteria;p__Actinobacteria;c__Thermoleophilia;Other;Other;Other;Other	0	0	0	0	0	0	0	0	0	1	0	0	0	1	0	0	0	0	1	0	0	0	0	0	0	0	0	0	3	1
k__Bacteria;p__Actinobacteria;c__Thermoleophilia;o__Gaiellales;f__;g__;s__	39	58	11	41	29	24	25	35	23	17	31	13	24	24	7	10	16	14	66	34	36	68	73	34	15	21	8	19	13	11
k__Bacteria;p__Actinobacteria;c__Thermoleophilia;o__Gaiellales;f__AK1AB1_02E;g__;s__	2	7	4	9	2	0	3	3	2	2	4	0	5	3	1	1	2	2	3	3	1	5	2	4	2	2	1	1	2	2
k__Bacteria;p__Actinobacteria;c__Thermoleophilia;o__Gaiellales;f__Gaiellaceae;g__;s__	560	1177	1450	525	990	2014	503	1223	1988	305	567	883	352	851	618	184	495	858	1387	930	2010	1111	1761	1519	215	576	815	295	1001	973
k__Bacteria;p__Actinobacteria;c__Thermoleophilia;o__Solirubrobacterales;Other;Other;Other	3	7	2	6	7	2	5	4	1	4	8	0	2	5	1	2	2	0	10	16	5	8	12	1	1	2	2	3	2	4
k__Bacteria;p__Actinobacteria;c__Thermoleophilia;o__Solirubrobacterales;f__;g__;s__	315	378	363	348	457	367	310	399	373	201	526	225	344	324	184	121	175	183	966	354	656	894	556	403	107	154	202	183	274	222
k__Bacteria;p__Actinobacteria;c__Thermoleophilia;o__Solirubrobacterales;f__Conexibacteraceae;g__;s__	15	24	19	7	29	31	8	41	17	13	27	18	6	23	21	8	14	13	28	31	32	19	35	11	8	14	11	11	11	12
k__Bacteria;p__Actinobacteria;c__Thermoleophilia;o__Solirubrobacterales;f__Conexibacteraceae;g__Conexibacter;s__	0	0	0	0	0	0	0	0	0	0	0	0	0	0	0	2	0	0	1	0	0	0	0	0	0	0	0	3	2	0
k__Bacteria;p__Actinobacteria;c__Thermoleophilia;o__Solirubrobacterales;f__Patulibacteraceae;g__;s__	33	62	54	25	73	117	31	68	74	38	96	48	43	64	46	20	45	45	78	160	77	66	77	60	20	30	37	16	34	33
k__Bacteria;p__Actinobacteria;c__Thermoleophilia;o__Solirubrobacterales;f__Patulibacteraceae;g__Patulibacter;s__	0	0	0	0	0	0	0	0	1	0	0	0	0	1	2	1	1	0	1	0	1	0	0	0	0	1	0	0	0	1
k__Bacteria;p__Actinobacteria;c__Thermoleophilia;o__Solirubrobacterales;f__Solirubrobacteraceae;Other;Other	0	0	0	0	1	0	1	1	2	0	0	0	1	1	0	0	0	0	0	0	0	0	3	0	3	0	2	0	0	0
k__Bacteria;p__Actinobacteria;c__Thermoleophilia;o__Solirubrobacterales;f__Solirubrobacteraceae;g__;s__	47	146	150	43	133	100	51	119	127	40	164	84	58	126	81	27	51	65	129	96	253	118	137	106	34	44	66	37	117	114
k__Bacteria;p__Actinobacteria;c__Thermoleophilia;o__Solirubrobacterales;f__Solirubrobacteraceae;g__Solirubrobacter;s__	2	0	0	1	2	0	0	1	0	0	0	0	0	0	1	2	0	0	1	0	1	0	0	0	0	0	0	0	1	0
k__Bacteria;p__Armatimonadetes;c__[Fimbriimonadia];o__[Fimbriimonadales];f__[Fimbriimonadaceae];g__;s__	0	0	1	0	0	2	1	0	2	1	0	0	0	0	0	0	0	1	0	0	0	0	0	0	0	0	0	0	0	0
k__Bacteria;p__Armatimonadetes;c__[Fimbriimonadia];o__[Fimbriimonadales];f__[Fimbriimonadaceae];g__Fimbriimonas;s__	7	13	10	5	8	16	2	1	17	2	0	5	0	2	0	1	1	0	4	4	4	4	7	7	0	0	0	0	0	0
k__Bacteria;p__BHI80-139;c__;o__;f__;g__;s__	2	2	1	0	0	0	3	1	0	0	1	0	1	0	0	0	0	0	0	0	0	0	0	0	0	0	0	0	0	0
k__Bacteria;p__BRC1;c__PRR-11;o__;f__;g__;s__	5	5	7	1	8	9	9	8	2	5	44	7	4	4	3	2	3	5	3	0	2	3	4	13	2	3	2	1	3	0
k__Bacteria;p__Bacteroidetes;c__At12OctB3;o__;f__;g__;s__	0	0	0	0	0	0	2	0	0	0	0	0	1	0	0	1	0	0	0	0	0	7	12	16	0	0	0	0	0	0
k__Bacteria;p__Bacteroidetes;c__BME43;o__;f__;g__;s__	0	0	0	0	0	1	0	0	9	0	0	0	0	0	0	0	0	0	0	0	0	0	0	0	0	0	0	0	0	0
k__Bacteria;p__Bacteroidetes;c__Bacteroidia;o__Bacteroidales;f__;g__;s__	0	0	0	0	0	0	0	0	0	0	0	0	0	0	0	0	0	0	0	0	0	0	0	0	0	0	0	0	0	0
k__Bacteria;p__Bacteroidetes;c__Bacteroidia;o__Bacteroidales;f__Bacteroidaceae;g__Bacteroides;s__acidifaciens	3	0	0	1	0	0	0	0	0	0	0	0	0	1	0	0	0	1	0	0	0	0	0	0	0	0	1	0	0	1
k__Bacteria;p__Bacteroidetes;c__Bacteroidia;o__Bacteroidales;f__Porphyromonadaceae;g__Dysgonomonas;s__	0	0	0	0	0	0	0	0	9	0	0	0	0	0	0	0	0	0	0	0	0	0	0	0	0	0	0	0	0	0
k__Bacteria;p__Bacteroidetes;c__Bacteroidia;o__Bacteroidales;f__Prevotellaceae;g__Prevotella;s__	20	0	0	1	0	0	0	0	1	0	0	0	1	0	0	0	0	0	0	0	0	0	0	0	0	0	0	0	0	0
k__Bacteria;p__Bacteroidetes;c__Bacteroidia;o__Bacteroidales;f__[Paraprevotellaceae];g__[Prevotella];s__	2	0	1	0	0	0	0	0	1	0	0	0	0	0	0	0	0	0	0	0	0	0	0	0	0	0	0	0	0	0
k__Bacteria;p__Bacteroidetes;c__Cytophagia;o__Cytophagales;f__;g__;s__	1	6	42	0	6	2	3	10	6	0	18	0	1	2	0	0	1	0	0	0	2	0	2	1	1	0	0	0	1	0
k__Bacteria;p__Bacteroidetes;c__Cytophagia;o__Cytophagales;f__Cytophagaceae;g__;s__	327	138	260	435	151	155	433	200	172	84	127	73	35	26	41	19	10	17	37	14	54	29	14	52	1	5	3	5	61	35
k__Bacteria;p__Bacteroidetes;c__Cytophagia;o__Cytophagales;f__Cytophagaceae;g__Adhaeribacter;s__	48	35	23	58	45	8	18	47	5	25	105	6	10	17	7	20	34	3	33	16	6	31	43	24	9	9	9	5	6	1
k__Bacteria;p__Bacteroidetes;c__Cytophagia;o__Cytophagales;f__Cytophagaceae;g__Cytophaga;s__	10	2	4	3	0	0	3	2	0	0	0	0	0	0	0	0	0	0	0	0	0	0	0	0	0	0	0	0	0	0
k__Bacteria;p__Bacteroidetes;c__Cytophagia;o__Cytophagales;f__Cytophagaceae;g__Dyadobacter;s__	15	0	1	2	0	2	2	4	2	1	0	3	0	1	3	0	0	0	5	0	2	0	0	0	0	0	1	13	34	74
k__Bacteria;p__Bacteroidetes;c__Cytophagia;o__Cytophagales;f__Cytophagaceae;g__Emticicia;s__	0	0	0	0	0	0	3	0	0	0	0	1	0	0	0	0	0	0	0	0	0	0	0	0	0	0	0	0	0	0
k__Bacteria;p__Bacteroidetes;c__Cytophagia;o__Cytophagales;f__Cytophagaceae;g__Larkinella;s__	1	0	1	0	0	0	0	2	0	0	0	0	0	0	0	0	0	0	0	0	1	0	0	0	0	0	0	0	1	0
k__Bacteria;p__Bacteroidetes;c__Cytophagia;o__Cytophagales;f__Cytophagaceae;g__Runella;s__	0	0	0	0	0	0	0	0	0	0	0	0	0	0	3	0	0	0	1	3	10	0	0	0	0	0	0	0	52	128
k__Bacteria;p__Bacteroidetes;c__Cytophagia;o__Cytophagales;f__Cytophagaceae;g__Spirosoma;s__	0	0	0	0	0	0	0	0	0	0	0	0	0	0	0	0	0	0	0	0	0	0	0	0	0	0	0	0	4	1
k__Bacteria;p__Bacteroidetes;c__Cytophagia;o__Cytophagales;f__Cytophagaceae;g__Sporocytophaga;s__	41	16	30	67	17	2	28	25	1	25	27	7	15	8	1	14	15	3	14	4	4	23	11	8	15	0	3	1	4	1
k__Bacteria;p__Bacteroidetes;c__Flavobacteriia;o__Flavobacteriales;f__Cryomorphaceae;g__;s__	0	3	17	1	1	3	4	1	10	3	1	6	0	1	1	1	0	0	1	0	1	0	0	0	0	0	0	0	1	0
k__Bacteria;p__Bacteroidetes;c__Flavobacteriia;o__Flavobacteriales;f__Cryomorphaceae;g__Fluviicola;s__	24	0	0	4	2	0	4	0	0	9	0	6	0	4	11	0	0	0	1	2	3	0	0	0	0	0	0	1	0	0
k__Bacteria;p__Bacteroidetes;c__Flavobacteriia;o__Flavobacteriales;f__Flavobacteriaceae;g__;s__	0	0	0	0	0	2	0	0	0	0	0	0	0	0	0	0	0	0	0	0	0	0	0	0	0	0	0	0	0	0
k__Bacteria;p__Bacteroidetes;c__Flavobacteriia;o__Flavobacteriales;f__Flavobacteriaceae;g__Flavobacterium;s__	320	128	89	330	67	28	227	117	60	66	142	15	28	24	18	36	28	2	45	11	8	47	35	16	33	18	11	10	104	51
k__Bacteria;p__Bacteroidetes;c__Flavobacteriia;o__Flavobacteriales;f__Flavobacteriaceae;g__Flavobacterium;s__succinicans	7	0	0	6	0	0	3	3	0	2	2	0	2	1	0	1	1	0	0	0	0	0	0	0	0	0	0	0	1	0
k__Bacteria;p__Bacteroidetes;c__Flavobacteriia;o__Flavobacteriales;f__[Weeksellaceae];g__Chryseobacterium;s__	2	0	1	1	1	0	3	0	0	4	2	2	0	5	1	0	1	1	0	0	0	0	0	0	0	0	0	0	0	0
k__Bacteria;p__Bacteroidetes;c__Sphingobacteriia;o__Sphingobacteriales;f__;g__;s__	86	148	94	115	102	79	150	164	111	43	102	44	13	9	26	6	6	5	16	10	12	29	16	15	6	6	2	5	12	4
k__Bacteria;p__Bacteroidetes;c__Sphingobacteriia;o__Sphingobacteriales;f__Sphingobacteriaceae;g__;s__	540	20	22	188	40	17	199	35	33	85	26	16	66	49	30	34	16	20	24	5	6	35	9	9	20	11	4	43	81	86
k__Bacteria;p__Bacteroidetes;c__Sphingobacteriia;o__Sphingobacteriales;f__Sphingobacteriaceae;g__Pedobacter;s__	59	0	7	10	0	0	11	2	3	3	1	2	0	4	5	0	0	1	5	1	12	0	1	0	0	0	0	0	27	35
k__Bacteria;p__Bacteroidetes;c__Sphingobacteriia;o__Sphingobacteriales;f__Sphingobacteriaceae;g__Sphingobacterium;s__multivorum	0	0	1	0	0	0	0	0	0	0	0	0	0	3	0	0	1	1	4	2	0	0	0	0	0	0	0	19	4	1
k__Bacteria;p__Bacteroidetes;c__VC2_1_Bac22;o__;f__;g__;s__	0	0	1	1	1	0	1	0	0	0	0	0	0	0	0	0	0	0	0	0	0	0	0	0	0	0	0	0	0	0
k__Bacteria;p__Bacteroidetes;c__[Saprospirae];o__[Saprospirales];f__;g__;s__	5	12	0	11	3	6	8	13	0	1	2	0	0	1	0	1	0	0	1	0	0	0	0	0	0	1	0	0	0	0
k__Bacteria;p__Bacteroidetes;c__[Saprospirae];o__[Saprospirales];f__Chitinophagaceae;g__;s__	997	755	799	977	733	459	707	665	456	473	598	384	323	209	221	148	95	123	169	83	158	476	525	610	68	86	81	50	169	57
k__Bacteria;p__Bacteroidetes;c__[Saprospirae];o__[Saprospirales];f__Chitinophagaceae;g__Chitinophaga;s__	6	3	5	6	2	5	1	2	24	33	0	21	2	26	149	6	2	10	4	3	12	3	0	8	0	9	0	0	13	5
k__Bacteria;p__Bacteroidetes;c__[Saprospirae];o__[Saprospirales];f__Chitinophagaceae;g__Flavihumibacter;s__	6	0	3	4	1	0	2	3	2	3	3	1	6	2	1	1	0	0	0	0	0	4	0	3	1	0	0	0	1	0
k__Bacteria;p__Bacteroidetes;c__[Saprospirae];o__[Saprospirales];f__Chitinophagaceae;g__Flavisolibacter;s__	6	23	81	14	35	29	8	24	16	9	97	17	1	4	9	1	4	9	3	5	17	29	45	87	2	1	2	2	14	1
k__Bacteria;p__Bacteroidetes;c__[Saprospirae];o__[Saprospirales];f__Chitinophagaceae;g__Niastella;s__	0	0	0	0	0	0	0	0	1	0	0	1	0	0	3	0	0	0	0	0	2	1	0	0	0	0	0	0	3	0
k__Bacteria;p__Bacteroidetes;c__[Saprospirae];o__[Saprospirales];f__Chitinophagaceae;g__Sediminibacterium;s__	20	13	7	12	9	4	36	15	3	6	3	2	4	1	22	4	0	7	4	0	4	2	0	2	1	0	0	0	0	0
k__Bacteria;p__Bacteroidetes;c__[Saprospirae];o__[Saprospirales];f__Chitinophagaceae;g__Segetibacter;s__	4	0	0	2	2	1	0	5	0	1	14	0	1	0	1	0	4	1	4	2	0	1	3	4	0	0	0	0	1	1
k__Bacteria;p__Bacteroidetes;c__[Saprospirae];o__[Saprospirales];f__Saprospiraceae;g__;s__	21	12	49	19	8	13	12	3	15	9	0	5	5	4	8	2	1	0	5	0	2	5	1	6	0	0	2	2	1	0
k__Bacteria;p__Bacteroidetes;c__[Saprospirae];o__[Saprospirales];f__Saprospiraceae;g__Haliscomenobacter;s__	0	0	2	0	0	0	0	0	3	0	0	0	0	0	0	0	0	0	0	0	0	0	0	0	0	0	0	0	0	0
k__Bacteria;p__Chlamydiae;c__Chlamydiia;o__;f__;g__;s__	0	1	0	0	1	0	0	2	0	0	0	0	0	1	0	0	1	0	0	0	0	0	0	0	0	0	0	0	0	0
k__Bacteria;p__Chlamydiae;c__Chlamydiia;o__Chlamydiales;f__;g__;s__	3	0	0	0	0	2	4	0	1	1	0	0	0	0	0	0	0	0	1	0	0	0	0	0	0	0	0	0	0	0
k__Bacteria;p__Chlamydiae;c__Chlamydiia;o__Chlamydiales;f__Chlamydiaceae;g__;s__	0	0	0	0	0	2	0	0	0	0	0	0	0	0	0	0	0	0	0	0	0	0	0	1	0	0	2	0	0	0
k__Bacteria;p__Chlamydiae;c__Chlamydiia;o__Chlamydiales;f__Parachlamydiaceae;Other;Other	5	4	1	5	2	5	6	1	1	12	3	0	8	4	0	17	1	2	3	0	0	12	8	2	6	3	3	2	0	0
k__Bacteria;p__Chlamydiae;c__Chlamydiia;o__Chlamydiales;f__Parachlamydiaceae;g__;s__	2	0	0	0	0	0	0	1	0	0	2	0	2	0	0	1	0	0	0	0	0	2	4	1	1	1	1	0	0	0
k__Bacteria;p__Chlamydiae;c__Chlamydiia;o__Chlamydiales;f__Parachlamydiaceae;g__Candidatus Protochlamydia;s__	0	0	1	0	0	2	0	0	6	1	0	9	0	0	6	1	0	8	0	0	4	0	0	0	0	4	6	0	0	2
k__Bacteria;p__Chlamydiae;c__Chlamydiia;o__Chlamydiales;f__Parachlamydiaceae;g__Parachlamydia;Other	3	3	0	2	2	1	2	0	1	5	2	1	3	1	0	1	1	0	2	0	2	2	2	1	0	2	0	2	0	1
k__Bacteria;p__Chlamydiae;c__Chlamydiia;o__Chlamydiales;f__Parachlamydiaceae;g__Parachlamydia;s__	1	0	0	0	0	0	0	0	0	0	1	0	0	1	0	1	0	0	0	0	0	1	0	0	0	1	0	0	0	0
k__Bacteria;p__Chlorobi;c__;o__;f__;g__;s__	4	9	5	2	3	3	2	8	2	3	2	0	2	2	2	0	1	0	3	0	4	4	7	5	0	1	0	0	0	0
k__Bacteria;p__Chlorobi;c__OPB56;o__;f__;g__;s__	0	0	3	2	0	6	0	2	2	0	0	1	3	0	4	0	0	0	0	0	0	0	0	1	0	0	0	0	2	0
k__Bacteria;p__Chlorobi;c__SJA-28;o__;f__;g__;s__	2	1	5	1	0	5	3	0	6	1	0	3	0	0	0	0	0	0	1	0	0	0	0	0	0	0	1	0	0	0
k__Bacteria;p__Chloroflexi;c__;o__;f__;g__;s__	1	1	3	0	0	2	0	1	9	0	0	3	0	1	3	0	0	0	0	0	6	0	0	3	0	1	2	0	3	1
k__Bacteria;p__Chloroflexi;c__Anaerolineae;o__;f__;g__;s__	0	0	0	2	3	0	3	1	0	2	5	1	0	0	0	3	1	0	1	1	1	3	2	2	1	0	1	1	0	0
k__Bacteria;p__Chloroflexi;c__Anaerolineae;o__A31;f__S47;g__;s__	1	2	6	1	3	6	3	0	5	3	2	3	2	0	1	3	0	1	7	0	1	8	3	13	0	1	0	1	0	0
k__Bacteria;p__Chloroflexi;c__Anaerolineae;o__Anaerolineales;f__Anaerolinaceae;g__Anaerolinea;s__	0	0	5	0	0	1	0	0	5	0	0	6	0	0	3	0	0	4	0	0	1	0	0	8	0	1	5	0	3	1
k__Bacteria;p__Chloroflexi;c__Anaerolineae;o__Ardenscatenales;f__Ardenscatenaceae;g__Ardenscatena;s__	0	0	2	0	0	0	0	0	0	0	0	1	0	0	0	0	0	0	0	0	0	0	0	2	0	0	0	0	0	0
k__Bacteria;p__Chloroflexi;c__Anaerolineae;o__CFB-26;f__;g__;s__	7	5	3	4	3	12	7	4	11	1	0	7	1	1	1	0	0	1	1	0	0	0	0	1	0	1	2	0	1	0
k__Bacteria;p__Chloroflexi;c__Anaerolineae;o__Caldilineales;f__Caldilineaceae;g__;s__	9	15	16	10	11	8	6	12	18	6	17	7	4	7	12	4	7	5	9	6	8	8	16	13	5	7	7	0	12	3
k__Bacteria;p__Chloroflexi;c__Anaerolineae;o__Caldilineales;f__Caldilineaceae;g__Caldilinea;s__	1	1	7	0	4	2	0	1	2	3	1	3	1	1	4	2	0	0	1	2	4	2	1	2	0	1	6	0	2	1
k__Bacteria;p__Chloroflexi;c__Anaerolineae;o__H39;f__;g__;s__	2	0	1	0	0	3	2	1	0	1	0	0	2	0	0	0	0	0	1	0	2	0	0	1	0	0	1	0	0	0
k__Bacteria;p__Chloroflexi;c__Anaerolineae;o__SBR1031;f__A4b;g__;s__	12	5	12	8	13	10	16	11	8	17	3	9	11	6	6	13	4	6	6	0	5	10	0	8	21	0	22	12	6	2
k__Bacteria;p__Chloroflexi;c__Anaerolineae;o__SBR1031;f__oc28;g__;s__	0	1	0	1	0	1	0	0	0	0	0	1	0	0	2	0	0	0	0	0	2	0	0	0	0	0	0	0	0	0
k__Bacteria;p__Chloroflexi;c__Anaerolineae;o__SHA-20;f__;g__;s__	0	0	0	0	1	0	0	0	1	0	0	2	0	0	4	1	0	0	0	0	0	0	0	0	0	0	2	0	0	0
k__Bacteria;p__Chloroflexi;c__Anaerolineae;o__WCHB1-50;f__;g__;s__	0	0	0	0	0	0	1	0	0	0	0	0	0	0	1	0	0	0	0	0	0	0	0	0	0	0	3	0	0	0
k__Bacteria;p__Chloroflexi;c__Anaerolineae;o__envOPS12;f__;g__;s__	0	4	0	9	0	2	0	0	4	1	0	0	0	0	4	0	0	1	0	1	1	0	0	0	0	0	0	2	0	0
k__Bacteria;p__Chloroflexi;c__C0119;o__;f__;g__;s__	12	16	16	12	22	20	10	31	23	19	41	23	7	18	22	24	17	19	34	26	27	39	56	57	31	6	44	18	27	12
k__Bacteria;p__Chloroflexi;c__Chloroflexi;o__AKIW781;f__;g__;s__	3	3	11	6	2	12	2	10	19	11	19	4	8	11	12	5	7	12	21	5	20	17	13	18	10	5	24	9	28	23
k__Bacteria;p__Chloroflexi;c__Chloroflexi;o__Chloroflexales;Other;Other;Other	0	0	1	0	0	0	0	0	0	0	0	0	0	0	0	0	0	0	0	0	0	0	0	0	0	0	0	0	0	0
k__Bacteria;p__Chloroflexi;c__Chloroflexi;o__Chloroflexales;f__Chloroflexaceae;g__;s__	0	0	0	0	0	0	0	0	0	0	0	0	0	0	0	0	0	0	0	0	0	0	0	0	0	0	1	0	0	2
k__Bacteria;p__Chloroflexi;c__Chloroflexi;o__Chloroflexales;f__FFCH7168;g__;s__	3	0	1	0	0	3	1	1	6	0	0	1	0	0	0	0	0	1	0	0	1	0	0	2	0	0	0	0	0	1
k__Bacteria;p__Chloroflexi;c__Chloroflexi;o__Herpetosiphonales;f__;g__;s__	1	0	1	1	1	0	0	0	1	0	0	0	1	0	0	0	0	0	0	0	8	0	0	0	0	0	0	0	1	0
k__Bacteria;p__Chloroflexi;c__Chloroflexi;o__[Roseiflexales];f__;g__;s__	0	0	23	0	2	20	0	1	49	3	0	25	0	0	21	0	0	10	1	0	33	0	0	28	0	1	14	0	13	22
k__Bacteria;p__Chloroflexi;c__Chloroflexi;o__[Roseiflexales];f__[Kouleothrixaceae];g__;s__	26	49	158	19	37	165	34	29	248	41	22	203	26	33	120	23	23	117	20	28	140	41	39	212	41	21	173	15	75	92
k__Bacteria;p__Chloroflexi;c__Ellin6529;o__;f__;g__;s__	146	139	293	147	142	360	158	179	431	102	116	153	159	142	124	61	95	164	588	178	356	263	172	277	75	119	142	99	243	155
k__Bacteria;p__Chloroflexi;c__Gitt-GS-136;o__;f__;g__;s__	3	1	56	0	5	126	1	0	81	4	0	35	4	1	20	0	0	23	8	25	68	4	2	33	2	2	22	1	39	42
k__Bacteria;p__Chloroflexi;c__Ktedonobacteria;o__JG30-KF-AS9;f__;g__;s__	1	2	1	0	2	7	0	3	12	1	0	7	0	1	4	2	1	2	1	0	5	0	7	6	0	0	9	0	0	0
k__Bacteria;p__Chloroflexi;c__Ktedonobacteria;o__Ktedonobacterales;f__Ktedonobacteraceae;g__;s__	32	19	5	69	69	9	62	30	10	45	12	10	40	16	3	33	13	4	45	23	7	75	37	15	64	12	6	12	3	5
k__Bacteria;p__Chloroflexi;c__Ktedonobacteria;o__Ktedonobacterales;f__Ktedonobacteraceae;g__FFCH10602;s__	0	0	0	0	0	4	0	0	0	0	0	0	0	0	0	0	0	0	0	0	0	0	0	0	0	0	0	0	1	0
k__Bacteria;p__Chloroflexi;c__Ktedonobacteria;o__Thermogemmatisporales;f__Thermogemmatisporaceae;g__;s__	15	4	0	17	29	1	24	4	0	10	4	2	17	2	0	5	4	3	13	2	0	14	12	6	10	4	1	5	0	1
k__Bacteria;p__Chloroflexi;c__P2-11E;o__;f__;g__;s__	1	0	7	0	0	17	0	0	2	0	0	1	0	0	2	0	0	2	0	1	1	1	0	3	1	0	4	0	0	0
k__Bacteria;p__Chloroflexi;c__S085;o__;f__;g__;s__	20	19	59	17	29	85	29	19	85	14	17	33	10	16	25	10	8	19	16	9	77	26	22	47	5	6	23	0	26	25
k__Bacteria;p__Chloroflexi;c__SAR202;o__;f__;g__;s__	0	0	2	0	0	4	0	0	1	0	0	0	0	0	0	0	0	0	0	0	0	0	0	0	0	0	0	0	0	2
k__Bacteria;p__Chloroflexi;c__SHA-26;o__;f__;g__;s__	0	0	2	0	0	0	0	0	0	1	0	0	0	0	0	0	0	1	1	1	3	0	1	2	0	0	0	0	0	0
k__Bacteria;p__Chloroflexi;c__TK10;o__;f__;g__;s__	9	12	19	7	9	26	10	8	17	10	10	14	5	10	18	2	4	7	11	4	22	15	25	17	7	1	17	3	17	13
k__Bacteria;p__Chloroflexi;c__TK10;o__AKYG885;f__5B-12;g__;s__	12	13	10	12	20	22	10	16	29	5	12	15	8	11	7	0	3	8	5	10	26	14	28	8	4	1	10	1	7	4
k__Bacteria;p__Chloroflexi;c__TK10;o__AKYG885;f__Dolo_23;g__;s__	21	28	68	21	25	33	22	35	52	11	23	34	22	37	35	8	16	23	29	18	76	36	40	31	15	18	29	8	23	33
k__Bacteria;p__Chloroflexi;c__TK10;o__B07_WMSP1;f__;g__;s__	14	24	25	7	17	29	12	18	28	3	16	19	8	17	12	4	12	10	11	15	49	19	38	25	4	14	13	5	16	10
k__Bacteria;p__Chloroflexi;c__TK10;o__B07_WMSP1;f__FFCH4570;g__;s__	21	19	31	14	15	45	13	23	35	8	22	32	14	10	26	4	13	21	12	8	38	22	48	36	4	9	33	6	7	22
k__Bacteria;p__Chloroflexi;c__TK17;o__;f__;g__;s__	6	2	4	2	3	8	5	6	9	5	8	6	8	7	2	2	2	3	9	1	10	2	1	4	5	3	10	4	3	1
k__Bacteria;p__Chloroflexi;c__TK17;o__mle1-48;f__;g__;s__	5	1	1	2	1	0	0	0	0	4	4	2	0	1	0	0	0	0	0	0	0	0	0	3	0	0	0	2	0	1
k__Bacteria;p__Chloroflexi;c__Thermomicrobia;o__;f__;g__;s__	1	0	0	1	2	0	1	1	0	0	1	3	1	1	2	0	0	1	1	0	2	1	4	1	0	0	0	4	0	3
k__Bacteria;p__Chloroflexi;c__Thermomicrobia;o__AKYG1722;f__;g__;s__	8	0	4	4	2	0	1	3	6	2	0	3	0	1	0	2	3	2	5	1	1	7	3	6	1	1	3	2	2	0
k__Bacteria;p__Chloroflexi;c__Thermomicrobia;o__Ellin6537;f__;g__;s__	1	6	0	2	4	3	3	6	0	1	3	0	3	13	0	2	8	0	4	1	1	2	10	1	2	3	2	1	0	0
k__Bacteria;p__Chloroflexi;c__Thermomicrobia;o__JG30-KF-CM45;f__;g__;s__	48	89	121	51	110	69	54	86	128	49	146	93	33	89	79	36	71	81	100	134	140	79	131	166	121	81	129	46	86	75
k__Bacteria;p__Cyanobacteria;c__4C0d-2;o__MLE1-12;f__;g__;s__	10	8	1	10	4	2	10	4	4	0	1	0	1	0	1	0	1	2	1	0	0	6	1	0	1	3	1	0	0	0
k__Bacteria;p__Cyanobacteria;c__4C0d-2;o__SM1D11;f__;g__;s__	0	3	0	4	3	0	0	5	4	3	3	23	8	5	21	44	32	53	0	0	0	0	0	0	50	44	120	1	0	0
k__Bacteria;p__Cyanobacteria;c__Chloroplast;o__Chlorophyta;f__;g__;s__	0	0	1	0	0	0	0	0	0	0	0	0	0	0	0	0	0	0	0	0	0	0	0	0	0	0	0	0	2	0
k__Bacteria;p__Cyanobacteria;c__Chloroplast;o__Chlorophyta;f__Trebouxiophyceae;g__;s__	0	0	4	0	0	0	0	0	0	0	0	2	0	0	0	0	0	0	0	0	6	0	0	1	0	0	0	0	1	0
k__Bacteria;p__Cyanobacteria;c__Chloroplast;o__Stramenopiles;f__;g__;s__	0	0	1	0	2	1	1	4	2	0	4	0	0	0	1	1	1	0	0	0	0	1	0	0	0	0	0	1	2	0
k__Bacteria;p__Cyanobacteria;c__Chloroplast;o__Streptophyta;f__;g__;s__	8	6	1	0	14	0	4	4	2	0	0	0	0	0	0	0	0	0	0	0	0	0	1	1	0	0	0	0	2	0
k__Bacteria;p__Cyanobacteria;c__ML635J-21;o__;f__;g__;s__	6	2	0	3	3	1	0	2	0	0	4	2	2	2	12	1	0	9	3	0	4	3	0	1	2	1	3	0	1	7
k__Bacteria;p__Cyanobacteria;c__Oscillatoriophycideae;o__Oscillatoriales;f__Phormidiaceae;g__Phormidium;s__	0	0	1	0	0	0	0	0	0	0	0	0	0	0	0	0	0	0	0	0	2	0	0	0	0	0	0	0	4	0
k__Bacteria;p__Deferribacteres;c__Deferribacteres;o__Deferribacterales;f__Deferribacteraceae;g__Deferribacter;s__	0	0	0	0	0	0	11	0	0	0	0	0	0	0	0	0	0	0	3	0	0	0	0	0	0	0	0	0	0	0
k__Bacteria;p__Elusimicrobia;c__Elusimicrobia;o__Elusimicrobiales;f__;g__;s__	2	5	0	7	2	0	4	4	1	3	0	0	1	1	0	1	0	0	2	1	0	1	0	1	2	0	0	0	0	1
k__Bacteria;p__Elusimicrobia;c__Elusimicrobia;o__FAC88;f__;g__;s__	21	12	11	21	15	29	41	19	15	14	23	16	4	4	6	2	0	1	9	0	1	9	15	4	3	2	0	0	1	1
k__Bacteria;p__Elusimicrobia;c__Elusimicrobia;o__IIb;f__;g__;s__	6	1	5	8	2	4	12	2	5	1	2	0	1	0	0	0	0	0	2	0	0	2	0	1	0	0	0	0	0	0
k__Bacteria;p__Elusimicrobia;c__Elusimicrobia;o__MVP-88;f__;g__;s__	1	0	0	0	0	0	1	0	0	1	0	0	0	0	0	0	0	0	0	0	0	2	0	0	0	0	0	0	0	0
k__Bacteria;p__FBP;c__;o__;f__;g__;s__	2	0	0	1	2	5	0	0	3	0	1	0	1	0	1	0	0	0	1	0	0	1	0	5	0	0	0	0	0	0
k__Bacteria;p__FCPU426;c__;o__;f__;g__;s__	3	18	0	1	10	0	12	4	0	0	0	0	0	0	0	0	0	0	1	0	0	0	0	0	0	0	0	0	0	0
k__Bacteria;p__Fibrobacteres;c__Fibrobacteria;o__258ds10;f__;g__;s__	28	25	38	39	48	10	29	53	12	14	11	2	6	2	1	7	3	0	15	3	6	9	5	8	7	2	1	1	6	3
k__Bacteria;p__Firmicutes;c__Bacilli;o__Bacillales;Other;Other;Other	12	18	42	8	14	32	3	10	12	6	12	34	0	11	32	3	8	20	7	36	17	9	21	56	10	9	46	1	18	22
k__Bacteria;p__Firmicutes;c__Bacilli;o__Bacillales;f__;g__;s__	0	0	2	0	0	1	0	0	1	0	0	1	0	0	0	0	1	0	0	42	0	1	2	2	2	0	0	1	2	1
k__Bacteria;p__Firmicutes;c__Bacilli;o__Bacillales;f__Alicyclobacillaceae;g__Alicyclobacillus;s__	0	1	1	0	0	1	0	3	3	0	0	4	0	2	0	0	0	2	0	6	1	3	5	8	1	0	2	0	0	0
k__Bacteria;p__Firmicutes;c__Bacilli;o__Bacillales;f__Bacillaceae;Other;Other	0	2	0	0	1	0	0	0	0	0	0	0	0	1	0	0	0	0	0	0	0	0	1	0	1	0	2	0	0	0
k__Bacteria;p__Firmicutes;c__Bacilli;o__Bacillales;f__Bacillaceae;g__;s__	0	0	0	0	2	1	1	0	2	0	0	3	0	3	1	0	1	2	0	9	29	0	0	0	0	1	3	0	0	4
k__Bacteria;p__Firmicutes;c__Bacilli;o__Bacillales;f__Bacillaceae;g__Bacillus;Other	17	6	2	3	8	1	6	5	6	3	7	9	1	5	3	2	5	2	1	20	4	4	16	8	4	9	16	2	5	3
k__Bacteria;p__Firmicutes;c__Bacilli;o__Bacillales;f__Bacillaceae;g__Bacillus;s__	32	92	112	18	61	78	13	54	74	24	65	80	14	51	91	15	37	90	55	248	100	34	131	160	23	53	105	62	198	152
k__Bacteria;p__Firmicutes;c__Bacilli;o__Bacillales;f__Bacillaceae;g__Bacillus;s__firmus	0	0	0	0	1	1	0	0	0	0	0	1	0	2	0	0	0	0	1	2	2	0	0	1	0	0	1	2	0	0
k__Bacteria;p__Firmicutes;c__Bacilli;o__Bacillales;f__Bacillaceae;g__Bacillus;s__flexus	24	19	26	22	60	27	6	39	122	12	34	59	4	32	40	2	18	59	1	136	21	8	52	64	6	16	38	11	23	21
k__Bacteria;p__Firmicutes;c__Bacilli;o__Bacillales;f__Bacillaceae;g__Bacillus;s__foraminis	1	0	1	0	1	2	0	0	3	0	0	1	0	0	0	0	0	1	0	3	2	0	3	0	0	0	0	0	0	0
k__Bacteria;p__Firmicutes;c__Bacilli;o__Bacillales;f__Bacillaceae;g__Bacillus;s__muralis	4	5	1	0	4	5	1	0	0	0	3	2	2	4	4	0	1	7	0	6	0	1	8	10	0	2	2	0	3	2
k__Bacteria;p__Firmicutes;c__Bacilli;o__Bacillales;f__Bacillaceae;g__Bacillus;s__selenatarsenatis	0	0	1	0	0	0	0	1	0	0	0	3	0	0	0	0	0	1	0	19	1	0	0	1	0	0	0	5	7	2
k__Bacteria;p__Firmicutes;c__Bacilli;o__Bacillales;f__Bacillaceae;g__Geobacillus;s__	7	3	0	5	5	2	0	2	0	1	2	0	0	1	1	1	2	0	1	3	0	1	10	2	0	1	0	0	0	0
k__Bacteria;p__Firmicutes;c__Bacilli;o__Bacillales;f__Listeriaceae;Other;Other	0	0	0	0	0	0	0	0	0	0	0	0	0	0	0	0	0	0	0	0	0	5	0	0	0	0	0	0	0	0
k__Bacteria;p__Firmicutes;c__Bacilli;o__Bacillales;f__Paenibacillaceae;g__Ammoniphilus;s__	0	1	1	0	0	0	0	0	0	0	0	0	0	0	0	0	0	0	0	1	1	0	0	2	0	1	0	0	0	0
k__Bacteria;p__Firmicutes;c__Bacilli;o__Bacillales;f__Paenibacillaceae;g__Brevibacillus;Other	0	2	0	0	0	0	0	1	0	0	0	0	0	0	1	0	0	0	0	2	0	0	1	0	0	1	1	0	0	0
k__Bacteria;p__Firmicutes;c__Bacilli;o__Bacillales;f__Paenibacillaceae;g__Brevibacillus;s__	0	0	0	0	1	0	0	0	0	0	0	0	0	0	0	0	0	0	0	1	0	0	1	1	0	0	0	0	0	0
k__Bacteria;p__Firmicutes;c__Bacilli;o__Bacillales;f__Paenibacillaceae;g__Brevibacillus;s__reuszeri	0	0	0	0	0	0	0	0	0	0	0	0	0	1	1	0	0	0	0	0	0	0	1	0	0	0	0	0	0	0
k__Bacteria;p__Firmicutes;c__Bacilli;o__Bacillales;f__Paenibacillaceae;g__Cohnella;s__	17	14	3	11	6	7	11	8	2	12	8	4	4	4	2	6	5	2	3	7	1	11	12	9	10	9	4	2	5	1
k__Bacteria;p__Firmicutes;c__Bacilli;o__Bacillales;f__Paenibacillaceae;g__Paenibacillus;s__	94	59	31	67	61	49	44	42	18	53	45	26	24	36	28	35	36	31	40	121	23	93	105	62	64	39	43	21	61	77
k__Bacteria;p__Firmicutes;c__Bacilli;o__Bacillales;f__Paenibacillaceae;g__Paenibacillus;s__chondroitinus	8	5	8	6	6	1	1	9	5	4	5	4	0	3	9	3	4	6	2	11	9	4	8	4	6	5	4	1	11	0
k__Bacteria;p__Firmicutes;c__Bacilli;o__Bacillales;f__Planococcaceae;Other;Other	1	2	3	0	2	1	1	2	2	0	1	0	2	2	3	0	2	1	1	72	2	1	4	4	0	2	1	0	0	0
k__Bacteria;p__Firmicutes;c__Bacilli;o__Bacillales;f__Planococcaceae;g__;s__	0	1	5	0	3	1	0	6	1	2	5	3	0	2	2	0	2	1	0	66	2	1	5	4	0	1	5	0	0	0
k__Bacteria;p__Firmicutes;c__Bacilli;o__Bacillales;f__Planococcaceae;g__Lysinibacillus;Other	0	0	3	0	1	0	0	0	2	0	4	1	0	3	2	0	0	0	0	8	0	0	2	2	0	0	1	0	1	1
k__Bacteria;p__Firmicutes;c__Bacilli;o__Bacillales;f__Planococcaceae;g__Lysinibacillus;s__boronitolerans	1	1	1	0	1	0	0	1	1	0	2	1	0	0	0	0	0	0	0	4	0	2	2	0	1	1	0	0	0	0
k__Bacteria;p__Firmicutes;c__Bacilli;o__Bacillales;f__Planococcaceae;g__Solibacillus;s__	0	0	0	0	0	1	0	2	0	0	0	2	0	0	0	0	0	1	0	43	0	0	0	1	0	0	4	0	3	0
k__Bacteria;p__Firmicutes;c__Bacilli;o__Bacillales;f__Planococcaceae;g__Sporosarcina;s__	0	3	1	0	4	0	3	2	7	2	3	1	0	2	5	1	2	10	0	13	4	2	2	7	0	4	6	2	1	5
k__Bacteria;p__Firmicutes;c__Bacilli;o__Bacillales;f__Staphylococcaceae;g__Staphylococcus;s__	16	0	2	0	0	7	4	4	18	0	3	1	0	0	0	0	0	1	0	0	0	0	0	0	0	0	0	1	0	0
k__Bacteria;p__Firmicutes;c__Bacilli;o__Bacillales;f__Thermoactinomycetaceae;Other;Other	0	9	3	2	6	0	0	1	0	0	2	1	0	2	1	0	2	2	0	1	1	0	3	4	0	2	1	0	0	0
k__Bacteria;p__Firmicutes;c__Bacilli;o__Bacillales;f__Thermoactinomycetaceae;g__;s__	3	7	6	3	3	6	1	2	10	6	0	4	1	0	4	3	4	8	0	8	4	5	2	10	2	1	7	0	3	3
k__Bacteria;p__Firmicutes;c__Bacilli;o__Bacillales;f__Thermoactinomycetaceae;g__Planifilum;s__	0	0	0	0	0	0	0	0	0	0	0	0	0	0	0	0	0	0	0	2	0	0	0	0	0	0	0	0	0	0
k__Bacteria;p__Firmicutes;c__Bacilli;o__Bacillales;f__Thermoactinomycetaceae;g__Shimazuella;s__	0	19	4	0	28	3	0	3	1	1	16	3	0	13	4	0	18	1	2	6	0	3	50	8	1	14	3	4	1	0
k__Bacteria;p__Firmicutes;c__Bacilli;o__Lactobacillales;f__Aerococcaceae;g__Alloiococcus;s__	3	0	0	0	0	0	0	0	0	0	0	0	0	0	0	0	0	0	0	1	0	0	0	0	0	0	0	0	0	0
k__Bacteria;p__Firmicutes;c__Bacilli;o__Lactobacillales;f__Carnobacteriaceae;g__Granulicatella;s__	2	0	0	0	0	0	1	0	1	0	0	0	0	0	0	0	0	0	0	0	0	0	0	0	0	0	0	0	0	0
k__Bacteria;p__Firmicutes;c__Bacilli;o__Lactobacillales;f__Enterococcaceae;g__Enterococcus;s__	0	0	2	0	0	0	0	2	0	0	0	0	1	0	0	0	0	0	0	0	0	0	0	0	0	0	2	0	0	0
k__Bacteria;p__Firmicutes;c__Bacilli;o__Lactobacillales;f__Streptococcaceae;g__Streptococcus;s__	10	0	0	0	1	0	1	0	1	0	0	1	0	0	0	0	0	1	1	0	0	0	0	0	0	0	0	0	0	0
k__Bacteria;p__Firmicutes;c__Bacilli;o__Turicibacterales;f__Turicibacteraceae;g__Turicibacter;s__	1	0	3	0	0	2	0	1	2	0	1	1	0	0	2	1	0	1	0	1	0	0	0	2	0	1	4	0	1	0
k__Bacteria;p__Firmicutes;c__Clostridia;o__Clostridiales;Other;Other;Other	0	0	0	0	0	0	0	0	6	0	1	2	0	0	1	0	0	0	0	1	3	0	0	3	0	0	4	0	3	0
k__Bacteria;p__Firmicutes;c__Clostridia;o__Clostridiales;f__;g__;s__	0	0	0	0	0	0	0	0	0	0	0	0	0	0	0	0	0	0	0	0	0	0	0	0	0	0	0	0	0	0
k__Bacteria;p__Firmicutes;c__Clostridia;o__Clostridiales;f__Christensenellaceae;g__;s__	0	0	4	0	0	0	0	0	4	0	0	5	0	0	1	0	0	8	0	0	0	0	0	9	0	0	12	0	1	0
k__Bacteria;p__Firmicutes;c__Clostridia;o__Clostridiales;f__Clostridiaceae;g__;s__	0	0	0	0	1	2	0	1	5	0	0	0	0	0	0	0	0	0	1	0	2	0	0	1	0	0	0	1	1	2
k__Bacteria;p__Firmicutes;c__Clostridia;o__Clostridiales;f__Clostridiaceae;g__Caloramator;s__	0	0	0	0	0	0	0	0	4	0	0	0	0	0	0	1	0	0	3	0	0	1	1	0	2	0	3	0	0	2
k__Bacteria;p__Firmicutes;c__Clostridia;o__Clostridiales;f__Clostridiaceae;g__Clostridium;s__	0	6	2	3	2	6	0	7	21	19	1	14	3	2	17	5	7	19	62	15	28	1	5	15	21	6	15	70	32	63
k__Bacteria;p__Firmicutes;c__Clostridia;o__Clostridiales;f__Clostridiaceae;g__Clostridium;s__bowmanii	3	13	20	8	14	10	1	11	9	5	10	22	1	8	33	2	13	15	4	19	7	4	16	26	7	11	24	9	20	10
k__Bacteria;p__Firmicutes;c__Clostridia;o__Clostridiales;f__Clostridiaceae;g__Clostridium;s__intestinale	0	0	0	0	0	0	0	0	0	0	0	0	0	0	0	0	0	0	0	0	2	0	0	1	0	0	0	0	2	0
k__Bacteria;p__Firmicutes;c__Clostridia;o__Clostridiales;f__Clostridiaceae;g__Clostridium;s__pasteurianum	0	0	1	0	0	0	0	0	0	0	0	2	0	0	0	0	0	9	0	0	0	0	0	0	0	0	1	0	0	0
k__Bacteria;p__Firmicutes;c__Clostridia;o__Clostridiales;f__EtOH8;g__;s__	0	0	1	0	0	0	0	0	2	0	0	0	0	0	0	0	0	0	0	0	0	0	0	0	0	0	0	0	0	0
k__Bacteria;p__Firmicutes;c__Clostridia;o__Clostridiales;f__Eubacteriaceae;g__;s__	0	0	0	0	0	0	0	0	0	0	0	0	0	0	0	0	0	0	0	0	0	0	0	0	0	0	0	0	3	2
k__Bacteria;p__Firmicutes;c__Clostridia;o__Clostridiales;f__Gracilibacteraceae;g__;s__	0	0	4	1	0	0	0	0	1	1	0	2	0	0	1	1	0	5	0	1	0	0	0	8	1	0	1	0	2	1
k__Bacteria;p__Firmicutes;c__Clostridia;o__Clostridiales;f__Gracilibacteraceae;g__Gracilibacter;s__	0	1	1	0	0	0	0	0	1	1	0	2	0	0	0	0	0	3	0	0	0	0	0	3	0	1	3	0	2	0
k__Bacteria;p__Firmicutes;c__Clostridia;o__Clostridiales;f__Lachnospiraceae;g__Coprococcus;s__	0	0	0	0	0	2	0	0	1	1	0	0	0	0	5	0	0	1	6	5	2	1	0	0	0	0	1	9	3	0
k__Bacteria;p__Firmicutes;c__Clostridia;o__Clostridiales;f__Peptococcaceae;Other;Other	0	0	0	0	0	0	0	0	0	0	0	0	0	0	0	0	0	0	0	0	0	0	0	0	0	0	0	0	0	0
k__Bacteria;p__Firmicutes;c__Clostridia;o__Clostridiales;f__Peptococcaceae;g__;s__	0	0	0	0	0	0	0	0	0	0	0	1	0	0	0	0	0	1	0	0	0	0	0	1	0	0	2	0	0	0
k__Bacteria;p__Firmicutes;c__Clostridia;o__Clostridiales;f__Peptococcaceae;g__Desulfosporosinus;s__	0	1	3	0	0	3	0	0	1	6	0	8	0	0	5	2	0	6	0	0	0	1	0	11	1	0	7	0	4	6
k__Bacteria;p__Firmicutes;c__Clostridia;o__Clostridiales;f__Peptococcaceae;g__Desulfosporosinus;s__meridiei	0	5	4	0	3	2	1	0	8	12	1	2	1	1	9	24	1	21	11	4	6	1	6	4	4	3	5	45	4	4
k__Bacteria;p__Firmicutes;c__Clostridia;o__Clostridiales;f__Peptococcaceae;g__Desulfurispora;s__	0	0	0	0	0	0	0	0	3	0	0	1	0	0	0	0	0	1	0	0	0	0	0	3	0	0	4	0	0	1
k__Bacteria;p__Firmicutes;c__Clostridia;o__Clostridiales;f__Peptococcaceae;g__WCHB1-84;s__	0	0	1	0	0	0	0	0	0	0	0	1	0	0	0	0	0	1	0	0	0	0	0	8	0	1	5	0	0	0
k__Bacteria;p__Firmicutes;c__Clostridia;o__Clostridiales;f__Peptostreptococcaceae;Other;Other	0	0	0	0	0	0	0	0	0	0	0	0	0	0	0	0	0	0	0	0	1	0	0	2	1	0	0	0	0	0
k__Bacteria;p__Firmicutes;c__Clostridia;o__Clostridiales;f__Peptostreptococcaceae;g__;s__	2	0	4	0	0	0	0	0	0	0	1	0	0	0	0	0	1	0	0	1	0	0	2	4	0	1	1	0	0	1
k__Bacteria;p__Firmicutes;c__Clostridia;o__Clostridiales;f__Peptostreptococcaceae;g__Tepidibacter;s__	1	0	1	0	0	0	0	2	0	0	0	1	0	0	3	0	0	1	2	0	0	0	0	1	0	0	2	2	3	1
k__Bacteria;p__Firmicutes;c__Clostridia;o__Clostridiales;f__Ruminococcaceae;g__;s__	0	1	8	2	0	5	0	2	8	3	0	7	0	0	15	0	0	11	0	6	1	0	1	16	0	0	16	0	4	4
k__Bacteria;p__Firmicutes;c__Clostridia;o__Clostridiales;f__Symbiobacteriaceae;g__Symbiobacterium;s__	0	0	1	2	0	0	0	0	0	0	0	0	0	0	1	0	0	1	0	0	0	0	0	1	1	0	0	0	0	0
k__Bacteria;p__Firmicutes;c__Clostridia;o__Clostridiales;f__Syntrophomonadaceae;g__Syntrophomonas;s__	0	0	0	0	0	0	0	0	2	0	0	0	0	0	2	0	0	0	0	0	0	0	0	2	0	0	0	0	0	0
k__Bacteria;p__Firmicutes;c__Clostridia;o__Clostridiales;f__Veillonellaceae;g__;s__	0	0	1	0	0	3	0	0	0	0	0	3	0	0	4	0	0	2	0	0	0	0	0	3	0	1	5	0	0	0
k__Bacteria;p__Firmicutes;c__Clostridia;o__Clostridiales;f__Veillonellaceae;g__Dialister;s__	0	0	0	0	0	0	1	0	1	0	0	0	0	0	0	0	0	0	0	0	0	0	0	0	0	0	0	0	0	0
k__Bacteria;p__Firmicutes;c__Clostridia;o__Clostridiales;f__Veillonellaceae;g__Pelosinus;s__	0	1	0	0	0	0	0	0	0	1	0	0	0	0	0	1	0	0	1	0	1	0	0	0	0	0	0	0	0	0
k__Bacteria;p__Firmicutes;c__Clostridia;o__Clostridiales;f__Veillonellaceae;g__Sporomusa;s__	0	0	1	0	0	0	0	0	0	0	0	0	0	0	0	0	0	0	0	0	0	0	0	3	0	0	1	0	0	0
k__Bacteria;p__Firmicutes;c__Clostridia;o__Clostridiales;f__[Mogibacteriaceae];g__Anaerovorax;s__	0	0	2	0	0	0	0	0	2	1	0	3	0	1	2	0	0	2	4	0	0	0	0	1	0	0	4	1	4	1
k__Bacteria;p__Firmicutes;c__Clostridia;o__Clostridiales;f__[Tissierellaceae];g__Peptoniphilus;s__	0	0	0	0	0	4	0	0	0	0	0	0	0	0	0	0	0	0	0	1	0	0	0	0	0	0	0	0	0	0
k__Bacteria;p__Firmicutes;c__Clostridia;o__Clostridiales;f__[Tissierellaceae];g__WAL_1855D;s__	0	0	0	0	0	2	0	0	0	0	0	0	0	0	0	0	0	0	0	2	0	0	0	0	0	0	0	0	0	0
k__Bacteria;p__Firmicutes;c__Clostridia;o__OPB54;f__;g__;s__	0	4	9	0	0	6	0	0	9	4	0	23	0	0	10	0	0	25	0	3	4	0	2	25	0	0	37	0	4	5
k__Bacteria;p__Gemmatimonadetes;c__Gemm-1;o__;f__;g__;s__	58	89	201	47	87	224	62	79	180	35	63	128	17	53	102	12	46	86	24	9	80	85	153	282	9	45	98	11	80	46
k__Bacteria;p__Gemmatimonadetes;c__Gemm-2;o__;f__;g__;s__	0	0	3	2	1	10	4	4	13	3	1	2	2	0	0	2	0	0	1	0	3	3	3	1	0	0	1	0	1	0
k__Bacteria;p__Gemmatimonadetes;c__Gemm-3;o__;f__;g__;s__	1	3	3	0	8	5	0	1	7	2	25	1	0	0	2	0	2	0	0	0	6	8	11	14	0	0	1	0	1	0
k__Bacteria;p__Gemmatimonadetes;c__Gemm-5;o__;f__;g__;s__	1	1	19	0	3	13	2	2	20	1	3	6	3	0	4	2	0	1	10	0	0	4	1	15	3	1	1	1	2	0
k__Bacteria;p__Gemmatimonadetes;c__Gemmatimonadetes;Other;Other;Other;Other	0	3	0	0	1	1	0	6	0	0	4	0	0	3	0	0	2	0	0	1	0	0	13	1	0	0	1	0	0	0
k__Bacteria;p__Gemmatimonadetes;c__Gemmatimonadetes;o__;f__;g__;s__	25	33	93	24	40	75	22	73	47	23	70	74	27	23	39	10	17	44	5	8	18	78	86	106	8	21	51	4	16	16
k__Bacteria;p__Gemmatimonadetes;c__Gemmatimonadetes;o__C114;f__;g__;s__	0	3	8	0	5	19	0	0	17	0	0	5	0	2	0	0	0	2	1	0	0	2	2	7	0	0	1	0	1	2
k__Bacteria;p__Gemmatimonadetes;c__Gemmatimonadetes;o__Ellin5290;f__;g__;s__	48	83	104	73	114	44	70	114	47	47	41	49	63	32	34	27	36	29	41	15	45	92	147	127	10	14	20	10	22	7
k__Bacteria;p__Gemmatimonadetes;c__Gemmatimonadetes;o__Gemmatimonadales;f__;g__;s__	0	0	13	0	0	0	0	1	0	0	0	0	0	0	0	0	0	2	0	0	0	0	1	2	0	0	3	0	2	0
k__Bacteria;p__Gemmatimonadetes;c__Gemmatimonadetes;o__Gemmatimonadales;f__Ellin5301;g__;s__	180	92	173	159	124	76	97	106	35	146	172	90	85	45	60	55	59	70	44	39	37	187	173	171	40	16	31	8	27	8
k__Bacteria;p__Gemmatimonadetes;c__Gemmatimonadetes;o__Gemmatimonadales;f__Gemmatimonadaceae;g__Gemmatimonas;s__	4	4	5	1	0	0	9	5	0	2	3	1	4	1	1	1	2	0	0	0	1	4	0	2	0	0	2	0	3	0
k__Bacteria;p__Gemmatimonadetes;c__Gemmatimonadetes;o__KD8-87;f__;g__;s__	0	3	1	1	2	3	8	2	9	0	0	0	1	0	1	0	0	0	1	0	0	0	1	1	0	0	0	0	0	0
k__Bacteria;p__Gemmatimonadetes;c__Gemmatimonadetes;o__N1423WL;f__;g__;s__	65	80	89	63	107	157	50	107	51	55	14	43	51	27	22	13	19	16	14	17	12	66	145	163	5	8	11	6	9	5
k__Bacteria;p__Nitrospirae;c__Nitrospira;o__Nitrospirales;f__0319-6A21;g__;s__	22	61	130	13	80	348	15	42	140	20	9	108	6	13	34	1	8	31	3	1	27	13	39	85	1	3	29	0	10	13
k__Bacteria;p__Nitrospirae;c__Nitrospira;o__Nitrospirales;f__Nitrospiraceae;g__;s__	2	4	9	1	5	18	4	3	2	1	14	2	0	0	7	0	0	1	0	0	1	27	39	33	0	1	3	0	1	0
k__Bacteria;p__Nitrospirae;c__Nitrospira;o__Nitrospirales;f__Nitrospiraceae;g__JG37-AG-70;s__	2	15	11	2	24	40	0	14	3	1	0	9	0	1	2	0	0	1	0	0	0	3	11	9	0	0	1	0	0	1
k__Bacteria;p__Nitrospirae;c__Nitrospira;o__Nitrospirales;f__Nitrospiraceae;g__Nitrospira;s__	20	6	33	10	12	50	20	2	20	4	3	12	1	0	8	0	0	7	3	0	7	14	3	53	0	0	5	1	6	5
k__Bacteria;p__Nitrospirae;c__Nitrospira;o__Nitrospirales;f__[Leptospirillaceae];g__;s__	0	1	0	4	0	0	0	2	0	2	0	0	1	0	0	0	0	0	0	0	0	1	0	1	1	0	0	0	0	0
k__Bacteria;p__OD1;c__;o__;f__;g__;s__	2	0	3	1	0	3	4	0	2	2	0	1	3	0	0	0	0	0	0	0	0	0	0	1	1	0	0	0	1	0
k__Bacteria;p__OD1;c__Mb-NB09;o__;f__;g__;s__	0	2	0	1	2	0	1	0	6	0	0	0	1	0	0	0	0	2	1	0	0	0	0	0	0	0	0	0	0	0
k__Bacteria;p__OD1;c__SM2F11;o__;f__;g__;s__	0	0	0	0	0	0	0	0	3	0	0	2	0	0	0	0	0	0	0	0	0	0	0	0	0	0	0	0	0	0
k__Bacteria;p__OD1;c__ZB2;o__;f__;g__;s__	1	1	1	0	0	3	1	2	1	0	0	2	1	0	0	0	0	0	0	0	0	0	0	0	0	0	0	0	2	0
k__Bacteria;p__OP3;c__koll11;o__;f__;g__;s__	0	0	0	0	0	0	1	0	0	1	0	0	0	0	0	0	0	0	0	0	0	0	0	0	0	0	0	0	0	0
k__Bacteria;p__Planctomycetes;c__;o__;f__;g__;s__	2	1	0	0	1	3	1	0	3	0	0	0	0	1	1	0	0	1	0	0	1	0	1	1	0	0	0	0	0	0
k__Bacteria;p__Planctomycetes;c__028H05-P-BN-P5;o__;f__;g__;s__	1	2	0	0	0	1	0	1	0	1	0	0	0	1	0	0	0	1	2	0	0	2	1	0	2	1	0	0	0	1
k__Bacteria;p__Planctomycetes;c__BD7-11;o__;f__;g__;s__	1	3	1	1	3	0	8	1	0	1	4	0	0	0	0	0	0	0	4	0	1	0	1	0	0	0	0	0	1	1
k__Bacteria;p__Planctomycetes;c__C6;o__MVS-107;f__;g__;s__	2	1	1	2	1	0	4	1	4	0	0	0	0	0	0	0	0	0	0	0	0	0	0	0	0	0	0	0	1	0
k__Bacteria;p__Planctomycetes;c__C6;o__d113;f__;g__;s__	1	0	0	0	1	0	2	0	0	0	0	0	0	0	0	0	0	0	2	0	0	0	0	0	0	0	0	0	0	0
k__Bacteria;p__Planctomycetes;c__OM190;o__CL500-15;f__;g__;s__	1	3	2	3	4	3	8	5	1	0	3	1	1	2	0	0	1	1	2	0	1	0	1	0	0	0	0	0	0	0
k__Bacteria;p__Planctomycetes;c__OM190;o__agg27;f__;g__;s__	1	4	4	7	2	7	3	7	8	2	0	1	2	1	4	0	0	1	2	0	0	0	0	2	0	0	0	0	0	0
k__Bacteria;p__Planctomycetes;c__Phycisphaerae;o__CPla-3;f__;g__;s__	1	0	1	0	0	2	1	0	0	0	1	0	0	0	0	0	0	1	0	0	0	0	0	1	0	1	0	0	1	1
k__Bacteria;p__Planctomycetes;c__Phycisphaerae;o__Phycisphaerales;f__;g__;s__	10	12	9	9	7	9	16	6	9	5	1	2	2	5	1	2	0	0	3	1	2	1	5	9	2	0	3	0	0	2
k__Bacteria;p__Planctomycetes;c__Phycisphaerae;o__Pla1;f__;g__;s__	0	0	0	0	1	0	0	0	0	0	1	0	0	0	0	0	0	0	0	4	0	0	2	0	0	0	0	0	0	0
k__Bacteria;p__Planctomycetes;c__Phycisphaerae;o__WD2101;f__;g__;s__	98	179	160	121	168	88	157	192	75	44	209	86	81	74	55	35	60	40	37	19	24	132	203	151	29	34	67	11	38	21
k__Bacteria;p__Planctomycetes;c__Pla4;o__;f__;g__;s__	5	20	6	8	12	1	11	20	10	1	0	1	3	3	2	2	2	0	2	1	1	3	4	4	0	2	3	0	0	0
k__Bacteria;p__Planctomycetes;c__Planctomycetia;o__B97;f__;g__;s__	2	5	8	3	12	1	6	7	0	1	7	1	2	4	3	1	2	3	0	0	5	0	5	6	2	3	0	0	0	0
k__Bacteria;p__Planctomycetes;c__Planctomycetia;o__Gemmatales;f__Gemmataceae;g__;s__	83	197	47	90	147	75	126	155	78	52	104	45	66	85	30	28	54	29	132	31	49	56	75	63	31	23	14	17	28	12
k__Bacteria;p__Planctomycetes;c__Planctomycetia;o__Gemmatales;f__Gemmataceae;g__Gemmata;s__	73	93	62	95	72	36	85	72	47	49	96	30	31	39	21	25	23	12	97	20	61	24	34	49	14	12	21	16	28	5
k__Bacteria;p__Planctomycetes;c__Planctomycetia;o__Gemmatales;f__Isosphaeraceae;g__;s__	40	42	13	56	29	14	58	41	10	41	36	8	39	32	6	33	21	14	87	9	16	60	31	18	74	24	11	46	7	9
k__Bacteria;p__Planctomycetes;c__Planctomycetia;o__Pirellulales;f__Pirellulaceae;g__;s__	40	61	42	36	45	39	61	51	39	24	29	24	20	14	10	6	10	11	23	2	16	27	33	42	8	14	7	2	17	3
k__Bacteria;p__Planctomycetes;c__Planctomycetia;o__Pirellulales;f__Pirellulaceae;g__A17;s__	18	7	5	14	6	8	14	2	6	7	1	3	13	1	3	4	0	3	7	0	5	13	3	1	2	0	1	1	2	1
k__Bacteria;p__Planctomycetes;c__Planctomycetia;o__Pirellulales;f__Pirellulaceae;g__Pirellula;s__	9	40	15	16	28	20	18	21	17	6	27	4	4	8	4	3	10	5	17	1	5	12	5	8	3	2	3	0	5	4
k__Bacteria;p__Planctomycetes;c__Planctomycetia;o__Planctomycetales;f__Planctomycetaceae;g__Planctomyces;s__	13	34	21	12	15	9	27	15	30	5	12	7	6	6	11	10	3	4	7	6	4	13	3	19	2	2	12	0	3	2
k__Bacteria;p__Planctomycetes;c__vadinHA49;o__DH61;f__;g__;s__	1	1	1	4	5	0	12	3	0	1	1	0	0	1	0	0	0	0	0	0	0	0	1	0	0	0	0	0	0	0
k__Bacteria;p__Planctomycetes;c__vadinHA49;o__p04_C01;f__;g__;s__	5	2	2	9	3	1	12	3	6	1	6	1	2	0	1	0	0	0	0	0	0	3	1	0	0	0	0	0	0	0
k__Bacteria;p__Proteobacteria;c__;o__;f__;g__;s__	3	15	0	7	12	0	4	7	0	2	0	0	3	0	0	1	0	0	0	0	0	2	1	2	1	0	0	0	0	0
k__Bacteria;p__Proteobacteria;c__Alphaproteobacteria;Other;Other;Other;Other	2	1	0	0	0	2	0	0	0	1	3	0	4	1	2	2	3	1	0	0	0	0	0	5	2	2	0	0	0	0
k__Bacteria;p__Proteobacteria;c__Alphaproteobacteria;o__;f__;g__;s__	16	16	10	12	11	5	35	10	4	4	3	10	11	6	131	6	2	23	4	1	8	0	1	6	7	28	26	5	3	6
k__Bacteria;p__Proteobacteria;c__Alphaproteobacteria;o__BD7-3;f__;g__;s__	7	7	1	15	10	12	29	14	2	1	1	2	5	2	12	2	0	5	1	0	0	0	0	0	1	0	0	8	38	31
k__Bacteria;p__Proteobacteria;c__Alphaproteobacteria;o__Caulobacterales;f__Caulobacteraceae;g__;s__	26	12	30	32	22	18	32	17	12	62	29	41	43	69	72	23	41	29	52	3	58	17	5	4	15	17	39	175	110	223
k__Bacteria;p__Proteobacteria;c__Alphaproteobacteria;o__Caulobacterales;f__Caulobacteraceae;g__Asticcacaulis;s__	0	0	0	1	1	3	0	0	0	0	0	0	0	0	0	0	0	0	0	0	0	0	0	0	0	0	0	0	0	0
k__Bacteria;p__Proteobacteria;c__Alphaproteobacteria;o__Caulobacterales;f__Caulobacteraceae;g__Asticcacaulis;s__biprosthecium	2	3	2	5	0	4	3	0	0	1	0	0	0	1	0	0	0	0	2	0	0	0	0	0	0	0	0	0	0	0
k__Bacteria;p__Proteobacteria;c__Alphaproteobacteria;o__Caulobacterales;f__Caulobacteraceae;g__Caulobacter;Other	4	0	6	13	3	2	9	4	0	36	8	25	19	33	12	24	8	9	22	7	12	1	5	0	4	15	14	14	6	7
k__Bacteria;p__Proteobacteria;c__Alphaproteobacteria;o__Caulobacterales;f__Caulobacteraceae;g__Caulobacter;s__	0	0	0	0	0	0	0	0	0	0	0	0	0	0	0	0	0	0	0	1	0	0	0	0	0	0	0	0	0	1
k__Bacteria;p__Proteobacteria;c__Alphaproteobacteria;o__Caulobacterales;f__Caulobacteraceae;g__Mycoplana;s__	0	0	3	0	0	0	0	0	0	0	0	0	0	0	0	0	0	0	0	0	0	0	0	0	0	0	0	0	0	3
k__Bacteria;p__Proteobacteria;c__Alphaproteobacteria;o__Caulobacterales;f__Caulobacteraceae;g__Phenylobacterium;s__	67	39	59	81	35	25	43	32	18	201	77	93	181	127	85	223	171	97	99	77	49	81	31	33	344	294	268	189	90	186
k__Bacteria;p__Proteobacteria;c__Alphaproteobacteria;o__Ellin329;f__;g__;s__	247	179	99	337	167	46	328	201	40	128	59	42	91	39	46	73	80	18	34	15	16	112	92	50	84	167	14	9	5	5
k__Bacteria;p__Proteobacteria;c__Alphaproteobacteria;o__Kiloniellales;f__;g__;s__	0	0	0	0	0	0	0	0	0	0	0	0	0	0	0	0	1	0	0	0	0	0	0	0	20	25	4	0	0	0
k__Bacteria;p__Proteobacteria;c__Alphaproteobacteria;o__Rhizobiales;Other;Other;Other	6	6	5	9	9	3	3	2	1	2	4	2	3	8	0	4	3	1	1	3	1	5	7	7	2	3	1	0	0	0
k__Bacteria;p__Proteobacteria;c__Alphaproteobacteria;o__Rhizobiales;f__;g__;s__	109	91	140	80	73	99	78	64	113	44	55	97	57	42	51	42	16	67	49	23	49	99	65	107	36	46	53	19	37	19
k__Bacteria;p__Proteobacteria;c__Alphaproteobacteria;o__Rhizobiales;f__Aurantimonadaceae;g__;s__	3	0	0	0	0	0	0	0	0	0	0	0	0	1	0	0	0	0	0	0	0	0	0	0	0	0	0	0	0	0
k__Bacteria;p__Proteobacteria;c__Alphaproteobacteria;o__Rhizobiales;f__Beijerinckiaceae;g__;s__	9	68	21	24	47	24	22	52	15	6	54	10	13	38	6	9	27	7	21	27	27	15	52	38	15	41	12	3	6	5
k__Bacteria;p__Proteobacteria;c__Alphaproteobacteria;o__Rhizobiales;f__Bradyrhizobiaceae;Other;Other	13	8	19	31	13	4	15	13	6	17	8	8	10	9	9	27	24	7	8	4	6	14	7	7	36	57	11	9	3	1
k__Bacteria;p__Proteobacteria;c__Alphaproteobacteria;o__Rhizobiales;f__Bradyrhizobiaceae;g__;s__	1084	720	458	1367	883	356	1122	867	279	851	677	356	804	458	290	613	619	228	492	148	223	916	623	434	764	722	358	193	122	77
k__Bacteria;p__Proteobacteria;c__Alphaproteobacteria;o__Rhizobiales;f__Bradyrhizobiaceae;g__Balneimonas;s__	22	26	97	37	11	46	10	21	27	25	50	52	15	15	48	10	20	44	20	35	81	20	17	60	15	6	34	3	76	106
k__Bacteria;p__Proteobacteria;c__Alphaproteobacteria;o__Rhizobiales;f__Bradyrhizobiaceae;g__Bosea;s__genosp.	15	4	10	16	12	7	27	19	2	48	18	47	19	43	44	117	114	107	20	1	4	11	1	4	247	163	306	46	25	14
k__Bacteria;p__Proteobacteria;c__Alphaproteobacteria;o__Rhizobiales;f__Bradyrhizobiaceae;g__Bradyrhizobium;s__	11	21	23	10	24	9	11	13	9	5	14	3	5	9	6	2	7	1	8	5	7	13	9	14	1	2	3	3	5	1
k__Bacteria;p__Proteobacteria;c__Alphaproteobacteria;o__Rhizobiales;f__Brucellaceae;g__Ochrobactrum;Other	0	0	0	0	0	1	0	0	0	0	0	0	0	0	0	0	0	0	0	1	0	0	0	0	0	0	0	0	0	0
k__Bacteria;p__Proteobacteria;c__Alphaproteobacteria;o__Rhizobiales;f__Brucellaceae;g__Ochrobactrum;s__	0	0	1	0	0	0	0	1	0	0	0	1	0	0	0	0	0	0	0	0	0	0	1	0	0	0	0	0	0	0
k__Bacteria;p__Proteobacteria;c__Alphaproteobacteria;o__Rhizobiales;f__Hyphomicrobiaceae;Other;Other	56	35	52	65	39	16	38	37	26	31	21	19	31	16	20	24	20	12	16	13	25	65	40	65	25	10	14	7	10	14
k__Bacteria;p__Proteobacteria;c__Alphaproteobacteria;o__Rhizobiales;f__Hyphomicrobiaceae;g__;s__	31	98	93	33	78	78	15	58	49	21	45	108	16	74	74	31	57	87	17	7	31	40	126	139	38	65	129	7	28	20
k__Bacteria;p__Proteobacteria;c__Alphaproteobacteria;o__Rhizobiales;f__Hyphomicrobiaceae;g__Devosia;s__	60	8	47	48	39	19	45	22	24	56	22	37	36	36	36	57	17	17	17	7	18	16	10	31	65	8	27	16	33	30
k__Bacteria;p__Proteobacteria;c__Alphaproteobacteria;o__Rhizobiales;f__Hyphomicrobiaceae;g__Hyphomicrobium;s__	14	9	22	18	12	12	22	4	22	5	3	15	11	8	10	17	2	10	24	1	14	29	12	17	16	8	5	4	4	1
k__Bacteria;p__Proteobacteria;c__Alphaproteobacteria;o__Rhizobiales;f__Hyphomicrobiaceae;g__Parvibaculum;s__	2	0	2	0	1	0	0	0	0	527	144	266	52	74	155	586	1085	654	0	0	0	0	0	0	547	1306	195	1	1	0
k__Bacteria;p__Proteobacteria;c__Alphaproteobacteria;o__Rhizobiales;f__Hyphomicrobiaceae;g__Pedomicrobium;s__	3	38	42	1	33	49	7	33	44	7	11	24	4	14	15	2	15	17	2	11	21	7	23	30	1	10	14	1	13	14
k__Bacteria;p__Proteobacteria;c__Alphaproteobacteria;o__Rhizobiales;f__Hyphomicrobiaceae;g__Rhodoplanes;s__	901	1586	975	991	1445	851	829	1314	764	518	765	615	543	828	491	369	525	421	676	260	579	1053	1347	939	251	413	510	113	301	183
k__Bacteria;p__Proteobacteria;c__Alphaproteobacteria;o__Rhizobiales;f__Methylobacteriaceae;g__Methylobacterium;s__	1	0	1	0	0	0	0	1	0	0	1	0	0	4	0	1	2	1	1	2	3	0	0	0	0	1	1	9	9	2
k__Bacteria;p__Proteobacteria;c__Alphaproteobacteria;o__Rhizobiales;f__Methylobacteriaceae;g__Methylobacterium;s__adhaesivum	0	0	0	0	0	0	0	0	0	0	0	0	1	1	1	0	0	0	0	0	1	0	0	1	0	0	0	0	1	2
k__Bacteria;p__Proteobacteria;c__Alphaproteobacteria;o__Rhizobiales;f__Methylocystaceae;Other;Other	0	0	0	0	0	0	0	0	0	0	0	0	1	2	0	1	0	0	0	0	0	0	0	1	0	1	1	0	0	0
k__Bacteria;p__Proteobacteria;c__Alphaproteobacteria;o__Rhizobiales;f__Methylocystaceae;g__;s__	38	6	1	57	3	0	46	6	2	21	8	0	29	5	3	20	6	0	14	0	2	36	3	7	7	1	1	6	2	3
k__Bacteria;p__Proteobacteria;c__Alphaproteobacteria;o__Rhizobiales;f__Methylocystaceae;g__Methylopila;s__	0	0	0	0	0	0	1	0	0	0	0	0	0	2	0	0	0	0	0	0	0	1	0	0	0	0	0	0	0	0
k__Bacteria;p__Proteobacteria;c__Alphaproteobacteria;o__Rhizobiales;f__Methylocystaceae;g__Methylosinus;s__	16	33	28	19	40	19	23	31	12	14	44	24	31	25	27	7	30	18	47	22	25	41	56	24	24	18	43	10	14	13
k__Bacteria;p__Proteobacteria;c__Alphaproteobacteria;o__Rhizobiales;f__Phyllobacteriaceae;Other;Other	30	2	4	18	13	2	15	8	4	8	0	3	6	13	8	5	3	6	9	2	0	14	2	0	5	1	8	3	3	0
k__Bacteria;p__Proteobacteria;c__Alphaproteobacteria;o__Rhizobiales;f__Phyllobacteriaceae;g__;s__	146	25	44	114	44	29	96	29	34	65	13	42	49	21	49	27	8	26	20	8	22	88	35	56	17	4	24	11	12	6
k__Bacteria;p__Proteobacteria;c__Alphaproteobacteria;o__Rhizobiales;f__Phyllobacteriaceae;g__Mesorhizobium;Other	0	0	2	0	0	0	0	0	0	0	0	4	0	0	1	3	2	0	0	0	0	0	0	4	5	1	1	2	0	0
k__Bacteria;p__Proteobacteria;c__Alphaproteobacteria;o__Rhizobiales;f__Phyllobacteriaceae;g__Mesorhizobium;s__	20	7	14	16	8	6	8	6	8	9	2	6	10	1	3	5	3	1	4	2	1	15	6	9	4	30	15	0	0	2
k__Bacteria;p__Proteobacteria;c__Alphaproteobacteria;o__Rhizobiales;f__Phyllobacteriaceae;g__Phyllobacterium;s__	15	20	27	9	27	29	9	18	14	7	6	37	6	14	31	5	4	24	2	0	13	2	20	21	4	2	25	0	6	7
k__Bacteria;p__Proteobacteria;c__Alphaproteobacteria;o__Rhizobiales;f__Rhizobiaceae;Other;Other	5	0	9	2	2	2	3	1	24	3	1	6	0	5	23	1	0	4	1	4	4	3	6	9	0	1	4	5	18	32
k__Bacteria;p__Proteobacteria;c__Alphaproteobacteria;o__Rhizobiales;f__Rhizobiaceae;g__;s__	14	3	7	5	0	2	8	6	16	9	0	5	3	1	5	4	0	0	7	3	1	5	1	5	0	0	0	3	2	8
k__Bacteria;p__Proteobacteria;c__Alphaproteobacteria;o__Rhizobiales;f__Rhizobiaceae;g__Agrobacterium;s__	17	4	18	10	7	6	21	4	25	16	5	14	8	14	52	43	48	19	22	5	7	5	3	2	63	42	47	39	92	167
k__Bacteria;p__Proteobacteria;c__Alphaproteobacteria;o__Rhizobiales;f__Rhizobiaceae;g__Kaistia;s__	0	1	0	0	0	0	1	0	0	1	0	0	0	0	0	0	0	0	0	0	4	1	0	0	0	0	0	1	0	1
k__Bacteria;p__Proteobacteria;c__Alphaproteobacteria;o__Rhizobiales;f__Rhizobiaceae;g__Rhizobium;Other	41	12	8	32	16	0	38	19	2	13	0	3	5	9	8	2	3	0	24	0	3	4	11	8	1	1	0	6	5	3
k__Bacteria;p__Proteobacteria;c__Alphaproteobacteria;o__Rhizobiales;f__Rhizobiaceae;g__Rhizobium;s__	5	2	6	5	3	1	14	2	10	2	1	16	1	8	23	1	0	7	3	0	4	1	4	6	1	1	0	2	9	3
k__Bacteria;p__Proteobacteria;c__Alphaproteobacteria;o__Rhizobiales;f__Rhizobiaceae;g__Rhizobium;s__leguminosarum	27	3	7	8	18	5	9	12	11	10	1	7	2	22	17	0	2	5	4	1	6	3	4	15	0	0	3	1	7	5
k__Bacteria;p__Proteobacteria;c__Alphaproteobacteria;o__Rhizobiales;f__Rhodobiaceae;g__Afifella;s__	14	30	18	2	6	5	11	14	11	4	12	5	5	15	6	3	9	7	7	8	5	14	25	13	2	7	7	1	2	4
k__Bacteria;p__Proteobacteria;c__Alphaproteobacteria;o__Rhizobiales;f__Xanthobacteraceae;Other;Other	0	0	3	0	1	0	0	0	0	0	0	0	0	0	0	0	0	0	0	0	0	0	0	0	0	2	0	0	0	0
k__Bacteria;p__Proteobacteria;c__Alphaproteobacteria;o__Rhizobiales;f__Xanthobacteraceae;g__;s__	0	0	1	0	1	0	1	0	5	1	0	0	0	0	2	1	1	0	0	3	1	0	0	0	5	2	2	2	2	0
k__Bacteria;p__Proteobacteria;c__Alphaproteobacteria;o__Rhizobiales;f__Xanthobacteraceae;g__Labrys;s__	17	13	13	10	9	4	18	20	13	3	7	6	3	7	14	2	5	2	7	8	7	4	16	18	4	9	6	5	6	8
k__Bacteria;p__Proteobacteria;c__Alphaproteobacteria;o__Rhizobiales;f__Xanthobacteraceae;g__Xanthobacter;s__	1	0	0	0	0	0	0	0	0	0	0	0	1	3	5	4	4	4	1	2	1	0	0	0	33	38	16	6	4	3
k__Bacteria;p__Proteobacteria;c__Alphaproteobacteria;o__Rhodobacterales;f__Hyphomonadaceae;g__;s__	7	3	23	8	5	12	41	5	7	9	5	17	3	1	10	1	0	4	1	0	2	8	3	6	0	0	3	1	1	1
k__Bacteria;p__Proteobacteria;c__Alphaproteobacteria;o__Rhodobacterales;f__Rhodobacteraceae;g__;s__	0	1	1	2	1	0	1	1	1	1	5	2	0	0	0	1	1	0	2	4	0	0	2	1	1	0	0	1	1	1
k__Bacteria;p__Proteobacteria;c__Alphaproteobacteria;o__Rhodobacterales;f__Rhodobacteraceae;g__Amaricoccus;s__	4	4	4	1	1	0	1	0	7	2	1	0	6	0	0	0	0	0	0	1	2	1	2	0	0	0	1	2	2	0
k__Bacteria;p__Proteobacteria;c__Alphaproteobacteria;o__Rhodobacterales;f__Rhodobacteraceae;g__Paracoccus;Other	0	0	0	0	0	0	0	0	0	0	0	0	0	0	1	1	1	0	1	17	0	0	0	0	2	1	3	7	0	1
k__Bacteria;p__Proteobacteria;c__Alphaproteobacteria;o__Rhodobacterales;f__Rhodobacteraceae;g__Paracoccus;s__	0	0	1	0	0	0	0	0	0	0	0	0	0	0	1	0	0	0	0	3	0	0	0	0	3	5	1	1	1	0
k__Bacteria;p__Proteobacteria;c__Alphaproteobacteria;o__Rhodobacterales;f__Rhodobacteraceae;g__Rhodobacter;s__	4	0	0	1	0	0	0	0	0	0	0	0	1	3	0	2	0	1	0	5	0	0	0	0	1	1	0	3	0	4
k__Bacteria;p__Proteobacteria;c__Alphaproteobacteria;o__Rhodospirillales;f__;g__;s__	11	31	22	9	26	20	17	26	13	10	30	6	12	17	8	6	10	5	23	9	27	34	28	16	15	14	8	7	12	5
k__Bacteria;p__Proteobacteria;c__Alphaproteobacteria;o__Rhodospirillales;f__Acetobacteraceae;g__;s__	236	119	52	244	144	23	224	138	25	100	113	19	89	50	27	69	45	16	87	97	50	152	116	65	64	41	24	39	48	34
k__Bacteria;p__Proteobacteria;c__Alphaproteobacteria;o__Rhodospirillales;f__Acetobacteraceae;g__Roseococcus;s__	3	0	0	17	1	0	8	2	0	7	3	1	3	3	2	6	6	0	4	6	0	1	0	0	15	3	3	6	0	1
k__Bacteria;p__Proteobacteria;c__Alphaproteobacteria;o__Rhodospirillales;f__Acetobacteraceae;g__Roseomonas;Other	0	0	0	0	0	0	0	0	0	0	0	0	0	0	0	0	0	0	0	3	0	0	0	0	0	0	0	0	0	2
k__Bacteria;p__Proteobacteria;c__Alphaproteobacteria;o__Rhodospirillales;f__Rhodospirillaceae;g__;s__	398	285	278	467	301	193	445	304	190	237	204	193	180	115	136	142	76	100	232	113	126	326	233	237	129	71	99	44	66	70
k__Bacteria;p__Proteobacteria;c__Alphaproteobacteria;o__Rhodospirillales;f__Rhodospirillaceae;g__Azospirillum;s__	2	0	0	0	1	0	0	0	0	10	5	25	9	19	34	6	7	35	363	91	80	0	0	0	5	3	17	292	383	298
k__Bacteria;p__Proteobacteria;c__Alphaproteobacteria;o__Rhodospirillales;f__Rhodospirillaceae;g__Azospirillum;s__brasilense	0	0	0	0	0	0	0	0	0	0	0	0	0	0	0	0	0	0	0	3	0	0	0	0	0	0	0	0	1	1
k__Bacteria;p__Proteobacteria;c__Alphaproteobacteria;o__Rhodospirillales;f__Rhodospirillaceae;g__Inquilinus;Other	0	0	6	1	2	0	9	0	0	1	0	3	0	1	2	0	0	2	6	4	0	0	0	0	0	1	0	2	0	3
k__Bacteria;p__Proteobacteria;c__Alphaproteobacteria;o__Rhodospirillales;f__Rhodospirillaceae;g__Magnetospirillum;s__	0	0	0	0	0	0	0	0	0	0	0	1	0	0	2	2	0	4	0	0	0	0	0	1	0	0	0	0	0	0
k__Bacteria;p__Proteobacteria;c__Alphaproteobacteria;o__Rhodospirillales;f__Rhodospirillaceae;g__Phaeospirillum;s__	0	0	0	1	0	0	2	2	0	0	0	0	0	0	0	0	0	0	0	0	0	0	0	0	0	0	0	0	0	0
k__Bacteria;p__Proteobacteria;c__Alphaproteobacteria;o__Rhodospirillales;f__Rhodospirillaceae;g__Phaeospirillum;s__fulvum	1	0	0	3	0	0	1	3	0	0	0	0	1	0	0	1	15	0	0	37	0	0	0	0	19	86	4	0	0	0
k__Bacteria;p__Proteobacteria;c__Alphaproteobacteria;o__Rhodospirillales;f__Rhodospirillaceae;g__Skermanella;s__	3	16	56	3	23	33	5	21	35	6	32	32	5	6	25	1	5	22	10	72	66	6	12	45	4	3	25	2	54	41
k__Bacteria;p__Proteobacteria;c__Alphaproteobacteria;o__Rickettsiales;f__;g__;s__	12	4	5	13	13	5	11	3	3	17	1	1	5	9	6	23	4	6	1	0	1	1	4	1	5	0	1	9	58	47
k__Bacteria;p__Proteobacteria;c__Alphaproteobacteria;o__Rickettsiales;f__mitochondria;Other;Other	0	9	0	0	2	0	0	0	1	0	0	0	0	0	0	0	0	0	0	0	2	0	0	0	0	0	0	0	0	0
k__Bacteria;p__Proteobacteria;c__Alphaproteobacteria;o__Sphingomonadales;Other;Other;Other	0	0	0	0	0	0	0	0	0	0	0	0	0	0	0	1	0	0	0	0	0	2	0	0	2	4	0	0	0	0
k__Bacteria;p__Proteobacteria;c__Alphaproteobacteria;o__Sphingomonadales;f__;g__;s__	13	0	0	1	1	0	0	1	5	34	1	1	4	1	13	27	0	3	0	0	1	0	0	0	9	0	2	2	2	0
k__Bacteria;p__Proteobacteria;c__Alphaproteobacteria;o__Sphingomonadales;f__Erythrobacteraceae;g__;s__	18	4	22	7	5	12	11	1	5	3	10	3	8	2	7	3	3	7	23	117	8	24	12	17	27	9	7	8	3	1
k__Bacteria;p__Proteobacteria;c__Alphaproteobacteria;o__Sphingomonadales;f__Sphingomonadaceae;Other;Other	1	1	7	0	4	2	0	4	4	0	5	3	0	2	4	2	1	4	3	2	0	3	3	4	9	22	5	7	0	1
k__Bacteria;p__Proteobacteria;c__Alphaproteobacteria;o__Sphingomonadales;f__Sphingomonadaceae;g__;s__	28	24	52	32	29	14	19	26	23	35	50	17	19	15	22	31	41	12	21	10	32	60	55	53	91	149	26	21	25	8
k__Bacteria;p__Proteobacteria;c__Alphaproteobacteria;o__Sphingomonadales;f__Sphingomonadaceae;g__Kaistobacter;s__	280	105	437	117	108	117	94	75	114	155	190	185	108	95	130	111	153	151	179	110	158	923	917	1470	160	304	222	71	108	49
k__Bacteria;p__Proteobacteria;c__Alphaproteobacteria;o__Sphingomonadales;f__Sphingomonadaceae;g__Novosphingobium;Other	0	0	0	0	0	0	3	0	0	2	1	2	2	10	3	0	0	0	0	0	0	0	0	0	0	0	0	0	0	0
k__Bacteria;p__Proteobacteria;c__Alphaproteobacteria;o__Sphingomonadales;f__Sphingomonadaceae;g__Novosphingobium;s__	15	1	15	29	10	1	13	6	3	61	40	83	86	109	63	34	8	9	16	8	1	31	2	7	57	11	35	52	3	11
k__Bacteria;p__Proteobacteria;c__Alphaproteobacteria;o__Sphingomonadales;f__Sphingomonadaceae;g__Sphingobium;s__	4	4	4	5	0	2	5	7	3	529	250	203	861	385	215	352	482	344	53	29	6	3	2	4	425	485	456	399	79	169
k__Bacteria;p__Proteobacteria;c__Alphaproteobacteria;o__Sphingomonadales;f__Sphingomonadaceae;g__Sphingomonas;Other	2	0	2	2	5	0	2	0	0	7	1	5	2	5	1	5	0	1	0	0	2	0	1	0	1	2	0	1	3	1
k__Bacteria;p__Proteobacteria;c__Alphaproteobacteria;o__Sphingomonadales;f__Sphingomonadaceae;g__Sphingomonas;s__	37	11	30	57	26	11	12	28	36	81	28	27	49	56	53	110	96	18	11	11	19	13	12	24	54	152	17	45	27	25
k__Bacteria;p__Proteobacteria;c__Alphaproteobacteria;o__Sphingomonadales;f__Sphingomonadaceae;g__Sphingomonas;s__wittichii	26	19	21	19	18	17	23	27	17	21	23	25	6	9	5	12	10	25	9	12	9	10	14	21	76	102	34	35	6	6
k__Bacteria;p__Proteobacteria;c__Alphaproteobacteria;o__Sphingomonadales;f__Sphingomonadaceae;g__Sphingomonas;s__yabuuchiae	1	0	1	0	1	0	0	1	0	5	0	0	1	0	1	6	2	0	1	0	0	0	0	0	2	2	0	0	0	0
k__Bacteria;p__Proteobacteria;c__Alphaproteobacteria;o__Sphingomonadales;f__Sphingomonadaceae;g__Sphingopyxis;s__	0	0	0	2	0	3	0	0	1	18	5	3	11	31	2	47	35	15	7	0	6	0	0	0	36	102	5	19	0	12
k__Bacteria;p__Proteobacteria;c__Alphaproteobacteria;o__Sphingomonadales;f__Sphingomonadaceae;g__Sphingopyxis;s__alaskensis	1	0	2	0	0	2	1	0	6	21	0	9	3	0	30	8	1	1	1	0	0	0	0	0	5	1	2	0	2	1
k__Bacteria;p__Proteobacteria;c__Betaproteobacteria;Other;Other;Other;Other	3	10	3	8	5	0	8	5	2	4	0	0	1	1	0	1	2	0	0	0	0	2	2	2	5	3	0	3	0	0
k__Bacteria;p__Proteobacteria;c__Betaproteobacteria;o__;f__;g__;s__	204	203	164	259	227	159	213	229	134	90	127	81	48	43	60	44	27	47	38	18	27	86	133	126	25	25	41	9	17	17
k__Bacteria;p__Proteobacteria;c__Betaproteobacteria;o__A21b;f__EB1003;g__;s__	41	82	52	56	60	154	58	52	27	32	31	47	23	12	13	6	11	20	6	0	2	53	85	45	12	6	11	0	0	1
k__Bacteria;p__Proteobacteria;c__Betaproteobacteria;o__A21b;f__UD5;g__;s__	18	12	18	7	13	24	3	5	12	4	36	8	3	2	3	0	1	1	2	6	0	5	1	6	0	0	2	0	1	1
k__Bacteria;p__Proteobacteria;c__Betaproteobacteria;o__Burkholderiales;Other;Other;Other	0	1	0	0	0	0	1	0	0	0	1	0	0	1	0	1	0	0	0	0	0	0	0	0	1	2	2	0	0	0
k__Bacteria;p__Proteobacteria;c__Betaproteobacteria;o__Burkholderiales;f__;g__;s__	1	2	0	3	2	1	0	0	0	17	11	10	32	72	9	13	37	18	5	2	3	4	2	2	16	47	17	7	5	11
k__Bacteria;p__Proteobacteria;c__Betaproteobacteria;o__Burkholderiales;f__Alcaligenaceae;g__;s__	0	0	7	0	1	2	0	0	2	2	1	3	1	3	1	4	18	4	3	4	6	0	1	2	8	38	1	13	5	6
k__Bacteria;p__Proteobacteria;c__Betaproteobacteria;o__Burkholderiales;f__Alcaligenaceae;g__Achromobacter;s__	0	0	0	0	0	0	0	0	1	4	1	0	1	2	1	13	18	1	2	2	0	0	1	0	19	18	3	8	6	3
k__Bacteria;p__Proteobacteria;c__Betaproteobacteria;o__Burkholderiales;f__Alcaligenaceae;g__Pigmentiphaga;s__	0	0	0	0	0	0	0	0	0	0	0	0	0	0	0	0	0	0	0	0	0	0	0	0	1	1	0	2	4	4
k__Bacteria;p__Proteobacteria;c__Betaproteobacteria;o__Burkholderiales;f__Burkholderiaceae;Other;Other	0	0	0	1	2	0	0	1	0	2	1	2	0	3	0	1	3	0	5	2	4	0	0	0	1	2	0	0	1	1
k__Bacteria;p__Proteobacteria;c__Betaproteobacteria;o__Burkholderiales;f__Burkholderiaceae;g__;s__	1	0	0	2	1	2	5	0	0	1	0	7	3	5	2	1	0	1	6	1	2	3	1	0	5	4	1	3	0	0
k__Bacteria;p__Proteobacteria;c__Betaproteobacteria;o__Burkholderiales;f__Burkholderiaceae;g__Burkholderia;Other	58	19	1	93	49	4	114	33	6	63	39	8	66	91	13	63	49	15	99	45	18	51	18	9	162	183	20	68	4	5
k__Bacteria;p__Proteobacteria;c__Betaproteobacteria;o__Burkholderiales;f__Burkholderiaceae;g__Burkholderia;s__	64	64	1	92	96	0	161	99	4	67	71	5	50	223	10	74	98	8	141	65	5	62	88	14	150	230	8	104	6	6
k__Bacteria;p__Proteobacteria;c__Betaproteobacteria;o__Burkholderiales;f__Burkholderiaceae;g__Lautropia;s__	4	0	0	0	0	0	0	0	2	0	0	0	0	0	1	0	0	0	1	0	0	0	0	0	0	0	0	0	0	0
k__Bacteria;p__Proteobacteria;c__Betaproteobacteria;o__Burkholderiales;f__Burkholderiaceae;g__Salinispora;s__	0	0	0	0	0	0	0	1	0	0	2	0	0	0	1	0	0	0	0	0	0	0	2	0	0	0	0	0	0	0
k__Bacteria;p__Proteobacteria;c__Betaproteobacteria;o__Burkholderiales;f__Comamonadaceae;Other;Other	58	18	56	41	32	38	65	24	22	44	55	40	25	54	57	31	43	36	31	16	22	13	22	28	24	9	35	16	30	63
k__Bacteria;p__Proteobacteria;c__Betaproteobacteria;o__Burkholderiales;f__Comamonadaceae;g__;s__	233	72	143	115	118	73	108	101	97	199	147	530	90	812	933	42	53	863	328	195	349	63	82	70	24	21	170	1181	2213	2168
k__Bacteria;p__Proteobacteria;c__Betaproteobacteria;o__Burkholderiales;f__Comamonadaceae;g__Acidovorax;s__delafieldii	0	0	0	0	0	0	0	0	3	0	0	0	0	0	0	0	0	0	0	0	3	0	0	0	0	0	0	0	0	1
k__Bacteria;p__Proteobacteria;c__Betaproteobacteria;o__Burkholderiales;f__Comamonadaceae;g__Azohydromonas;s__	0	2	2	0	4	0	1	1	0	0	2	0	1	3	0	0	1	0	0	0	0	0	0	0	0	1	0	0	1	2
k__Bacteria;p__Proteobacteria;c__Betaproteobacteria;o__Burkholderiales;f__Comamonadaceae;g__Comamonas;s__	0	0	0	0	0	0	0	0	0	1	0	3	0	4	6	0	0	4	7	3	1	0	0	0	0	2	3	4	0	0
k__Bacteria;p__Proteobacteria;c__Betaproteobacteria;o__Burkholderiales;f__Comamonadaceae;g__Delftia;s__	0	0	0	0	0	0	0	0	0	0	1	0	0	1	0	0	0	0	11	9	16	0	0	0	0	0	0	47	3	6
k__Bacteria;p__Proteobacteria;c__Betaproteobacteria;o__Burkholderiales;f__Comamonadaceae;g__Giesbergeria;s__	1	0	1	3	2	0	2	1	0	0	3	0	0	0	0	0	0	0	1	0	0	0	0	0	0	0	0	0	0	0
k__Bacteria;p__Proteobacteria;c__Betaproteobacteria;o__Burkholderiales;f__Comamonadaceae;g__Methylibium;s__	35	7	22	36	11	25	13	10	13	24	9	39	15	6	15	18	1	13	1	1	1	3	2	12	81	95	41	3	5	1
k__Bacteria;p__Proteobacteria;c__Betaproteobacteria;o__Burkholderiales;f__Comamonadaceae;g__Polaromonas;s__	8	0	9	1	2	2	5	0	4	2	0	3	2	0	4	0	0	2	0	0	0	0	0	2	0	0	0	1	1	0
k__Bacteria;p__Proteobacteria;c__Betaproteobacteria;o__Burkholderiales;f__Comamonadaceae;g__Ramlibacter;s__	5	1	7	17	8	6	4	1	0	4	14	6	7	2	1	0	0	0	6	1	1	7	1	3	1	0	1	0	0	1
k__Bacteria;p__Proteobacteria;c__Betaproteobacteria;o__Burkholderiales;f__Comamonadaceae;g__Roseateles;s__depolymerans	4	0	1	5	0	1	2	0	1	1	0	0	1	1	1	1	1	1	1	0	4	1	0	1	1	0	0	1	0	0
k__Bacteria;p__Proteobacteria;c__Betaproteobacteria;o__Burkholderiales;f__Comamonadaceae;g__Rubrivivax;s__	1	0	1	0	1	0	0	0	0	0	1	0	0	2	0	0	3	0	0	0	0	0	0	0	0	0	0	0	0	0
k__Bacteria;p__Proteobacteria;c__Betaproteobacteria;o__Burkholderiales;f__Comamonadaceae;g__Variovorax;s__	1	2	0	5	2	1	5	1	4	3	1	2	1	1	3	1	3	0	2	0	1	0	0	1	0	0	1	0	1	1
k__Bacteria;p__Proteobacteria;c__Betaproteobacteria;o__Burkholderiales;f__Oxalobacteraceae;Other;Other	2	2	2	6	1	0	1	8	0	2	8	5	2	1	1	2	5	2	6	5	13	1	5	0	3	4	2	7	19	42
k__Bacteria;p__Proteobacteria;c__Betaproteobacteria;o__Burkholderiales;f__Oxalobacteraceae;g__;s__	148	45	73	91	42	25	91	59	37	86	75	63	50	49	40	74	81	56	190	142	110	46	32	53	110	45	36	324	165	281
k__Bacteria;p__Proteobacteria;c__Betaproteobacteria;o__Burkholderiales;f__Oxalobacteraceae;g__Cupriavidus;Other	0	1	0	1	1	0	1	0	0	0	0	0	0	0	0	0	1	0	0	0	0	3	1	0	0	0	0	0	0	0
k__Bacteria;p__Proteobacteria;c__Betaproteobacteria;o__Burkholderiales;f__Oxalobacteraceae;g__Cupriavidus;s__	0	0	0	0	1	0	0	1	2	0	3	0	0	1	1	0	3	2	1	31	5	0	0	0	0	5	3	3	1	4
k__Bacteria;p__Proteobacteria;c__Betaproteobacteria;o__Burkholderiales;f__Oxalobacteraceae;g__Janthinobacterium;Other	2	2	1	2	5	2	2	3	0	0	0	0	0	0	1	0	0	0	1	0	1	0	2	0	1	0	1	0	0	0
k__Bacteria;p__Proteobacteria;c__Betaproteobacteria;o__Burkholderiales;f__Oxalobacteraceae;g__Janthinobacterium;s__	2	1	3	2	0	1	2	0	7	0	0	1	0	0	7	0	0	0	0	0	4	0	0	2	0	0	0	0	8	10
k__Bacteria;p__Proteobacteria;c__Betaproteobacteria;o__Burkholderiales;f__Oxalobacteraceae;g__Janthinobacterium;s__lividum	0	0	0	0	0	0	0	0	0	0	3	0	0	0	0	0	0	0	0	0	0	0	0	0	0	0	0	2	0	1
k__Bacteria;p__Proteobacteria;c__Betaproteobacteria;o__Burkholderiales;f__Oxalobacteraceae;g__Ralstonia;s__	1	0	0	0	0	0	0	0	0	0	0	0	1	0	0	0	0	0	0	2	0	1	0	0	0	0	0	0	0	0
k__Bacteria;p__Proteobacteria;c__Betaproteobacteria;o__Ellin6067;f__;g__;s__	225	247	142	261	160	77	303	220	92	71	76	25	84	47	26	30	34	18	75	21	34	66	46	72	15	20	13	13	14	3
k__Bacteria;p__Proteobacteria;c__Betaproteobacteria;o__Gallionellales;f__Gallionellaceae;g__;s__	0	1	1	1	0	0	1	0	0	0	0	0	1	0	1	1	0	0	0	0	0	0	0	0	0	0	0	0	0	0
k__Bacteria;p__Proteobacteria;c__Betaproteobacteria;o__Hydrogenophilales;f__Hydrogenophilaceae;g__Thiobacillus;s__	6	1	1	8	2	2	16	6	0	3	1	2	2	0	0	1	0	1	2	0	0	8	0	0	1	0	0	1	0	0
k__Bacteria;p__Proteobacteria;c__Betaproteobacteria;o__IS-44;f__;g__;s__	9	1	1	18	0	0	17	1	0	3	0	0	4	0	0	7	0	1	1	0	2	5	1	1	1	0	0	0	0	1
k__Bacteria;p__Proteobacteria;c__Betaproteobacteria;o__MND1;f__;g__;s__	45	68	31	54	51	32	66	51	33	23	13	14	22	14	19	4	9	6	15	13	8	28	22	19	4	9	4	2	6	5
k__Bacteria;p__Proteobacteria;c__Betaproteobacteria;o__MOB121;f__;g__;s__	0	0	0	0	0	0	0	0	4	0	0	0	1	0	54	2	0	3	0	0	3	0	0	0	0	0	0	0	6	0
k__Bacteria;p__Proteobacteria;c__Betaproteobacteria;o__Methylophilales;Other;Other;Other	0	0	0	0	1	0	0	5	0	0	1	0	0	0	0	1	0	0	1	0	0	0	1	1	0	0	0	0	0	0
k__Bacteria;p__Proteobacteria;c__Betaproteobacteria;o__Methylophilales;f__;g__;s__	0	1	5	2	0	14	0	0	6	1	0	10	0	1	3	0	0	2	1	0	0	0	2	2	0	0	2	0	0	0
k__Bacteria;p__Proteobacteria;c__Betaproteobacteria;o__Methylophilales;f__Methylophilaceae;g__;s__	2	0	0	0	2	0	3	1	2	1	0	0	1	1	0	1	1	0	4	2	2	1	1	3	0	0	0	0	4	2
k__Bacteria;p__Proteobacteria;c__Betaproteobacteria;o__Methylophilales;f__Methylophilaceae;g__Methylotenera;s__mobilis	1	0	0	0	0	0	0	0	4	1	2	0	2	0	1	1	0	3	4	4	7	1	0	0	1	0	1	2	17	13
k__Bacteria;p__Proteobacteria;c__Betaproteobacteria;o__Nitrosomonadales;f__Nitrosomonadaceae;g__;s__	5	0	0	0	0	0	2	0	0	3	1	0	1	0	0	0	0	0	1	0	0	3	0	0	0	0	0	0	0	0
k__Bacteria;p__Proteobacteria;c__Betaproteobacteria;o__Procabacteriales;f__Procabacteriaceae;g__;s__	0	0	0	0	0	0	0	0	0	0	0	0	0	1	2	0	0	0	0	0	24	0	0	0	0	0	0	3	2	3
k__Bacteria;p__Proteobacteria;c__Betaproteobacteria;o__Rhodocyclales;f__Rhodocyclaceae;Other;Other	1	0	4	0	0	4	0	0	3	0	0	2	1	1	1	1	0	0	0	0	0	0	0	0	0	0	0	0	0	0
k__Bacteria;p__Proteobacteria;c__Betaproteobacteria;o__Rhodocyclales;f__Rhodocyclaceae;g__;s__	3	0	1	25	1	0	8	2	0	18	3	21	6	7	29	6	71	11	1	1	1	1	0	0	132	90	3	0	0	2
k__Bacteria;p__Proteobacteria;c__Betaproteobacteria;o__Rhodocyclales;f__Rhodocyclaceae;g__Azoarcus;s__	0	0	1	0	0	0	0	0	2	1	0	2	0	11	5	0	0	7	0	0	1	0	13	0	0	0	1	0	0	0
k__Bacteria;p__Proteobacteria;c__Betaproteobacteria;o__Rhodocyclales;f__Rhodocyclaceae;g__Azospira;s__	0	0	0	0	0	0	0	0	0	1	0	1	5	14	51	11	0	48	1	0	0	0	0	0	0	1	0	0	5	1
k__Bacteria;p__Proteobacteria;c__Betaproteobacteria;o__Rhodocyclales;f__Rhodocyclaceae;g__Dechloromonas;Other	0	0	0	0	0	0	0	2	0	0	0	0	1	0	1	0	0	1	0	0	0	1	0	0	0	1	0	0	0	0
k__Bacteria;p__Proteobacteria;c__Betaproteobacteria;o__Rhodocyclales;f__Rhodocyclaceae;g__Dechloromonas;s__	0	0	0	0	0	0	0	0	2	0	0	0	0	0	0	0	0	0	0	0	4	0	0	0	0	0	0	0	0	0
k__Bacteria;p__Proteobacteria;c__Betaproteobacteria;o__Rhodocyclales;f__Rhodocyclaceae;g__Methyloversatilis;s__	0	0	0	0	0	0	0	0	0	0	0	1	2	0	0	1	0	1	0	0	1	0	0	0	0	0	0	1	0	0
k__Bacteria;p__Proteobacteria;c__Betaproteobacteria;o__Rhodocyclales;f__Rhodocyclaceae;g__Uliginosibacterium;s__	9	2	0	2	4	0	11	18	1	1	4	0	0	0	0	0	0	0	0	0	0	0	0	0	0	0	0	0	0	0
k__Bacteria;p__Proteobacteria;c__Betaproteobacteria;o__SC-I-84;f__;g__;s__	150	178	169	152	168	106	111	128	87	64	129	88	81	64	53	26	42	54	42	8	26	160	256	218	27	47	48	3	14	8
k__Bacteria;p__Proteobacteria;c__Deltaproteobacteria;o__;f__;g__;s__	16	25	6	16	20	9	25	23	23	7	19	3	9	2	3	2	7	1	12	1	8	18	15	4	6	11	0	1	2	2
k__Bacteria;p__Proteobacteria;c__Deltaproteobacteria;o__Bdellovibrionales;f__Bacteriovoracaceae;g__;s__	15	6	5	16	6	6	11	5	5	17	13	14	3	4	19	11	0	2	5	1	2	45	56	41	4	3	6	1	6	7
k__Bacteria;p__Proteobacteria;c__Deltaproteobacteria;o__Bdellovibrionales;f__Bdellovibrionaceae;g__;s__	0	2	0	0	0	0	0	0	0	0	2	0	1	0	0	1	0	0	0	0	0	0	0	0	0	0	0	0	0	0
k__Bacteria;p__Proteobacteria;c__Deltaproteobacteria;o__Bdellovibrionales;f__Bdellovibrionaceae;g__Bdellovibrio;s__	50	34	14	50	47	9	48	41	7	22	27	1	16	10	6	16	7	9	20	8	2	20	18	3	9	7	7	5	36	42
k__Bacteria;p__Proteobacteria;c__Deltaproteobacteria;o__Bdellovibrionales;f__Bdellovibrionaceae;g__Bdellovibrio;s__bacteriovorus	0	0	0	0	0	0	0	0	0	1	0	14	1	3	4	0	0	6	0	0	6	0	0	0	0	0	6	0	39	38
k__Bacteria;p__Proteobacteria;c__Deltaproteobacteria;o__Desulfuromonadales;f__Geobacteraceae;g__Geobacter;s__	37	70	6	38	28	0	51	76	26	20	6	10	12	8	10	11	10	9	2	6	0	3	11	2	10	3	7	5	0	2
k__Bacteria;p__Proteobacteria;c__Deltaproteobacteria;o__FAC87;f__;g__;s__	4	4	0	1	2	0	2	4	0	0	5	0	0	0	0	0	1	0	2	0	2	0	1	1	0	0	0	0	0	0
k__Bacteria;p__Proteobacteria;c__Deltaproteobacteria;o__MIZ46;f__;g__;s__	34	61	6	58	45	22	57	44	5	29	66	12	29	19	7	14	21	5	36	11	7	44	39	14	28	17	7	7	8	4
k__Bacteria;p__Proteobacteria;c__Deltaproteobacteria;o__Myxococcales;f__;g__;s__	411	455	439	473	470	242	688	533	294	152	495	119	201	128	85	85	78	108	204	85	161	310	297	219	75	77	65	67	142	63
k__Bacteria;p__Proteobacteria;c__Deltaproteobacteria;o__Myxococcales;f__0319-6G20;g__;s__	4	4	2	4	0	0	3	3	2	1	1	0	0	0	1	0	0	2	0	1	0	3	4	0	1	2	1	0	0	0
k__Bacteria;p__Proteobacteria;c__Deltaproteobacteria;o__Myxococcales;f__Cystobacterineae;g__;s__	4	4	1	8	2	0	11	3	0	2	0	0	2	1	1	1	0	0	5	0	1	5	2	0	0	0	0	2	0	0
k__Bacteria;p__Proteobacteria;c__Deltaproteobacteria;o__Myxococcales;f__Haliangiaceae;g__;s__	50	90	107	55	53	69	59	100	75	27	29	32	30	14	22	8	10	23	26	10	27	57	50	64	11	5	8	3	39	7
k__Bacteria;p__Proteobacteria;c__Deltaproteobacteria;o__Myxococcales;f__Myxococcaceae;g__;s__	2	8	1	6	8	0	15	6	0	2	7	1	4	1	1	2	3	0	2	0	0	5	5	2	4	1	0	0	0	0
k__Bacteria;p__Proteobacteria;c__Deltaproteobacteria;o__Myxococcales;f__Myxococcaceae;g__Anaeromyxobacter;s__	0	0	1	0	0	2	0	0	4	0	0	3	0	0	7	0	0	14	0	0	5	0	0	7	2	0	12	0	2	0
k__Bacteria;p__Proteobacteria;c__Deltaproteobacteria;o__Myxococcales;f__Myxococcaceae;g__Myxococcus;s__	0	0	1	0	0	0	0	0	0	0	0	0	0	0	2	0	0	0	0	0	5	2	0	0	0	0	0	0	1	0
k__Bacteria;p__Proteobacteria;c__Deltaproteobacteria;o__Myxococcales;f__Nannocystaceae;g__Nannocystis;s__	0	0	1	0	1	0	0	0	0	0	0	0	0	0	0	0	0	0	0	0	1	1	0	0	0	0	0	0	0	0
k__Bacteria;p__Proteobacteria;c__Deltaproteobacteria;o__Myxococcales;f__Nannocystaceae;g__Plesiocystis;s__	0	0	5	0	0	2	0	0	1	0	0	0	0	0	0	0	0	0	0	0	1	0	0	0	0	0	1	0	2	1
k__Bacteria;p__Proteobacteria;c__Deltaproteobacteria;o__Myxococcales;f__OM27;g__;s__	5	3	12	8	3	4	6	4	6	0	2	3	1	1	4	2	0	4	1	2	1	11	5	3	0	0	3	0	4	0
k__Bacteria;p__Proteobacteria;c__Deltaproteobacteria;o__Myxococcales;f__Polyangiaceae;Other;Other	0	0	9	1	0	2	0	2	5	1	0	1	1	0	0	0	1	1	0	0	2	0	0	0	0	0	0	0	1	1
k__Bacteria;p__Proteobacteria;c__Deltaproteobacteria;o__Myxococcales;f__Polyangiaceae;g__;s__	6	15	25	15	10	16	14	7	17	10	21	3	5	3	10	3	4	3	7	3	22	9	9	10	7	3	1	2	15	2
k__Bacteria;p__Proteobacteria;c__Deltaproteobacteria;o__Myxococcales;f__Polyangiaceae;g__Sorangium;s__	0	0	0	1	1	1	1	0	0	1	0	0	1	0	0	0	0	0	2	0	1	0	0	1	0	0	0	0	1	0
k__Bacteria;p__Proteobacteria;c__Deltaproteobacteria;o__NB1-j;f__NB1-i;g__;s__	0	2	0	0	3	1	0	6	2	0	0	0	0	0	0	0	0	0	0	0	0	0	0	0	0	0	0	0	0	0
k__Bacteria;p__Proteobacteria;c__Deltaproteobacteria;o__Spirobacillales;f__;g__;s__	4	2	7	3	4	1	0	4	1	0	9	3	1	0	1	4	0	1	7	2	3	2	10	2	0	0	0	1	1	0
k__Bacteria;p__Proteobacteria;c__Deltaproteobacteria;o__Syntrophobacterales;f__Syntrophobacteraceae;g__;s__	168	320	257	151	344	492	162	261	283	104	120	272	42	54	145	28	54	105	25	30	80	110	282	311	17	16	102	3	51	42
k__Bacteria;p__Proteobacteria;c__Deltaproteobacteria;o__[Entotheonellales];f__[Entotheonellaceae];g__;s__	1	12	10	0	14	47	0	14	56	1	7	20	0	2	3	1	1	5	0	9	9	1	9	12	0	0	0	0	6	4
k__Bacteria;p__Proteobacteria;c__Gammaproteobacteria;Other;Other;Other;Other	0	0	8	0	0	2	0	0	2	0	0	0	0	0	0	0	0	1	0	0	4	0	0	0	0	0	0	0	0	0
k__Bacteria;p__Proteobacteria;c__Gammaproteobacteria;o__;f__;g__;s__	26	5	1	35	23	1	44	67	0	13	131	0	12	11	9	8	2	1	2	4	1	5	5	0	2	2	0	1	0	0
k__Bacteria;p__Proteobacteria;c__Gammaproteobacteria;o__Aeromonadales;f__Aeromonadaceae;g__;s__	0	0	0	0	0	0	0	0	0	2	0	1	0	15	5	0	0	0	13	2	10	0	0	0	0	0	0	0	1	0
k__Bacteria;p__Proteobacteria;c__Gammaproteobacteria;o__Alteromonadales;f__125ds10;g__;s__	1	0	0	1	0	0	0	0	0	1	0	0	1	0	0	0	0	0	0	0	0	1	0	0	0	0	0	0	0	0
k__Bacteria;p__Proteobacteria;c__Gammaproteobacteria;o__Alteromonadales;f__211ds20;g__;s__	5	0	1	6	3	0	4	11	6	0	1	0	1	1	1	0	0	0	0	0	2	0	0	0	0	0	0	0	1	0
k__Bacteria;p__Proteobacteria;c__Gammaproteobacteria;o__Alteromonadales;f__Alteromonadaceae;g__Cellvibrio;s__	13	0	1	6	3	0	11	0	1	0	0	0	1	0	0	0	0	0	0	0	0	0	0	0	0	0	0	0	0	0
k__Bacteria;p__Proteobacteria;c__Gammaproteobacteria;o__Alteromonadales;f__OM60;g__;s__	1	1	5	0	2	1	1	1	0	1	2	0	0	0	0	1	0	0	1	0	1	0	0	0	0	0	0	0	1	0
k__Bacteria;p__Proteobacteria;c__Gammaproteobacteria;o__Chromatiales;f__;g__;s__	0	0	2	0	1	9	0	1	2	0	0	1	0	0	0	0	0	0	0	0	0	0	0	3	0	0	0	0	0	0
k__Bacteria;p__Proteobacteria;c__Gammaproteobacteria;o__Chromatiales;f__Ectothiorhodospiraceae;g__;s__	0	0	0	0	0	0	2	0	0	0	0	0	0	0	2	0	0	0	0	19	0	0	0	0	0	3	0	1	0	0
k__Bacteria;p__Proteobacteria;c__Gammaproteobacteria;o__Chromatiales;f__Halothiobacillaceae;g__Halothiobacillus;s__	0	0	0	0	0	0	0	0	5	0	0	0	0	0	0	0	0	0	0	0	2	0	0	0	0	0	0	0	1	0
k__Bacteria;p__Proteobacteria;c__Gammaproteobacteria;o__Enterobacteriales;f__Enterobacteriaceae;Other;Other	0	0	1	0	0	0	0	0	13	0	0	0	0	1	0	0	0	0	3	0	0	0	0	0	0	0	0	1	1	1
k__Bacteria;p__Proteobacteria;c__Gammaproteobacteria;o__Enterobacteriales;f__Enterobacteriaceae;g__;s__	0	1	2	0	0	0	2	1	0	4	0	3	1	7	2	1	0	2	19	33	9	0	0	0	8	36	0	184	12	7
k__Bacteria;p__Proteobacteria;c__Gammaproteobacteria;o__Enterobacteriales;f__Enterobacteriaceae;g__Erwinia;s__	0	0	6	0	0	0	0	0	2	0	0	0	0	1	0	0	0	1	0	8	0	0	0	0	0	0	0	0	0	0
k__Bacteria;p__Proteobacteria;c__Gammaproteobacteria;o__Enterobacteriales;f__Enterobacteriaceae;g__Providencia;s__	0	0	0	0	0	0	0	0	0	0	0	0	0	0	0	0	0	0	0	0	0	0	0	0	0	0	0	0	0	0
k__Bacteria;p__Proteobacteria;c__Gammaproteobacteria;o__HTCC2188;f__HTCC2089;g__;s__	3	25	2	11	13	1	10	20	1	1	12	1	1	6	2	3	2	0	2	3	1	3	12	1	2	3	0	0	0	0
k__Bacteria;p__Proteobacteria;c__Gammaproteobacteria;o__Legionellales;f__;g__;s__	5	4	2	4	4	1	3	3	2	1	1	1	1	1	3	3	2	0	0	0	0	2	3	1	1	1	0	0	0	0
k__Bacteria;p__Proteobacteria;c__Gammaproteobacteria;o__Legionellales;f__Coxiellaceae;g__;s__	2	4	7	1	1	4	6	2	1	2	0	1	0	5	2	0	0	0	1	2	5	8	4	15	4	0	16	0	1	0
k__Bacteria;p__Proteobacteria;c__Gammaproteobacteria;o__Legionellales;f__Coxiellaceae;g__Aquicella;s__	7	8	8	5	1	11	4	8	5	11	5	7	8	2	5	34	1	6	1	1	2	19	3	5	46	4	16	5	0	0
k__Bacteria;p__Proteobacteria;c__Gammaproteobacteria;o__Legionellales;f__Coxiellaceae;g__Rickettsiella;s__	0	0	0	2	0	0	3	1	0	1	0	0	0	0	0	1	1	0	0	0	0	0	0	0	0	0	0	0	0	0
k__Bacteria;p__Proteobacteria;c__Gammaproteobacteria;o__Legionellales;f__Legionellaceae;g__;s__	3	3	3	3	0	5	1	2	0	2	1	5	4	4	2	23	9	9	1	2	5	1	1	2	10	5	5	15	1	1
k__Bacteria;p__Proteobacteria;c__Gammaproteobacteria;o__Legionellales;f__Legionellaceae;g__Legionella;Other	0	0	0	2	0	0	0	0	0	0	0	0	0	0	0	0	0	0	0	0	0	0	0	0	0	1	0	0	0	0
k__Bacteria;p__Proteobacteria;c__Gammaproteobacteria;o__Legionellales;f__Legionellaceae;g__Legionella;s__	5	9	3	5	2	4	4	0	2	3	1	26	3	2	12	5	8	32	5	1	2	5	5	8	14	7	28	2	0	0
k__Bacteria;p__Proteobacteria;c__Gammaproteobacteria;o__Legionellales;f__Legionellaceae;g__Tatlockia;s__	0	0	0	0	0	2	0	0	0	0	0	0	0	0	0	1	0	0	2	0	0	0	0	0	0	0	0	0	1	0
k__Bacteria;p__Proteobacteria;c__Gammaproteobacteria;o__Oceanospirillales;f__Halomonadaceae;g__;s__	4	0	0	4	1	0	6	0	0	0	0	0	0	0	0	0	0	0	0	0	0	0	0	0	0	0	0	0	0	0
k__Bacteria;p__Proteobacteria;c__Gammaproteobacteria;o__PYR10d3;f__;g__;s__	0	0	0	0	0	0	0	6	0	18	0	8	47	1	3	39	77	44	0	145	1	0	0	0	299	644	65	9	0	1
k__Bacteria;p__Proteobacteria;c__Gammaproteobacteria;o__Pasteurellales;f__Pasteurellaceae;g__Haemophilus;s__parainfluenzae	2	0	0	0	0	0	0	0	0	0	0	1	0	0	0	0	1	0	0	0	0	0	0	0	0	0	0	0	0	0
k__Bacteria;p__Proteobacteria;c__Gammaproteobacteria;o__Pseudomonadales;f__Moraxellaceae;g__;s__	0	0	0	0	4	2	0	1	1	55	9	23	19	198	16	5	1	3	100	38	4	0	0	0	0	1	1	2	1	1
k__Bacteria;p__Proteobacteria;c__Gammaproteobacteria;o__Pseudomonadales;f__Moraxellaceae;g__Acinetobacter;s__	1	0	0	0	1	4	10	2	7	2	1	3	45	6	1	0	0	0	136	13	4	0	0	0	1	0	0	364	1	1
k__Bacteria;p__Proteobacteria;c__Gammaproteobacteria;o__Pseudomonadales;f__Moraxellaceae;g__Acinetobacter;s__rhizosphaerae	2	0	3	15	62	266	9	0	119	268	143	333	109	222	126	111	83	120	230	454	286	0	0	0	20	38	60	448	314	225
k__Bacteria;p__Proteobacteria;c__Gammaproteobacteria;o__Pseudomonadales;f__Moraxellaceae;g__Alkanindiges;s__	0	0	0	0	12	1	0	0	0	1	13	2	1	9	2	0	4	0	1	164	17	0	0	1	0	1	0	18	161	167
k__Bacteria;p__Proteobacteria;c__Gammaproteobacteria;o__Pseudomonadales;f__Moraxellaceae;g__Enhydrobacter;s__	0	0	0	0	0	0	0	1	0	0	0	0	0	0	4	0	0	0	0	0	0	0	0	0	0	0	0	0	0	0
k__Bacteria;p__Proteobacteria;c__Gammaproteobacteria;o__Pseudomonadales;f__Moraxellaceae;g__Perlucidibaca;s__	0	0	0	0	0	1	0	0	0	30	4	48	5	3	56	62	177	75	29	6	75	0	0	0	138	47	21	0	1	3
k__Bacteria;p__Proteobacteria;c__Gammaproteobacteria;o__Pseudomonadales;f__Pseudomonadaceae;Other;Other	0	0	0	0	0	0	0	0	0	1	0	0	1	1	0	0	0	0	0	0	1	0	0	0	0	0	0	2	4	2
k__Bacteria;p__Proteobacteria;c__Gammaproteobacteria;o__Pseudomonadales;f__Pseudomonadaceae;g__;s__	5	2	17	6	0	8	5	6	26	4	4	6	17	35	27	3	2	5	98	21	471	0	1	1	5	1	2	363	233	289
k__Bacteria;p__Proteobacteria;c__Gammaproteobacteria;o__Pseudomonadales;f__Pseudomonadaceae;g__Pseudomonas;Other	11	2	32	19	10	19	50	10	138	15	3	38	5	17	14	4	3	17	29	4	35	2	0	7	2	6	9	32	19	18
k__Bacteria;p__Proteobacteria;c__Gammaproteobacteria;o__Pseudomonadales;f__Pseudomonadaceae;g__Pseudomonas;s__	39	2	33	50	5	9	122	10	72	25	3	42	18	40	26	7	3	22	268	33	132	0	2	5	5	4	13	473	118	96
k__Bacteria;p__Proteobacteria;c__Gammaproteobacteria;o__Pseudomonadales;f__Pseudomonadaceae;g__Pseudomonas;s__citronellolis	0	0	0	0	0	0	0	0	0	0	0	0	0	0	0	0	0	0	0	0	0	0	0	0	0	0	0	0	0	0
k__Bacteria;p__Proteobacteria;c__Gammaproteobacteria;o__Pseudomonadales;f__Pseudomonadaceae;g__Pseudomonas;s__fragi	4	0	1	2	2	2	10	6	21	10	2	62	9	33	14	2	3	26	11	0	20	0	0	2	0	2	17	19	17	13
k__Bacteria;p__Proteobacteria;c__Gammaproteobacteria;o__Pseudomonadales;f__Pseudomonadaceae;g__Pseudomonas;s__nitroreducens	0	0	0	0	0	0	0	0	0	0	0	0	0	0	0	0	0	0	0	0	0	0	0	0	2	1	0	6	2	0
k__Bacteria;p__Proteobacteria;c__Gammaproteobacteria;o__Pseudomonadales;f__Pseudomonadaceae;g__Pseudomonas;s__viridiflava	0	0	0	0	0	0	0	0	0	0	0	0	0	1	0	0	0	0	0	0	0	0	0	0	0	0	0	3	0	0
k__Bacteria;p__Proteobacteria;c__Gammaproteobacteria;o__Thiotrichales;f__Piscirickettsiaceae;g__;s__	14	24	22	13	11	5	12	13	16	3	8	5	3	5	4	1	3	1	1	4	5	22	17	13	1	2	3	0	9	3
k__Bacteria;p__Proteobacteria;c__Gammaproteobacteria;o__Xanthomonadales;f__Sinobacteraceae;Other;Other	0	0	0	0	0	0	0	0	0	1	0	16	43	3	33	47	84	232	52	6	34	0	0	0	67	64	72	279	361	875
k__Bacteria;p__Proteobacteria;c__Gammaproteobacteria;o__Xanthomonadales;f__Sinobacteraceae;g__;s__	133	132	200	139	274	107	213	153	130	129	89	120	123	46	121	30	41	75	55	40	48	130	99	113	66	171	86	48	83	43
k__Bacteria;p__Proteobacteria;c__Gammaproteobacteria;o__Xanthomonadales;f__Sinobacteraceae;g__Hydrocarboniphaga;Other	0	0	1	0	1	0	0	2	0	1	4	5	2	1	0	7	6	2	0	0	0	0	0	0	2	1	1	1	6	6
k__Bacteria;p__Proteobacteria;c__Gammaproteobacteria;o__Xanthomonadales;f__Sinobacteraceae;g__Nevskia;s__	0	0	0	1	1	0	2	0	0	81	17	69	71	20	183	36	45	501	2	0	0	0	0	0	21	51	307	4	3	3
k__Bacteria;p__Proteobacteria;c__Gammaproteobacteria;o__Xanthomonadales;f__Sinobacteraceae;g__Steroidobacter;s__	39	45	105	69	37	43	155	81	82	24	26	40	27	4	34	8	3	18	14	6	32	28	26	74	1	3	26	49	23	20
k__Bacteria;p__Proteobacteria;c__Gammaproteobacteria;o__Xanthomonadales;f__Xanthomonadaceae;Other;Other	7	3	8	5	0	0	14	1	1	3	1	3	4	2	2	2	1	1	2	0	2	4	7	9	2	0	1	2	4	0
k__Bacteria;p__Proteobacteria;c__Gammaproteobacteria;o__Xanthomonadales;f__Xanthomonadaceae;g__;s__	342	127	151	265	169	34	276	146	63	124	63	55	78	50	39	48	37	27	61	11	33	795	244	195	119	221	101	71	30	15
k__Bacteria;p__Proteobacteria;c__Gammaproteobacteria;o__Xanthomonadales;f__Xanthomonadaceae;g__Arenimonas;s__	0	0	5	0	0	0	0	0	0	0	0	0	0	0	0	0	0	0	0	0	0	0	0	0	0	0	0	0	0	0
k__Bacteria;p__Proteobacteria;c__Gammaproteobacteria;o__Xanthomonadales;f__Xanthomonadaceae;g__Dokdonella;s__	14	4	5	12	8	1	16	6	3	7	1	7	5	4	2	2	2	2	5	1	1	11	16	10	1	0	3	2	2	0
k__Bacteria;p__Proteobacteria;c__Gammaproteobacteria;o__Xanthomonadales;f__Xanthomonadaceae;g__Luteibacter;s__rhizovicinus	12	0	0	2	2	6	1	0	3	9	0	3	3	6	18	1	5	5	4	0	0	0	0	1	1	9	1	11	1	6
k__Bacteria;p__Proteobacteria;c__Gammaproteobacteria;o__Xanthomonadales;f__Xanthomonadaceae;g__Luteimonas;s__	0	0	0	0	0	0	0	0	0	0	0	0	0	0	0	0	0	0	0	0	0	8	4	2	0	0	0	0	0	0
k__Bacteria;p__Proteobacteria;c__Gammaproteobacteria;o__Xanthomonadales;f__Xanthomonadaceae;g__Lysobacter;Other	0	0	15	0	0	8	0	0	18	2	0	40	0	0	8	0	2	6	0	0	3	0	2	21	0	1	3	0	3	0
k__Bacteria;p__Proteobacteria;c__Gammaproteobacteria;o__Xanthomonadales;f__Xanthomonadaceae;g__Lysobacter;s__	1	1	21	1	4	4	1	0	11	4	1	32	0	0	6	0	0	9	0	0	0	2	3	17	0	1	2	0	3	2
k__Bacteria;p__Proteobacteria;c__Gammaproteobacteria;o__Xanthomonadales;f__Xanthomonadaceae;g__Lysobacter;s__brunescens	8	2	5	5	0	1	0	4	1	11	7	0	3	4	1	1	1	1	1	1	0	25	33	20	4	1	0	0	0	0
k__Bacteria;p__Proteobacteria;c__Gammaproteobacteria;o__Xanthomonadales;f__Xanthomonadaceae;g__Pseudoxanthomonas;Other	0	0	0	0	0	0	0	0	2	14	2	2	73	3	24	30	30	5	0	0	2	0	0	0	70	93	23	25	3	2
k__Bacteria;p__Proteobacteria;c__Gammaproteobacteria;o__Xanthomonadales;f__Xanthomonadaceae;g__Rhodanobacter;s__	0	0	0	2	0	0	0	0	0	1	0	0	5	0	0	8	10	1	0	0	0	1	0	0	47	246	2	0	0	0
k__Bacteria;p__Proteobacteria;c__Gammaproteobacteria;o__Xanthomonadales;f__Xanthomonadaceae;g__Stenotrophomonas;s__	0	0	0	1	0	1	0	0	0	1	0	12	1	37	2	0	1	0	1	3	0	0	0	0	0	0	0	3	0	0
k__Bacteria;p__Proteobacteria;c__Gammaproteobacteria;o__Xanthomonadales;f__Xanthomonadaceae;g__Thermomonas;s__	0	1	0	0	0	0	0	1	0	1	0	0	0	0	0	0	0	0	0	1	0	0	0	0	0	0	1	0	0	0
k__Bacteria;p__Proteobacteria;c__Gammaproteobacteria;o__Xanthomonadales;f__Xanthomonadaceae;g__Thermomonas;s__fusca	0	0	0	0	0	0	0	0	0	1	0	7	1	7	29	1	1	12	0	2	0	0	0	0	0	0	2	0	1	0
k__Bacteria;p__Proteobacteria;c__TA18;o__PHOS-HD29;f__;g__;s__	6	0	1	2	0	0	6	1	0	2	0	0	0	1	0	0	0	0	0	0	0	1	0	0	1	0	0	0	0	0
k__Bacteria;p__Spirochaetes;c__Spirochaetes;o__Spirochaetales;f__Spirochaetaceae;g__;s__	0	1	0	0	5	0	0	1	0	0	1	0	0	0	0	0	0	0	0	0	0	0	0	0	0	0	0	0	0	0
k__Bacteria;p__Spirochaetes;c__Spirochaetes;o__Spirochaetales;f__Spirochaetaceae;g__Spirochaeta;s__aurantia	0	0	0	0	0	2	0	0	2	0	0	0	0	0	0	0	0	0	0	0	0	0	0	0	0	0	0	0	0	0
k__Bacteria;p__Spirochaetes;c__[Leptospirae];o__[Leptospirales];f__Leptospiraceae;g__Turneriella;s__	5	5	0	3	0	0	1	1	1	0	0	0	0	0	0	0	0	0	0	0	0	0	0	0	0	0	0	0	0	0
k__Bacteria;p__TM6;c__SBRH58;o__;f__;g__;s__	0	0	2	0	0	3	0	0	0	0	0	0	0	0	0	0	0	1	0	0	0	0	0	0	0	0	0	0	0	0
k__Bacteria;p__TM6;c__SJA-4;o__;f__;g__;s__	7	8	14	3	9	25	10	6	31	4	1	12	8	3	3	3	2	12	1	3	6	6	7	8	6	2	6	2	1	2
k__Bacteria;p__TM7;c__;o__;f__;g__;s__	0	3	1	0	1	0	0	1	7	2	0	0	2	0	2	0	0	2	0	0	3	0	0	2	0	0	5	0	0	0
k__Bacteria;p__TM7;c__SC3;o__;f__;g__;s__	24	13	7	13	20	14	15	29	7	7	5	14	11	12	12	2	1	6	4	0	3	2	3	5	2	5	1	2	2	3
k__Bacteria;p__TM7;c__TM7-1;o__;f__;g__;s__	106	56	30	76	48	22	151	34	21	147	88	193	93	68	89	43	36	232	27	6	13	66	8	19	34	32	293	25	13	24
k__Bacteria;p__TM7;c__TM7-3;Other;Other;Other;Other	0	0	0	3	0	0	1	0	0	18	0	109	46	8	51	26	0	23	0	0	1	1	0	1	0	0	2	0	0	0
k__Bacteria;p__TM7;c__TM7-3;o__;f__;g__;s__	19	1	5	3	0	1	6	1	7	273	91	612	598	721	1891	5864	4880	2106	7	126	103	4	0	0	4165	2455	2714	5220	253	671
k__Bacteria;p__TM7;c__TM7-3;o__Blgi18;f__;g__;s__	0	0	0	0	0	0	0	0	0	0	0	0	0	0	0	1	1	0	0	0	0	0	0	0	0	0	0	0	0	0
k__Bacteria;p__TM7;c__TM7-3;o__EW055;f__;g__;s__	1	0	3	1	0	1	0	1	1	180	81	56	56	113	69	72	33	111	4	131	67	2	0	0	230	170	96	67	158	562
k__Bacteria;p__TM7;c__TM7-3;o__I025;f__;g__;s__	2	8	0	5	0	0	1	2	0	208	2	2090	69	75	1941	32	7	2454	2	13	15	0	1	1	25	4	1855	5	57	159
k__Bacteria;p__Tenericutes;c__Mollicutes;o__Anaeroplasmatales;f__Anaeroplasmataceae;g__;s__	0	0	0	0	0	0	0	0	1	0	0	0	0	0	0	0	0	0	1	0	0	0	1	0	0	0	0	0	0	0
k__Bacteria;p__Tenericutes;c__Mollicutes;o__Anaeroplasmatales;f__Anaeroplasmataceae;g__Asteroleplasma;s__	0	0	1	1	0	0	0	3	0	1	1	0	0	0	1	3	1	2	0	0	2	0	1	0	0	1	0	0	1	0
k__Bacteria;p__Tenericutes;c__Mollicutes;o__RF39;f__;g__;s__	0	0	0	0	0	0	0	0	0	0	0	0	0	0	0	0	0	0	0	0	0	0	0	0	0	0	0	0	0	0
k__Bacteria;p__Verrucomicrobia;c__Opitutae;o__Opitutales;f__Opitutaceae;g__;s__	11	8	10	16	8	1	32	26	2	3	19	0	1	0	1	0	0	0	1	0	2	0	1	0	0	0	1	0	3	0
k__Bacteria;p__Verrucomicrobia;c__Opitutae;o__Opitutales;f__Opitutaceae;g__Opitutus;s__	32	38	50	30	45	27	51	83	63	12	38	13	10	7	16	3	3	11	10	12	9	9	5	13	3	3	5	2	9	5
k__Bacteria;p__Verrucomicrobia;c__Opitutae;o__[Cerasicoccales];f__[Cerasicoccaceae];g__;s__	0	2	0	0	7	0	1	0	1	1	0	0	0	0	0	0	0	0	0	0	0	0	0	0	0	0	0	0	0	0
k__Bacteria;p__Verrucomicrobia;c__Verrucomicrobiae;o__Verrucomicrobiales;f__Verrucomicrobiaceae;g__;s__	53	54	45	47	32	8	30	49	21	11	22	10	10	7	13	4	3	4	16	0	11	8	3	4	7	2	3	0	6	4
k__Bacteria;p__Verrucomicrobia;c__Verrucomicrobiae;o__Verrucomicrobiales;f__Verrucomicrobiaceae;g__Luteolibacter;s__	19	2	9	17	4	3	19	6	4	5	7	1	3	1	4	2	3	0	2	1	3	1	1	1	2	0	1	1	3	0
k__Bacteria;p__Verrucomicrobia;c__Verrucomicrobiae;o__Verrucomicrobiales;f__Verrucomicrobiaceae;g__Prosthecobacter;s__	0	1	0	2	1	0	0	0	0	0	0	0	0	1	1	0	0	0	0	0	0	0	0	0	0	0	0	0	0	0
k__Bacteria;p__Verrucomicrobia;c__[Methylacidiphilae];o__Methylacidiphilales;f__;g__;s__	0	3	1	1	1	1	3	2	1	0	0	1	0	1	1	0	0	0	0	0	0	0	0	1	0	0	0	0	0	0
k__Bacteria;p__Verrucomicrobia;c__[Methylacidiphilae];o__Methylacidiphilales;f__LD19;g__;s__	0	2	0	0	0	0	0	0	0	0	0	0	0	0	0	0	0	0	0	0	0	0	0	0	0	0	0	0	0	0
k__Bacteria;p__Verrucomicrobia;c__[Methylacidiphilae];o__S-BQ2-57;f__;g__;s__	3	2	1	0	1	9	3	0	1	0	0	0	0	0	0	0	0	0	0	0	1	0	0	0	0	0	0	0	0	0
k__Bacteria;p__Verrucomicrobia;c__[Pedosphaerae];o__[Pedosphaerales];Other;Other;Other	12	18	13	29	30	13	25	36	10	6	4	1	3	7	3	2	6	2	11	1	2	13	14	3	1	1	2	0	3	2
k__Bacteria;p__Verrucomicrobia;c__[Pedosphaerae];o__[Pedosphaerales];f__;g__;s__	158	258	163	206	231	314	268	308	209	67	49	61	56	37	44	29	13	21	26	17	30	99	115	61	22	11	12	7	20	16
k__Bacteria;p__Verrucomicrobia;c__[Pedosphaerae];o__[Pedosphaerales];f__Ellin515;g__;s__	111	162	25	156	166	28	223	193	40	43	29	28	35	29	17	10	16	11	36	17	14	71	78	36	16	9	8	4	10	7
k__Bacteria;p__Verrucomicrobia;c__[Pedosphaerae];o__[Pedosphaerales];f__Ellin517;g__;s__	47	73	47	66	75	34	58	74	29	17	60	16	11	9	7	3	2	6	20	10	8	59	36	41	2	1	2	0	10	1
k__Bacteria;p__Verrucomicrobia;c__[Pedosphaerae];o__[Pedosphaerales];f__OPB35;g__;s__	0	0	1	0	0	2	0	0	4	0	0	0	0	0	0	0	0	0	0	0	0	0	0	0	0	0	0	0	0	0
k__Bacteria;p__Verrucomicrobia;c__[Pedosphaerae];o__[Pedosphaerales];f__R4-41B;g__;s__	1	1	0	1	0	0	0	3	2	1	0	0	2	0	0	0	0	0	0	0	0	2	0	0	0	0	0	0	0	1
k__Bacteria;p__Verrucomicrobia;c__[Pedosphaerae];o__[Pedosphaerales];f__[Pedosphaeraceae];Other;Other	1	2	1	4	1	3	3	0	7	0	0	1	0	0	1	0	0	0	1	0	0	0	0	1	0	0	0	0	0	0
k__Bacteria;p__Verrucomicrobia;c__[Pedosphaerae];o__[Pedosphaerales];f__[Pedosphaeraceae];g__Pedosphaera;s__	22	13	4	30	9	5	24	19	7	10	3	0	7	7	1	7	0	0	14	1	0	18	11	0	9	0	0	1	0	1
k__Bacteria;p__Verrucomicrobia;c__[Pedosphaerae];o__[Pedosphaerales];f__auto67_4W;g__;s__	42	36	6	80	22	11	85	45	55	10	3	2	6	6	3	1	1	2	9	4	5	5	1	2	0	1	1	0	1	1
k__Bacteria;p__Verrucomicrobia;c__[Spartobacteria];o__[Chthoniobacterales];f__[Chthoniobacteraceae];Other;Other	1	0	0	0	0	0	0	0	0	0	0	0	0	0	2	0	0	1	0	0	1	0	0	0	0	0	0	0	0	0
k__Bacteria;p__Verrucomicrobia;c__[Spartobacteria];o__[Chthoniobacterales];f__[Chthoniobacteraceae];g__;s__	76	83	75	70	77	34	79	64	55	44	83	23	36	26	20	17	10	15	34	10	15	30	33	33	7	7	3	3	15	2
k__Bacteria;p__Verrucomicrobia;c__[Spartobacteria];o__[Chthoniobacterales];f__[Chthoniobacteraceae];g__Candidatus Xiphinematobacter;s__	110	84	26	135	51	24	119	75	14	73	57	32	73	25	13	64	17	10	61	5	6	119	72	44	86	27	16	22	3	3
k__Bacteria;p__Verrucomicrobia;c__[Spartobacteria];o__[Chthoniobacterales];f__[Chthoniobacteraceae];g__Chthoniobacter;s__	43	28	34	40	53	15	65	53	46	14	44	5	11	6	11	15	4	0	17	6	7	2	4	6	100	13	7	3	6	3
k__Bacteria;p__Verrucomicrobia;c__[Spartobacteria];o__[Chthoniobacterales];f__[Chthoniobacteraceae];g__DA101;s__	975	1103	525	809	1001	1085	978	983	1123	695	927	497	728	734	484	455	592	350	893	187	298	2033	1714	1245	365	536	278	145	174	123
k__Bacteria;p__Verrucomicrobia;c__[Spartobacteria];o__[Chthoniobacterales];f__[Chthoniobacteraceae];g__Ellin506;s__	20	14	0	34	27	5	31	24	7	20	30	1	9	7	1	7	7	0	12	3	0	17	2	1	11	4	1	2	5	0
k__Bacteria;p__Verrucomicrobia;c__[Spartobacteria];o__[Chthoniobacterales];f__[Chthoniobacteraceae];g__OR-59;s__	16	27	25	27	33	5	28	19	20	10	36	12	8	3	13	3	4	8	5	4	10	11	17	13	3	8	16	1	4	3
k__Bacteria;p__Verrucomicrobia;c__[Spartobacteria];o__[Chthoniobacterales];f__[Chthoniobacteraceae];g__heteroC45_4W;s__	0	1	0	2	2	0	4	1	0	1	2	0	3	0	0	1	1	0	1	0	0	2	1	0	0	1	1	0	0	0
k__Bacteria;p__WPS-2;c__;o__;f__;g__;s__	1	0	1	2	0	0	0	0	0	0	3	0	0	0	0	0	0	0	0	0	0	0	0	0	0	0	0	0	0	0
k__Bacteria;p__WS2;c__SHA-109;o__;f__;g__;s__	0	1	5	0	0	2	0	0	0	1	0	0	0	0	0	0	0	1	0	0	2	1	2	1	0	0	0	0	1	0
k__Bacteria;p__WS3;c__PRR-12;o__LD1-PA13;f__;g__;s__	1	1	0	1	3	2	1	1	0	0	0	1	3	0	0	0	0	0	1	0	0	0	1	0	0	0	0	0	0	0
k__Bacteria;p__WS3;c__PRR-12;o__Sediment-1;f__;g__;s__	15	14	17	10	6	67	21	20	23	8	5	8	10	3	3	2	0	7	4	2	3	9	24	6	0	5	3	0	0	2
k__Bacteria;p__WS3;c__PRR-12;o__Sediment-1;f__PRR-10;g__;s__	4	15	4	9	7	21	6	20	13	0	3	7	3	5	1	2	2	0	4	0	0	0	7	7	0	0	1	0	0	1
k__Bacteria;p__[Thermi];c__Deinococci;o__Thermales;f__Thermaceae;g__Meiothermus;s__	0	0	0	0	0	0	1	0	1	0	0	1	0	0	0	0	0	0	0	0	0	0	0	0	0	0	0	0	0	0

## Sheet: Table S3
Response of bacterial and fungal communities to high petroleum pollution in different soils
Polina Galitskaya1, Liliya Biktasheva1*, Sergey Blagodatsky2,3, Svetlana Selivanovskaya1
Table S3. Fungi community
Taxonomy ID	Rank	Name	Maximum	kingdom	phylum	class	order	family	genus	species	D0-3	S0-3	C0-3	Dl-3	Sl-3	Cl-3	Du-3	Su-3	Cu-3	Dl-30	Sl-30	Cl-30	Du-30	Su-30	Cu-30	Dl-60	Sl-60	Cl-60	Su-60	Su-60	Cu-60	D0-120	S0-120	C0-120	Dl-120	Sl-120	Cl-120	Du-120	Su-120	Cu-120
	kingdom	Unknown	0.0182	Unknown							26	241	15	29	14	16	43	34	19	6	10	13	6	25	11	10	6	12	36	38	61	50	10	63	22	7	18	94	10	12
4751	kingdom	Fungi	1	Fungi							9061	13009	8718	8462	10125	9378	9553	12422	9978	9426	8572	9201	11001	10152	8598	8887	8711	8296	9874	7492	9307	6607	7115	15301	9032	8440	8431	14284	7468	10930
4890	phylum	Ascomycota	0.9706	Fungi	Ascomycota						4046	9061	4183	4220	4267	2653	4732	5539	6587	4587	4525	5534	6433	6278	6433	5850	4775	5875	7782	5439	5833	3610	6524	9086	6824	5684	6069	12085	7259	5709
147539	class	Arthoniomycetes	0.0002	Fungi	Ascomycota	Arthoniomycetes					0	0	0	0	0	0	0	0	0	0	0	0	0	0	0	0	0	0	0	0	0	0	0	0	0	0	0	0	0	0
1385564	order	Lichenostigmatales	0.0002	Fungi	Ascomycota	Arthoniomycetes	Lichenostigmatales				0	0	0	0	0	0	0	0	0	0	0	0	0	0	0	0	0	0	0	0	0	0	0	0	0	0	0	0	0	0
1385565	family	Phaeococcomycetaceae	0.0002	Fungi	Ascomycota	Arthoniomycetes	Lichenostigmatales	Phaeococcomycetaceae			0	0	0	0	0	0	0	0	0	0	0	0	0	0	0	0	0	0	0	0	0	0	0	0	0	0	0	0	0	0
13201	genus	Phaeococcomyces	0.0002	Fungi	Ascomycota	Arthoniomycetes	Lichenostigmatales	Phaeococcomycetaceae	Phaeococcomyces		0	0	0	0	0	0	0	0	0	0	0	0	0	0	0	0	0	0	0	0	0	0	0	0	0	0	0	0	0	0
1280499	species	Phaeococcomyces aff. nigricans P40D010	0.0002	Fungi	Ascomycota	Arthoniomycetes	Lichenostigmatales	Phaeococcomycetaceae	Phaeococcomyces	Phaeococcomyces aff. nigricans P40D010	0	0	0	0	0	0	0	0	0	0	0	0	0	0	0	0	0	0	0	0	0	0	0	0	0	0	0	0	0	0
147541	class	Dothideomycetes	0.2804	Fungi	Ascomycota	Dothideomycetes					90	1099	1334	457	680	501	143	756	193	93	396	181	1118	1102	73	100	606	65	326	950	113	238	220	134	276	268	61	4039	1477	786
451869	order	Botryosphaeriales	0.0007	Fungi	Ascomycota	Dothideomycetes	Botryosphaeriales				0	0	0	0	0	0	0	0	0	0	0	0	0	0	0	0	0	0	0	5	0	0	0	0	0	0	0	0	0	1
45131	family	Botryosphaeriaceae	0.0007	Fungi	Ascomycota	Dothideomycetes	Botryosphaeriales	Botryosphaeriaceae			0	0	0	0	0	0	0	0	0	0	0	0	0	0	0	0	0	0	0	5	0	0	0	0	0	0	0	0	0	1
	genus	unclassified_Botryosphaeriaceae	0.0007	Fungi	Ascomycota	Dothideomycetes	Botryosphaeriales	Botryosphaeriaceae	unclassified_Botryosphaeriaceae		0	0	0	0	0	0	0	0	0	0	0	0	0	0	0	0	0	0	0	5	0	0	0	0	0	0	0	0	0	1
134362	order	Capnodiales	0.0982	Fungi	Ascomycota	Dothideomycetes	Capnodiales				30	198	199	35	292	12	20	36	14	2	32	6	120	255	0	3	10	3	25	61	13	2	5	3	1	5	0	1387	264	43
62133	family	Capnodiaceae	0.0001	Fungi	Ascomycota	Dothideomycetes	Capnodiales	Capnodiaceae			0	0	0	0	0	0	0	0	0	0	0	0	0	0	0	0	0	0	0	0	0	0	0	0	0	0	0	0	1	0
62134	genus	Capnodium	0.0001	Fungi	Ascomycota	Dothideomycetes	Capnodiales	Capnodiaceae	Capnodium		0	0	0	0	0	0	0	0	0	0	0	0	0	0	0	0	0	0	0	0	0	0	0	0	0	0	0	0	1	0
	species	unclassified_Capnodium	0.0001	Fungi	Ascomycota	Dothideomycetes	Capnodiales	Capnodiaceae	Capnodium	unclassified_Capnodium	0	0	0	0	0	0	0	0	0	0	0	0	0	0	0	0	0	0	0	0	0	0	0	0	0	0	0	0	1	0
452563	family	Cladosporiaceae	0.0982	Fungi	Ascomycota	Dothideomycetes	Capnodiales	Cladosporiaceae			30	151	65	35	285	5	20	28	14	1	10	6	120	245	0	3	10	3	24	31	1	2	4	3	1	5	0	1170	206	39
5498	genus	Cladosporium	0.0982	Fungi	Ascomycota	Dothideomycetes	Capnodiales	Cladosporiaceae	Cladosporium		30	150	65	35	285	5	20	28	14	1	10	6	120	245	0	3	10	3	24	27	1	2	4	3	1	5	0	1132	200	39
29917	species	Cladosporium cladosporioides	0.0726	Fungi	Ascomycota	Dothideomycetes	Capnodiales	Cladosporiaceae	Cladosporium	Cladosporium cladosporioides	19	81	37	20	148	3	7	15	5	1	3	4	100	47	0	1	8	2	5	14	0	1	1	2	0	4	0	334	37	22
	species	unclassified_Cladosporium	0.0554	Fungi	Ascomycota	Dothideomycetes	Capnodiales	Cladosporiaceae	Cladosporium	unclassified_Cladosporium	11	69	28	15	137	2	13	13	9	0	7	2	20	198	0	2	2	1	19	13	1	1	3	1	1	1	0	798	163	17
470018	genus	Rachicladosporium	0.0026	Fungi	Ascomycota	Dothideomycetes	Capnodiales	Cladosporiaceae	Rachicladosporium		0	0	0	0	0	0	0	0	0	0	0	0	0	0	0	0	0	0	0	4	0	0	0	0	0	0	0	37	6	0
1507869	species	Rachicladosporium alpinum	0.0003	Fungi	Ascomycota	Dothideomycetes	Capnodiales	Cladosporiaceae	Rachicladosporium	Rachicladosporium alpinum	0	0	0	0	0	0	0	0	0	0	0	0	0	0	0	0	0	0	0	1	0	0	0	0	0	0	0	5	0	0
	species	unclassified_Rachicladosporium	0.0022	Fungi	Ascomycota	Dothideomycetes	Capnodiales	Cladosporiaceae	Rachicladosporium	unclassified_Rachicladosporium	0	0	0	0	0	0	0	0	0	0	0	0	0	0	0	0	0	0	0	3	0	0	0	0	0	0	0	32	6	0
	genus	unclassified_Cladosporiaceae	0.0001	Fungi	Ascomycota	Dothideomycetes	Capnodiales	Cladosporiaceae	unclassified_Cladosporiaceae		0	1	0	0	0	0	0	0	0	0	0	0	0	0	0	0	0	0	0	0	0	0	0	0	0	0	0	1	0	0
744530	family	Dissoconiaceae	0.0004	Fungi	Ascomycota	Dothideomycetes	Capnodiales	Dissoconiaceae			0	0	0	0	4	0	0	0	0	0	0	0	0	0	0	0	0	0	0	0	0	0	0	0	0	0	0	0	0	0
112488	genus	Dissoconium	0.0004	Fungi	Ascomycota	Dothideomycetes	Capnodiales	Dissoconiaceae	Dissoconium		0	0	0	0	4	0	0	0	0	0	0	0	0	0	0	0	0	0	0	0	0	0	0	0	0	0	0	0	0	0
	species	unclassified_Dissoconium	0.0004	Fungi	Ascomycota	Dothideomycetes	Capnodiales	Dissoconiaceae	Dissoconium	unclassified_Dissoconium	0	0	0	0	4	0	0	0	0	0	0	0	0	0	0	0	0	0	0	0	0	0	0	0	0	0	0	0	0	0
	genus	unclassified_Dissoconiaceae	0.0002	Fungi	Ascomycota	Dothideomycetes	Capnodiales	Dissoconiaceae	unclassified_Dissoconiaceae		0	0	0	0	0	0	0	0	0	0	0	0	0	0	0	0	0	0	0	0	0	0	0	0	0	0	0	0	0	0
93133	family	Mycosphaerellaceae	0.0148	Fungi	Ascomycota	Dothideomycetes	Capnodiales	Mycosphaerellaceae			0	44	129	0	0	3	0	2	0	0	2	0	0	0	0	0	0	0	1	23	0	0	0	0	0	0	0	132	51	1
41254	genus	Mycosphaerella	0.0005	Fungi	Ascomycota	Dothideomycetes	Capnodiales	Mycosphaerellaceae	Mycosphaerella		0	0	0	0	0	0	0	0	0	0	0	0	0	0	0	0	0	0	0	0	0	0	0	0	0	0	0	1	4	0
263923	species	Mycosphaerella populi	0.0005	Fungi	Ascomycota	Dothideomycetes	Capnodiales	Mycosphaerellaceae	Mycosphaerella	Mycosphaerella populi	0	0	0	0	0	0	0	0	0	0	0	0	0	0	0	0	0	0	0	0	0	0	0	0	0	0	0	1	4	0
112497	genus	Ramularia	0.0053	Fungi	Ascomycota	Dothideomycetes	Capnodiales	Mycosphaerellaceae	Ramularia		0	0	0	0	0	0	0	0	0	0	0	0	0	0	0	0	0	0	0	0	0	0	0	0	0	0	0	0	0	0
475927	species	Ramularia coccinea	0.0053	Fungi	Ascomycota	Dothideomycetes	Capnodiales	Mycosphaerellaceae	Ramularia	Ramularia coccinea	0	0	0	0	0	0	0	0	0	0	0	0	0	0	0	0	0	0	0	0	0	0	0	0	0	0	0	0	0	0
39702	genus	Septoria	0.0002	Fungi	Ascomycota	Dothideomycetes	Capnodiales	Mycosphaerellaceae	Septoria		0	0	2	0	0	0	0	0	0	0	0	0	0	0	0	0	0	0	0	0	0	0	0	0	0	0	0	2	0	0
1351463	species	Septoria tanaceti	0.0001	Fungi	Ascomycota	Dothideomycetes	Capnodiales	Mycosphaerellaceae	Septoria	Septoria tanaceti	0	0	0	0	0	0	0	0	0	0	0	0	0	0	0	0	0	0	0	0	0	0	0	0	0	0	0	1	0	0
	species	unclassified_Septoria	0.0002	Fungi	Ascomycota	Dothideomycetes	Capnodiales	Mycosphaerellaceae	Septoria	unclassified_Septoria	0	0	2	0	0	0	0	0	0	0	0	0	0	0	0	0	0	0	0	0	0	0	0	0	0	0	0	1	0	0
1047167	genus	Zymoseptoria	0.0007	Fungi	Ascomycota	Dothideomycetes	Capnodiales	Mycosphaerellaceae	Zymoseptoria		0	0	6	0	0	0	0	1	0	0	0	0	0	0	0	0	0	0	1	0	0	0	0	0	0	0	0	7	0	0
	species	unclassified_Zymoseptoria	0.0007	Fungi	Ascomycota	Dothideomycetes	Capnodiales	Mycosphaerellaceae	Zymoseptoria	unclassified_Zymoseptoria	0	0	6	0	0	0	0	1	0	0	0	0	0	0	0	0	0	0	1	0	0	0	0	0	0	0	0	7	0	0
	genus	unclassified_Mycosphaerellaceae	0.0138	Fungi	Ascomycota	Dothideomycetes	Capnodiales	Mycosphaerellaceae	unclassified_Mycosphaerellaceae		0	44	121	0	0	3	0	1	0	0	2	0	0	0	0	0	0	0	0	23	0	0	0	0	0	0	0	122	47	1
668547	family	Teratosphaeriaceae	0.0073	Fungi	Ascomycota	Dothideomycetes	Capnodiales	Teratosphaeriaceae			0	3	4	0	3	4	0	6	0	1	20	0	0	10	0	0	0	0	0	7	12	0	1	0	0	0	0	78	5	2
286563	genus	Devriesia	0.0073	Fungi	Ascomycota	Dothideomycetes	Capnodiales	Teratosphaeriaceae	Devriesia		0	3	4	0	3	4	0	6	0	1	20	0	0	10	0	0	0	0	0	7	12	0	1	0	0	0	0	78	5	2
766043	species	Devriesia pseudoamericana	0.0073	Fungi	Ascomycota	Dothideomycetes	Capnodiales	Teratosphaeriaceae	Devriesia	Devriesia pseudoamericana	0	3	4	0	3	4	0	6	0	1	20	0	0	10	0	0	0	0	0	7	12	0	1	0	0	0	0	78	5	2
701935	genus	Elasticomyces	0.0002	Fungi	Ascomycota	Dothideomycetes	Capnodiales	Teratosphaeriaceae	Elasticomyces		0	0	0	0	0	0	0	0	0	0	0	0	0	0	0	0	0	0	0	0	0	0	0	0	0	0	0	0	0	0
574655	species	Elasticomyces elasticus	0.0002	Fungi	Ascomycota	Dothideomycetes	Capnodiales	Teratosphaeriaceae	Elasticomyces	Elasticomyces elasticus	0	0	0	0	0	0	0	0	0	0	0	0	0	0	0	0	0	0	0	0	0	0	0	0	0	0	0	0	0	0
	genus	unclassified_Teratosphaeriaceae	0.0001	Fungi	Ascomycota	Dothideomycetes	Capnodiales	Teratosphaeriaceae	unclassified_Teratosphaeriaceae		0	0	0	0	0	0	0	0	0	0	0	0	0	0	0	0	0	0	0	0	0	0	0	0	0	0	0	0	0	0
	family	unclassified_Capnodiales	0.001	Fungi	Ascomycota	Dothideomycetes	Capnodiales	unclassified_Capnodiales			0	0	1	0	0	0	0	0	0	0	0	0	0	0	0	0	0	0	0	0	0	0	0	0	0	0	0	7	1	1
5014	order	Dothideales	0.0087	Fungi	Ascomycota	Dothideomycetes	Dothideales				0	0	11	1	2	0	0	62	5	1	0	0	13	1	4	0	0	0	3	7	0	0	0	0	1	0	0	97	65	5
41253	family	Dothideaceae	0.0001	Fungi	Ascomycota	Dothideomycetes	Dothideales	Dothideaceae			0	0	0	0	0	0	0	0	0	0	0	0	0	0	0	0	0	0	0	0	0	0	0	0	0	0	0	0	0	0
	genus	unclassified_Dothideaceae	0.0001	Fungi	Ascomycota	Dothideomycetes	Dothideales	Dothideaceae	unclassified_Dothideaceae		0	0	0	0	0	0	0	0	0	0	0	0	0	0	0	0	0	0	0	0	0	0	0	0	0	0	0	0	0	0
64899	family	Dothioraceae	0.0048	Fungi	Ascomycota	Dothideomycetes	Dothideales	Dothioraceae			0	0	0	1	0	0	0	60	4	1	0	0	11	1	4	0	0	0	2	4	0	0	0	0	1	0	0	0	14	3
46635	genus	Hormonema	0.0003	Fungi	Ascomycota	Dothideomycetes	Dothideales	Dothioraceae	Hormonema		0	0	0	0	0	0	0	1	0	0	0	0	0	1	0	0	0	0	0	1	0	0	0	0	0	0	0	0	2	0
284138	species	Hormonema carpetanum	0.0003	Fungi	Ascomycota	Dothideomycetes	Dothideales	Dothioraceae	Hormonema	Hormonema carpetanum	0	0	0	0	0	0	0	1	0	0	0	0	0	1	0	0	0	0	0	1	0	0	0	0	0	0	0	0	2	0
93492	genus	Pringsheimia	0.0001	Fungi	Ascomycota	Dothideomycetes	Dothideales	Dothioraceae	Pringsheimia		0	0	0	0	0	0	0	0	0	0	0	0	0	0	0	0	0	0	0	0	0	0	0	0	0	0	0	0	0	0
93494	species	Pringsheimia smilacis	0.0001	Fungi	Ascomycota	Dothideomycetes	Dothideales	Dothioraceae	Pringsheimia	Pringsheimia smilacis	0	0	0	0	0	0	0	0	0	0	0	0	0	0	0	0	0	0	0	0	0	0	0	0	0	0	0	0	0	0
64497	genus	Sydowia	0.0002	Fungi	Ascomycota	Dothideomycetes	Dothideales	Dothioraceae	Sydowia		0	0	0	0	0	0	0	0	0	0	0	0	0	0	0	0	0	0	0	0	0	0	0	0	0	0	0	0	0	0
64499	species	Sydowia polyspora	0.0002	Fungi	Ascomycota	Dothideomycetes	Dothideales	Dothioraceae	Sydowia	Sydowia polyspora	0	0	0	0	0	0	0	0	0	0	0	0	0	0	0	0	0	0	0	0	0	0	0	0	0	0	0	0	0	0
	genus	unclassified_Dothioraceae	0.0047	Fungi	Ascomycota	Dothideomycetes	Dothideales	Dothioraceae	unclassified_Dothioraceae		0	0	0	1	0	0	0	59	4	1	0	0	11	0	4	0	0	0	2	3	0	0	0	0	1	0	0	0	12	3
1570301	family	Saccotheciaceae	0.0067	Fungi	Ascomycota	Dothideomycetes	Dothideales	Saccotheciaceae			0	0	11	0	2	0	0	0	0	0	0	0	2	0	0	0	0	0	1	3	0	0	0	0	0	0	0	97	43	2
5579	genus	Aureobasidium	0.0067	Fungi	Ascomycota	Dothideomycetes	Dothideales	Saccotheciaceae	Aureobasidium		0	0	11	0	2	0	0	0	0	0	0	0	2	0	0	0	0	0	1	3	0	0	0	0	0	0	0	97	43	2
5580	species	Aureobasidium pullulans	0.0065	Fungi	Ascomycota	Dothideomycetes	Dothideales	Saccotheciaceae	Aureobasidium	Aureobasidium pullulans	0	0	11	0	2	0	0	0	0	0	0	0	2	0	0	0	0	0	1	3	0	0	0	0	0	0	0	93	32	2
	species	unclassified_Aureobasidium	0.0015	Fungi	Ascomycota	Dothideomycetes	Dothideales	Saccotheciaceae	Aureobasidium	unclassified_Aureobasidium	0	0	0	0	0	0	0	0	0	0	0	0	0	0	0	0	0	0	0	0	0	0	0	0	0	0	0	4	11	0
	family	unclassified_Dothideales	0.0011	Fungi	Ascomycota	Dothideomycetes	Dothideales	unclassified_Dothideales			0	0	0	0	0	0	0	2	1	0	0	0	0	0	0	0	0	0	0	0	0	0	0	0	0	0	0	0	8	0
1665692	order	Minutisphaerales	0.0008	Fungi	Ascomycota	Dothideomycetes	Minutisphaerales				0	0	2	0	0	0	0	2	0	0	0	0	0	0	0	0	0	0	0	0	0	5	0	0	3	0	0	0	0	0
1665693	family	Minutisphaeraceae	0.0008	Fungi	Ascomycota	Dothideomycetes	Minutisphaerales	Minutisphaeraceae			0	0	2	0	0	0	0	2	0	0	0	0	0	0	0	0	0	0	0	0	0	5	0	0	3	0	0	0	0	0
980421	genus	Minutisphaera	0.0008	Fungi	Ascomycota	Dothideomycetes	Minutisphaerales	Minutisphaeraceae	Minutisphaera		0	0	2	0	0	0	0	2	0	0	0	0	0	0	0	0	0	0	0	0	0	5	0	0	3	0	0	0	0	0
	species	unclassified_Minutisphaera	0.0008	Fungi	Ascomycota	Dothideomycetes	Minutisphaerales	Minutisphaeraceae	Minutisphaera	unclassified_Minutisphaera	0	0	2	0	0	0	0	2	0	0	0	0	0	0	0	0	0	0	0	0	0	5	0	0	3	0	0	0	0	0
92860	order	Pleosporales	0.1625	Fungi	Ascomycota	Dothideomycetes	Pleosporales				21	797	82	53	287	480	24	160	60	69	351	86	222	786	43	55	571	42	267	833	63	183	207	115	200	254	55	2340	551	72
221670	family	Cucurbitariaceae	0.0002	Fungi	Ascomycota	Dothideomycetes	Pleosporales	Cucurbitariaceae			0	0	0	0	0	0	0	0	0	0	0	0	0	0	0	0	0	0	0	0	0	0	0	0	0	0	0	0	0	0
285810	genus	Pyrenochaeta	0.0002	Fungi	Ascomycota	Dothideomycetes	Pleosporales	Cucurbitariaceae	Pyrenochaeta		0	0	0	0	0	0	0	0	0	0	0	0	0	0	0	0	0	0	0	0	0	0	0	0	0	0	0	0	0	0
	species	unclassified_Pyrenochaeta	0.0002	Fungi	Ascomycota	Dothideomycetes	Pleosporales	Cucurbitariaceae	Pyrenochaeta	unclassified_Pyrenochaeta	0	0	0	0	0	0	0	0	0	0	0	0	0	0	0	0	0	0	0	0	0	0	0	0	0	0	0	0	0	0
1898320	family	Dictyosporiaceae	0.0003	Fungi	Ascomycota	Dothideomycetes	Pleosporales	Dictyosporiaceae			0	0	0	0	0	0	0	0	0	0	0	0	0	0	0	0	0	0	0	0	0	0	0	0	1	0	0	0	0	0
328841	genus	Dictyosporium	0.0003	Fungi	Ascomycota	Dothideomycetes	Pleosporales	Dictyosporiaceae	Dictyosporium		0	0	0	0	0	0	0	0	0	0	0	0	0	0	0	0	0	0	0	0	0	0	0	0	1	0	0	0	0	0
1207067	species	Dictyosporium sp. SYH061	0.0003	Fungi	Ascomycota	Dothideomycetes	Pleosporales	Dictyosporiaceae	Dictyosporium	Dictyosporium sp. SYH061	0	0	0	0	0	0	0	0	0	0	0	0	0	0	0	0	0	0	0	0	0	0	0	0	1	0	0	0	0	0
683158	family	Didymellaceae	0.039	Fungi	Ascomycota	Dothideomycetes	Pleosporales	Didymellaceae			0	17	0	0	1	0	0	1	2	0	3	1	1	1	0	0	55	1	4	2	0	0	0	0	0	1	0	29	31	0
5453	genus	Ascochyta	0.0001	Fungi	Ascomycota	Dothideomycetes	Pleosporales	Didymellaceae	Ascochyta		0	0	0	0	0	0	0	0	0	0	0	0	0	0	0	0	0	0	0	1	0	0	0	0	0	0	0	0	0	0
	species	unclassified_Ascochyta	0.0001	Fungi	Ascomycota	Dothideomycetes	Pleosporales	Didymellaceae	Ascochyta	unclassified_Ascochyta	0	0	0	0	0	0	0	0	0	0	0	0	0	0	0	0	0	0	0	1	0	0	0	0	0	0	0	0	0	0
2078543	genus	Ectophoma	0.0062	Fungi	Ascomycota	Dothideomycetes	Pleosporales	Didymellaceae	Ectophoma		0	16	0	0	1	0	0	1	0	0	2	0	1	0	0	0	54	0	4	0	0	0	0	0	0	1	0	27	19	0
73003	species	Ectophoma multirostrata	0.0062	Fungi	Ascomycota	Dothideomycetes	Pleosporales	Didymellaceae	Ectophoma	Ectophoma multirostrata	0	16	0	0	1	0	0	1	0	0	2	0	1	0	0	0	54	0	4	0	0	0	0	0	0	1	0	27	19	0
	genus	unclassified_Didymellaceae	0.039	Fungi	Ascomycota	Dothideomycetes	Pleosporales	Didymellaceae	unclassified_Didymellaceae		0	1	0	0	0	0	0	0	2	0	1	1	0	1	0	0	1	1	0	1	0	0	0	0	0	0	0	2	12	0
221678	family	Didymosphaeriaceae	0.0001	Fungi	Ascomycota	Dothideomycetes	Pleosporales	Didymosphaeriaceae			0	0	0	0	0	0	0	0	0	0	0	0	0	0	0	0	1	0	0	0	0	0	0	0	0	0	0	1	0	0
	genus	unclassified_Didymosphaeriaceae	0.0001	Fungi	Ascomycota	Dothideomycetes	Pleosporales	Didymosphaeriaceae	unclassified_Didymosphaeriaceae		0	0	0	0	0	0	0	0	0	0	0	0	0	0	0	0	1	0	0	0	0	0	0	0	0	0	0	1	0	0
34374	family	Leptosphaeriaceae	0.0163	Fungi	Ascomycota	Dothideomycetes	Pleosporales	Leptosphaeriaceae			0	0	0	0	0	0	1	0	0	0	0	0	1	1	0	0	1	0	0	4	0	0	1	0	0	0	0	0	1	0
5021	genus	Leptosphaeria	0.0163	Fungi	Ascomycota	Dothideomycetes	Pleosporales	Leptosphaeriaceae	Leptosphaeria		0	0	0	0	0	0	1	0	0	0	0	0	1	1	0	0	1	0	0	4	0	0	1	0	0	0	0	0	1	0
1077376	species	Leptosphaeria sclerotioides	0.0146	Fungi	Ascomycota	Dothideomycetes	Pleosporales	Leptosphaeriaceae	Leptosphaeria	Leptosphaeria sclerotioides	0	0	0	0	0	0	0	0	0	0	0	0	0	0	0	0	0	0	0	1	0	0	0	0	0	0	0	0	0	0
	species	unclassified_Leptosphaeria	0.0023	Fungi	Ascomycota	Dothideomycetes	Pleosporales	Leptosphaeriaceae	Leptosphaeria	unclassified_Leptosphaeria	0	0	0	0	0	0	1	0	0	0	0	0	1	1	0	0	1	0	0	3	0	0	1	0	0	0	0	0	1	0
	genus	unclassified_Leptosphaeriaceae	0.0001	Fungi	Ascomycota	Dothideomycetes	Pleosporales	Leptosphaeriaceae	unclassified_Leptosphaeriaceae		0	0	0	0	0	0	0	0	0	0	0	0	0	0	0	0	0	0	0	0	0	0	0	0	0	0	0	0	0	0
717954	family	Lindgomycetaceae	0.0006	Fungi	Ascomycota	Dothideomycetes	Pleosporales	Lindgomycetaceae			0	0	0	0	0	0	0	0	1	0	1	0	0	0	0	0	5	0	0	3	1	0	0	0	0	3	0	0	0	3
1231656	genus	Clohesyomyces	0.0006	Fungi	Ascomycota	Dothideomycetes	Pleosporales	Lindgomycetaceae	Clohesyomyces		0	0	0	0	0	0	0	0	1	0	1	0	0	0	0	0	5	0	0	3	1	0	0	0	0	3	0	0	0	3
1545722	species	Clohesyomyces sp. CBS 609.86	0.0001	Fungi	Ascomycota	Dothideomycetes	Pleosporales	Lindgomycetaceae	Clohesyomyces	Clohesyomyces sp. CBS 609.86	0	0	0	0	0	0	0	0	0	0	0	0	0	0	0	0	1	0	0	0	0	0	0	0	0	0	0	0	0	0
	species	unclassified_Clohesyomyces	0.0005	Fungi	Ascomycota	Dothideomycetes	Pleosporales	Lindgomycetaceae	Clohesyomyces	unclassified_Clohesyomyces	0	0	0	0	0	0	0	0	1	0	1	0	0	0	0	0	4	0	0	3	1	0	0	0	0	3	0	0	0	3
	genus	unclassified_Lindgomycetaceae	0.0001	Fungi	Ascomycota	Dothideomycetes	Pleosporales	Lindgomycetaceae	unclassified_Lindgomycetaceae		0	0	0	0	0	0	0	0	0	0	0	0	0	0	0	0	0	0	0	0	0	0	0	0	0	0	0	0	0	0
45147	family	Lophiostomataceae	0.0016	Fungi	Ascomycota	Dothideomycetes	Pleosporales	Lophiostomataceae			0	2	0	0	0	0	0	0	0	0	0	0	0	4	0	0	0	0	0	0	0	0	0	0	0	0	0	2	12	0
45148	genus	Lophiostoma	0.0016	Fungi	Ascomycota	Dothideomycetes	Pleosporales	Lophiostomataceae	Lophiostoma		0	2	0	0	0	0	0	0	0	0	0	0	0	4	0	0	0	0	0	0	0	0	0	0	0	0	0	2	12	0
531894	species	Lophiostoma cynaroidis	0.0015	Fungi	Ascomycota	Dothideomycetes	Pleosporales	Lophiostomataceae	Lophiostoma	Lophiostoma cynaroidis	0	0	0	0	0	0	0	0	0	0	0	0	0	3	0	0	0	0	0	0	0	0	0	0	0	0	0	1	11	0
1321776	species	Lophiostoma sp. MSCL 1356	0.0001	Fungi	Ascomycota	Dothideomycetes	Pleosporales	Lophiostomataceae	Lophiostoma	Lophiostoma sp. MSCL 1356	0	1	0	0	0	0	0	0	0	0	0	0	0	0	0	0	0	0	0	0	0	0	0	0	0	0	0	0	0	0
	species	unclassified_Lophiostoma	0.0001	Fungi	Ascomycota	Dothideomycetes	Pleosporales	Lophiostomataceae	Lophiostoma	unclassified_Lophiostoma	0	1	0	0	0	0	0	0	0	0	0	0	0	1	0	0	0	0	0	0	0	0	0	0	0	0	0	1	1	0
290882	family	Massarinaceae	0.0002	Fungi	Ascomycota	Dothideomycetes	Pleosporales	Massarinaceae			0	0	0	0	0	0	0	0	0	0	2	0	0	0	0	0	0	0	0	1	0	0	0	0	0	0	0	0	0	0
45292	genus	Massarina	0.0002	Fungi	Ascomycota	Dothideomycetes	Pleosporales	Massarinaceae	Massarina		0	0	0	0	0	0	0	0	0	0	2	0	0	0	0	0	0	0	0	1	0	0	0	0	0	0	0	0	0	0
	species	unclassified_Massarina	0.0002	Fungi	Ascomycota	Dothideomycetes	Pleosporales	Massarinaceae	Massarina	unclassified_Massarina	0	0	0	0	0	0	0	0	0	0	2	0	0	0	0	0	0	0	0	1	0	0	0	0	0	0	0	0	0	0
45307	family	Melanommataceae	0.0011	Fungi	Ascomycota	Dothideomycetes	Pleosporales	Melanommataceae			0	0	0	1	1	0	0	1	0	0	3	0	1	0	0	0	0	0	11	6	3	0	0	0	0	0	0	0	1	0
45144	genus	Herpotrichia	0.0011	Fungi	Ascomycota	Dothideomycetes	Pleosporales	Melanommataceae	Herpotrichia		0	0	0	1	1	0	0	1	0	0	3	0	1	0	0	0	0	0	11	6	3	0	0	0	0	0	0	0	1	0
45145	species	Herpotrichia juniperi	0.0001	Fungi	Ascomycota	Dothideomycetes	Pleosporales	Melanommataceae	Herpotrichia	Herpotrichia juniperi	0	0	0	0	0	0	0	0	0	0	0	0	0	0	0	0	0	0	0	0	1	0	0	0	0	0	0	0	0	0
	species	unclassified_Herpotrichia	0.0011	Fungi	Ascomycota	Dothideomycetes	Pleosporales	Melanommataceae	Herpotrichia	unclassified_Herpotrichia	0	0	0	1	1	0	0	1	0	0	3	0	1	0	0	0	0	0	11	6	2	0	0	0	0	0	0	0	1	0
1898439	family	Periconiaceae	0.0047	Fungi	Ascomycota	Dothideomycetes	Pleosporales	Periconiaceae			0	7	0	0	0	7	0	0	0	1	4	0	1	7	0	1	12	0	0	3	0	1	1	0	2	7	0	2	1	0
97971	genus	Periconia	0.0047	Fungi	Ascomycota	Dothideomycetes	Pleosporales	Periconiaceae	Periconia		0	7	0	0	0	7	0	0	0	1	4	0	1	7	0	1	12	0	0	3	0	1	1	0	2	7	0	2	1	0
97972	species	Periconia macrospinosa	0.0047	Fungi	Ascomycota	Dothideomycetes	Pleosporales	Periconiaceae	Periconia	Periconia macrospinosa	0	6	0	0	0	7	0	0	0	1	4	0	1	6	0	1	10	0	0	3	0	1	1	0	2	6	0	2	1	0
	species	unclassified_Periconia	0.0004	Fungi	Ascomycota	Dothideomycetes	Pleosporales	Periconiaceae	Periconia	unclassified_Periconia	0	1	0	0	0	0	0	0	0	0	0	0	0	1	0	0	2	0	0	0	0	0	0	0	0	1	0	0	0	0
5020	family	Phaeosphaeriaceae	0.0176	Fungi	Ascomycota	Dothideomycetes	Pleosporales	Phaeosphaeriaceae			2	2	4	0	7	2	0	1	0	2	1	3	5	9	1	1	4	1	8	18	0	17	1	17	3	5	1	93	9	1
565398	genus	Chaetosphaeronema	0.0045	Fungi	Ascomycota	Dothideomycetes	Pleosporales	Phaeosphaeriaceae	Chaetosphaeronema		0	0	0	0	0	0	0	0	0	0	0	0	0	1	0	0	0	0	0	1	0	0	0	0	0	0	0	65	2	0
1229408	species	Chaetosphaeronema sp. PHY-52	0.0001	Fungi	Ascomycota	Dothideomycetes	Pleosporales	Phaeosphaeriaceae	Chaetosphaeronema	Chaetosphaeronema sp. PHY-52	0	0	0	0	0	0	0	0	0	0	0	0	0	0	0	0	0	0	0	0	0	0	0	0	0	0	0	2	0	0
1229409	species	Chaetosphaeronema sp. PHY-55	0.0044	Fungi	Ascomycota	Dothideomycetes	Pleosporales	Phaeosphaeriaceae	Chaetosphaeronema	Chaetosphaeronema sp. PHY-55	0	0	0	0	0	0	0	0	0	0	0	0	0	1	0	0	0	0	0	1	0	0	0	0	0	0	0	63	2	0
33174	genus	Ophiosphaerella	0.0023	Fungi	Ascomycota	Dothideomycetes	Pleosporales	Phaeosphaeriaceae	Ophiosphaerella		0	0	0	0	0	0	0	0	0	0	0	0	0	0	0	0	0	0	0	3	0	0	0	6	0	2	0	23	2	1
97965	species	Ophiosphaerella sp. 00W11	0.0014	Fungi	Ascomycota	Dothideomycetes	Pleosporales	Phaeosphaeriaceae	Ophiosphaerella	Ophiosphaerella sp. 00W11	0	0	0	0	0	0	0	0	0	0	0	0	0	0	0	0	0	0	0	2	0	0	0	6	0	1	0	20	2	1
	species	unclassified_Ophiosphaerella	0.0014	Fungi	Ascomycota	Dothideomycetes	Pleosporales	Phaeosphaeriaceae	Ophiosphaerella	unclassified_Ophiosphaerella	0	0	0	0	0	0	0	0	0	0	0	0	0	0	0	0	0	0	0	1	0	0	0	0	0	1	0	3	0	0
798070	genus	Paraphoma	0.0012	Fungi	Ascomycota	Dothideomycetes	Pleosporales	Phaeosphaeriaceae	Paraphoma		0	2	2	0	1	1	0	0	0	1	0	1	2	3	1	1	2	1	1	3	0	8	0	6	1	1	0	0	2	0
1052591	species	Paraphoma sp. L13	0.0001	Fungi	Ascomycota	Dothideomycetes	Pleosporales	Phaeosphaeriaceae	Paraphoma	Paraphoma sp. L13	0	0	0	0	0	0	0	0	0	0	0	0	0	0	0	0	0	0	0	0	0	0	0	0	0	0	0	0	0	0
	species	unclassified_Paraphoma	0.0012	Fungi	Ascomycota	Dothideomycetes	Pleosporales	Phaeosphaeriaceae	Paraphoma	unclassified_Paraphoma	0	2	2	0	1	1	0	0	0	1	0	1	2	3	1	1	2	1	1	3	0	8	0	6	1	1	0	0	2	0
1351751	genus	Parastagonospora	0.0155	Fungi	Ascomycota	Dothideomycetes	Pleosporales	Phaeosphaeriaceae	Parastagonospora		1	0	0	0	0	0	0	0	0	0	0	0	0	0	0	0	0	0	0	0	0	0	0	0	0	0	0	0	0	0
13684	species	Parastagonospora nodorum	0.0132	Fungi	Ascomycota	Dothideomycetes	Pleosporales	Phaeosphaeriaceae	Parastagonospora	Parastagonospora nodorum	1	0	0	0	0	0	0	0	0	0	0	0	0	0	0	0	0	0	0	0	0	0	0	0	0	0	0	0	0	0
	species	unclassified_Parastagonospora	0.0023	Fungi	Ascomycota	Dothideomycetes	Pleosporales	Phaeosphaeriaceae	Parastagonospora	unclassified_Parastagonospora	0	0	0	0	0	0	0	0	0	0	0	0	0	0	0	0	0	0	0	0	0	0	0	0	0	0	0	0	0	0
55067	genus	Phaeosphaeria	0.0002	Fungi	Ascomycota	Dothideomycetes	Pleosporales	Phaeosphaeriaceae	Phaeosphaeria		0	0	0	0	0	0	0	0	0	0	0	0	0	0	0	0	0	0	0	0	0	1	0	0	0	0	0	0	0	0
660931	species	Phaeosphaeria sp. 3385	0.0001	Fungi	Ascomycota	Dothideomycetes	Pleosporales	Phaeosphaeriaceae	Phaeosphaeria	Phaeosphaeria sp. 3385	0	0	0	0	0	0	0	0	0	0	0	0	0	0	0	0	0	0	0	0	0	0	0	0	0	0	0	0	0	0
1352326	species	cf. Phaeosphaeria sp. CPC 12881	0.0001	Fungi	Ascomycota	Dothideomycetes	Pleosporales	Phaeosphaeriaceae	Phaeosphaeria	cf. Phaeosphaeria sp. CPC 12881	0	0	0	0	0	0	0	0	0	0	0	0	0	0	0	0	0	0	0	0	0	0	0	0	0	0	0	0	0	0
	species	unclassified_Phaeosphaeria	0.0002	Fungi	Ascomycota	Dothideomycetes	Pleosporales	Phaeosphaeriaceae	Phaeosphaeria	unclassified_Phaeosphaeria	0	0	0	0	0	0	0	0	0	0	0	0	0	0	0	0	0	0	0	0	0	1	0	0	0	0	0	0	0	0
798159	genus	Setophoma	0.0009	Fungi	Ascomycota	Dothideomycetes	Pleosporales	Phaeosphaeriaceae	Setophoma		0	0	0	0	0	0	0	0	0	0	0	0	0	0	0	0	0	0	0	0	0	0	0	0	0	0	0	0	0	0
798162	species	Setophoma terrestris	0.0004	Fungi	Ascomycota	Dothideomycetes	Pleosporales	Phaeosphaeriaceae	Setophoma	Setophoma terrestris	0	0	0	0	0	0	0	0	0	0	0	0	0	0	0	0	0	0	0	0	0	0	0	0	0	0	0	0	0	0
	species	unclassified_Setophoma	0.0006	Fungi	Ascomycota	Dothideomycetes	Pleosporales	Phaeosphaeriaceae	Setophoma	unclassified_Setophoma	0	0	0	0	0	0	0	0	0	0	0	0	0	0	0	0	0	0	0	0	0	0	0	0	0	0	0	0	0	0
	genus	unclassified_Phaeosphaeriaceae	0.0015	Fungi	Ascomycota	Dothideomycetes	Pleosporales	Phaeosphaeriaceae	unclassified_Phaeosphaeriaceae		1	0	2	0	6	1	0	1	0	1	1	2	3	5	0	0	2	0	7	11	0	8	1	5	2	2	1	5	3	0
28556	family	Pleosporaceae	0.0447	Fungi	Ascomycota	Dothideomycetes	Pleosporales	Pleosporaceae			1	26	25	2	71	2	1	11	16	0	4	8	6	10	0	1	1	0	5	0	1	18	0	0	0	1	0	145	145	5
5598	genus	Alternaria	0.0431	Fungi	Ascomycota	Dothideomycetes	Pleosporales	Pleosporaceae	Alternaria		1	26	25	2	71	2	0	11	16	0	2	8	6	10	0	0	1	0	4	0	0	0	0	0	0	1	0	140	142	5
	species	unclassified_Alternaria	0.0431	Fungi	Ascomycota	Dothideomycetes	Pleosporales	Pleosporaceae	Alternaria	unclassified_Alternaria	1	26	25	2	71	2	0	11	16	0	2	8	6	10	0	0	1	0	4	0	0	0	0	0	0	1	0	140	142	5
33194	genus	Bipolaris	0.0001	Fungi	Ascomycota	Dothideomycetes	Pleosporales	Pleosporaceae	Bipolaris		0	0	0	0	0	0	0	0	0	0	0	0	0	0	0	0	0	0	0	0	0	0	0	0	0	0	0	0	0	0
	species	unclassified_Bipolaris	0.0001	Fungi	Ascomycota	Dothideomycetes	Pleosporales	Pleosporaceae	Bipolaris	unclassified_Bipolaris	0	0	0	0	0	0	0	0	0	0	0	0	0	0	0	0	0	0	0	0	0	0	0	0	0	0	0	0	0	0
5502	genus	Curvularia	0.004	Fungi	Ascomycota	Dothideomycetes	Pleosporales	Pleosporaceae	Curvularia		0	0	0	0	0	0	0	0	0	0	0	0	0	0	0	0	0	0	0	0	0	0	0	0	0	0	0	0	0	0
	species	unclassified_Curvularia	0.004	Fungi	Ascomycota	Dothideomycetes	Pleosporales	Pleosporaceae	Curvularia	unclassified_Curvularia	0	0	0	0	0	0	0	0	0	0	0	0	0	0	0	0	0	0	0	0	0	0	0	0	0	0	0	0	0	0
33198	genus	Drechslera	0.0027	Fungi	Ascomycota	Dothideomycetes	Pleosporales	Pleosporaceae	Drechslera		0	0	0	0	0	0	0	0	0	0	0	0	0	0	0	1	0	0	0	0	1	18	0	0	0	0	0	0	0	0
	species	unclassified_Drechslera	0.0027	Fungi	Ascomycota	Dothideomycetes	Pleosporales	Pleosporaceae	Drechslera	unclassified_Drechslera	0	0	0	0	0	0	0	0	0	0	0	0	0	0	0	1	0	0	0	0	1	18	0	0	0	0	0	0	0	0
91493	genus	Exserohilum	0.0021	Fungi	Ascomycota	Dothideomycetes	Pleosporales	Pleosporaceae	Exserohilum		0	0	0	0	0	0	0	0	0	0	0	0	0	0	0	0	0	0	0	0	0	0	0	0	0	0	0	0	0	0
	species	unclassified_Exserohilum	0.0021	Fungi	Ascomycota	Dothideomycetes	Pleosporales	Pleosporaceae	Exserohilum	unclassified_Exserohilum	0	0	0	0	0	0	0	0	0	0	0	0	0	0	0	0	0	0	0	0	0	0	0	0	0	0	0	0	0	0
5027	genus	Pyrenophora	0.0003	Fungi	Ascomycota	Dothideomycetes	Pleosporales	Pleosporaceae	Pyrenophora		0	0	0	0	0	0	0	0	0	0	0	0	0	0	0	0	0	0	0	0	0	0	0	0	0	0	0	2	0	0
45151	species	Pyrenophora tritici-repentis	0.0003	Fungi	Ascomycota	Dothideomycetes	Pleosporales	Pleosporaceae	Pyrenophora	Pyrenophora tritici-repentis	0	0	0	0	0	0	0	0	0	0	0	0	0	0	0	0	0	0	0	0	0	0	0	0	0	0	0	2	0	0
95729	genus	Stemphylium	0.0013	Fungi	Ascomycota	Dothideomycetes	Pleosporales	Pleosporaceae	Stemphylium		0	0	0	0	0	0	0	0	0	0	0	0	0	0	0	0	0	0	0	0	0	0	0	0	0	0	0	0	1	0
	species	unclassified_Stemphylium	0.0013	Fungi	Ascomycota	Dothideomycetes	Pleosporales	Pleosporaceae	Stemphylium	unclassified_Stemphylium	0	0	0	0	0	0	0	0	0	0	0	0	0	0	0	0	0	0	0	0	0	0	0	0	0	0	0	0	1	0
	genus	unclassified_Pleosporaceae	0.0069	Fungi	Ascomycota	Dothideomycetes	Pleosporales	Pleosporaceae	unclassified_Pleosporaceae		0	0	0	0	0	0	1	0	0	0	2	0	0	0	0	0	0	0	1	0	0	0	0	0	0	0	0	3	2	0
55176	family	Sporormiaceae	0.0862	Fungi	Ascomycota	Dothideomycetes	Pleosporales	Sporormiaceae			0	254	7	0	7	142	1	18	1	1	73	1	26	309	0	14	104	1	6	142	1	7	75	3	3	119	3	1242	14	7
265084	genus	Preussia	0.0788	Fungi	Ascomycota	Dothideomycetes	Pleosporales	Sporormiaceae	Preussia		0	231	6	0	3	86	1	3	1	0	66	1	3	303	0	14	102	1	3	122	1	3	71	3	2	113	3	1135	11	7
325661	species	Preussia aemulans	0.0034	Fungi	Ascomycota	Dothideomycetes	Pleosporales	Sporormiaceae	Preussia	Preussia aemulans	0	11	5	0	3	17	0	2	0	0	11	0	1	19	0	2	8	1	3	3	1	1	7	0	0	11	3	10	2	7
93984	species	Preussia minima	0.0013	Fungi	Ascomycota	Dothideomycetes	Pleosporales	Sporormiaceae	Preussia	Preussia minima	0	0	1	0	0	0	0	1	0	0	0	0	2	0	0	12	0	0	0	0	0	0	0	1	2	0	0	0	0	0
381006	species	Preussia pilosella	0.001	Fungi	Ascomycota	Dothideomycetes	Pleosporales	Sporormiaceae	Preussia	Preussia pilosella	0	13	0	0	0	2	0	0	0	0	1	0	0	4	0	0	1	0	0	0	0	0	1	0	0	3	0	2	0	0
325663	species	Preussia tenerifae	0.0127	Fungi	Ascomycota	Dothideomycetes	Pleosporales	Sporormiaceae	Preussia	Preussia tenerifae	0	51	0	0	0	6	1	0	0	0	2	0	0	19	0	0	4	0	0	24	0	0	16	2	0	7	0	66	2	0
265085	species	Preussia terricola	0.0696	Fungi	Ascomycota	Dothideomycetes	Pleosporales	Sporormiaceae	Preussia	Preussia terricola	0	151	0	0	0	51	0	0	1	0	44	0	0	250	0	0	81	0	0	92	0	2	42	0	0	90	0	1003	7	0
	species	unclassified_Preussia	0.0037	Fungi	Ascomycota	Dothideomycetes	Pleosporales	Sporormiaceae	Preussia	unclassified_Preussia	0	5	0	0	0	10	0	0	0	0	8	1	0	11	0	0	8	0	0	3	0	0	5	0	0	2	0	54	0	0
325659	genus	Pycnidiophora	0.007	Fungi	Ascomycota	Dothideomycetes	Pleosporales	Sporormiaceae	Pycnidiophora		0	4	1	0	4	1	0	15	0	0	2	0	23	0	0	0	0	0	3	6	0	2	2	0	1	0	0	101	1	0
1384223	species	Pycnidiophora sp. RU370	0.007	Fungi	Ascomycota	Dothideomycetes	Pleosporales	Sporormiaceae	Pycnidiophora	Pycnidiophora sp. RU370	0	4	1	0	4	1	0	15	0	0	2	0	23	0	0	0	0	0	3	6	0	2	2	0	1	0	0	101	1	0
45153	genus	Westerdykella	0.0014	Fungi	Ascomycota	Dothideomycetes	Pleosporales	Sporormiaceae	Westerdykella		0	19	0	0	0	0	0	0	0	0	3	0	0	6	0	0	2	0	0	8	0	1	2	0	0	6	0	5	2	0
325664	species	Westerdykella multispora	0.0004	Fungi	Ascomycota	Dothideomycetes	Pleosporales	Sporormiaceae	Westerdykella	Westerdykella multispora	0	4	0	0	0	0	0	0	0	0	1	0	0	1	0	0	1	0	0	0	0	0	0	0	0	2	0	0	0	0
	species	unclassified_Westerdykella	0.0011	Fungi	Ascomycota	Dothideomycetes	Pleosporales	Sporormiaceae	Westerdykella	unclassified_Westerdykella	0	15	0	0	0	0	0	0	0	0	2	0	0	5	0	0	1	0	0	8	0	1	2	0	0	4	0	5	2	0
	genus	unclassified_Sporormiaceae	0.0059	Fungi	Ascomycota	Dothideomycetes	Pleosporales	Sporormiaceae	unclassified_Sporormiaceae		0	0	0	0	0	55	0	0	0	1	2	0	0	0	0	0	0	0	0	6	0	1	0	0	0	0	0	1	0	0
147544	family	Teichosporaceae	0.0001	Fungi	Ascomycota	Dothideomycetes	Pleosporales	Teichosporaceae			0	0	0	0	0	0	0	0	0	0	0	0	0	0	0	0	0	0	0	0	0	0	0	0	0	0	0	0	0	0
278090	genus	Teichospora	0.0001	Fungi	Ascomycota	Dothideomycetes	Pleosporales	Teichosporaceae	Teichospora		0	0	0	0	0	0	0	0	0	0	0	0	0	0	0	0	0	0	0	0	0	0	0	0	0	0	0	0	0	0
	species	unclassified_Teichospora	0.0001	Fungi	Ascomycota	Dothideomycetes	Pleosporales	Teichosporaceae	Teichospora	unclassified_Teichospora	0	0	0	0	0	0	0	0	0	0	0	0	0	0	0	0	0	0	0	0	0	0	0	0	0	0	0	0	0	0
1667020	family	Torulaceae	0.003	Fungi	Ascomycota	Dothideomycetes	Pleosporales	Torulaceae			0	0	0	0	1	0	1	0	0	0	0	0	0	0	0	0	0	0	0	0	0	0	0	0	0	0	0	0	0	0
84616	genus	Dendryphion	0.003	Fungi	Ascomycota	Dothideomycetes	Pleosporales	Torulaceae	Dendryphion		0	0	0	0	1	0	1	0	0	0	0	0	0	0	0	0	0	0	0	0	0	0	0	0	0	0	0	0	0	0
	species	unclassified_Dendryphion	0.003	Fungi	Ascomycota	Dothideomycetes	Pleosporales	Torulaceae	Dendryphion	unclassified_Dendryphion	0	0	0	0	1	0	1	0	0	0	0	0	0	0	0	0	0	0	0	0	0	0	0	0	0	0	0	0	0	0
	family	[Latorua]	0.0001	Fungi	Ascomycota	Dothideomycetes	Pleosporales	[Latorua]			0	0	0	0	0	0	0	0	0	0	0	0	0	0	0	0	0	0	0	0	0	0	0	0	0	0	0	0	0	0
1666903	genus	Latorua	0.0001	Fungi	Ascomycota	Dothideomycetes	Pleosporales	[Latorua]	Latorua		0	0	0	0	0	0	0	0	0	0	0	0	0	0	0	0	0	0	0	0	0	0	0	0	0	0	0	0	0	0
582800	species	Latorua caligans	0.0001	Fungi	Ascomycota	Dothideomycetes	Pleosporales	[Latorua]	Latorua	Latorua caligans	0	0	0	0	0	0	0	0	0	0	0	0	0	0	0	0	0	0	0	0	0	0	0	0	0	0	0	0	0	0
	family	[Microsphaeropsis]	0.0003	Fungi	Ascomycota	Dothideomycetes	Pleosporales	[Microsphaeropsis]			0	0	0	0	0	0	2	0	0	0	0	0	0	2	0	0	0	0	0	0	0	0	0	0	0	0	0	0	2	0
107453	genus	Microsphaeropsis	0.0003	Fungi	Ascomycota	Dothideomycetes	Pleosporales	[Microsphaeropsis]	Microsphaeropsis		0	0	0	0	0	0	2	0	0	0	0	0	0	2	0	0	0	0	0	0	0	0	0	0	0	0	0	0	2	0
255777	species	Microsphaeropsis olivacea	0.0003	Fungi	Ascomycota	Dothideomycetes	Pleosporales	[Microsphaeropsis]	Microsphaeropsis	Microsphaeropsis olivacea	0	0	0	0	0	0	2	0	0	0	0	0	0	2	0	0	0	0	0	0	0	0	0	0	0	0	0	0	2	0
	family	unclassified_Pleosporales	0.0868	Fungi	Ascomycota	Dothideomycetes	Pleosporales	unclassified_Pleosporales			18	489	46	50	199	327	18	128	40	65	260	73	181	443	42	38	388	39	233	654	57	140	129	95	191	118	51	826	335	56
1111111	order	Venturiales	0.1042	Fungi	Ascomycota	Dothideomycetes	Venturiales				7	0	911	165	29	0	6	463	29	12	0	26	608	8	2	15	1	0	7	1	2	20	0	5	17	4	0	0	198	14
1111112	family	Sympoventuriaceae	0.0265	Fungi	Ascomycota	Dothideomycetes	Venturiales	Sympoventuriaceae			0	0	4	3	14	0	1	13	0	11	0	0	8	3	0	15	1	0	6	0	1	11	0	3	3	4	0	0	198	0
227045	genus	Ochroconis	0.0001	Fungi	Ascomycota	Dothideomycetes	Venturiales	Sympoventuriaceae	Ochroconis		0	0	0	0	0	0	0	0	0	0	0	0	0	0	0	0	0	0	0	0	0	0	0	1	0	1	0	0	0	0
1494373	species	Ochroconis longiphorum	0.0001	Fungi	Ascomycota	Dothideomycetes	Venturiales	Sympoventuriaceae	Ochroconis	Ochroconis longiphorum	0	0	0	0	0	0	0	0	0	0	0	0	0	0	0	0	0	0	0	0	0	0	0	0	0	1	0	0	0	0
1047185	species	Ochroconis sp. CBS 124172	0.0001	Fungi	Ascomycota	Dothideomycetes	Venturiales	Sympoventuriaceae	Ochroconis	Ochroconis sp. CBS 124172	0	0	0	0	0	0	0	0	0	0	0	0	0	0	0	0	0	0	0	0	0	0	0	1	0	0	0	0	0	0
37940	genus	Scolecobasidium	0.0017	Fungi	Ascomycota	Dothideomycetes	Venturiales	Sympoventuriaceae	Scolecobasidium		0	0	4	3	14	0	1	13	0	11	0	0	8	0	0	11	1	0	6	0	1	11	0	1	3	2	0	0	0	0
1047142	species	Scolecobasidium excentricum	0.0017	Fungi	Ascomycota	Dothideomycetes	Venturiales	Sympoventuriaceae	Scolecobasidium	Scolecobasidium excentricum	0	0	4	3	14	0	1	13	0	11	0	0	8	0	0	7	0	0	6	0	1	11	0	1	3	0	0	0	0	0
795329	species	Scolecobasidium sp. NH503	0.0004	Fungi	Ascomycota	Dothideomycetes	Venturiales	Sympoventuriaceae	Scolecobasidium	Scolecobasidium sp. NH503	0	0	0	0	0	0	0	0	0	0	0	0	0	0	0	4	1	0	0	0	0	0	0	0	0	2	0	0	0	0
470087	genus	Veronaeopsis	0.0001	Fungi	Ascomycota	Dothideomycetes	Venturiales	Sympoventuriaceae	Veronaeopsis		0	0	0	0	0	0	0	0	0	0	0	0	0	0	0	0	0	0	0	0	0	0	0	0	0	0	0	0	0	0
470088	species	Veronaeopsis simplex	0.0001	Fungi	Ascomycota	Dothideomycetes	Venturiales	Sympoventuriaceae	Veronaeopsis	Veronaeopsis simplex	0	0	0	0	0	0	0	0	0	0	0	0	0	0	0	0	0	0	0	0	0	0	0	0	0	0	0	0	0	0
	genus	unclassified_Sympoventuriaceae	0.0265	Fungi	Ascomycota	Dothideomycetes	Venturiales	Sympoventuriaceae	unclassified_Sympoventuriaceae		0	0	0	0	0	0	0	0	0	0	0	0	0	3	0	4	0	0	0	0	0	0	0	1	0	1	0	0	198	0
5023	family	Venturiaceae	0.1038	Fungi	Ascomycota	Dothideomycetes	Venturiales	Venturiaceae			7	0	907	162	15	0	5	450	29	1	0	26	599	5	1	0	0	0	1	1	1	9	0	2	14	0	0	0	0	14
415586	genus	Protoventuria	0.0002	Fungi	Ascomycota	Dothideomycetes	Venturiales	Venturiaceae	Protoventuria		0	0	1	0	2	0	0	1	0	1	0	0	0	0	0	0	0	0	0	0	0	0	0	1	1	0	0	0	0	0
556043	species	uncultured Protoventuria	0.0002	Fungi	Ascomycota	Dothideomycetes	Venturiales	Venturiaceae	Protoventuria	uncultured Protoventuria	0	0	1	0	2	0	0	1	0	1	0	0	0	0	0	0	0	0	0	0	0	0	0	1	1	0	0	0	0	0
5024	genus	Venturia	0.1037	Fungi	Ascomycota	Dothideomycetes	Venturiales	Venturiaceae	Venturia		7	0	906	162	13	0	5	449	29	0	0	26	598	5	1	0	0	0	1	1	1	9	0	1	13	0	0	0	0	14
86050	species	Venturia hystrioides	0.0079	Fungi	Ascomycota	Dothideomycetes	Venturiales	Venturiaceae	Venturia	Venturia hystrioides	0	0	0	0	0	0	0	0	0	0	0	0	0	0	0	0	0	0	0	0	0	1	0	0	0	0	0	0	0	8
	species	unclassified_Venturia	0.1037	Fungi	Ascomycota	Dothideomycetes	Venturiales	Venturiaceae	Venturia	unclassified_Venturia	7	0	906	162	13	0	5	449	29	0	0	26	598	5	1	0	0	0	1	1	1	8	0	1	13	0	0	0	0	6
	genus	unclassified_Venturiaceae	0.0001	Fungi	Ascomycota	Dothideomycetes	Venturiales	Venturiaceae	unclassified_Venturiaceae		0	0	0	0	0	0	0	0	0	0	0	0	1	0	0	0	0	0	0	0	0	0	0	0	0	0	0	0	0	0
	family	unclassified_Venturiales	0.0001	Fungi	Ascomycota	Dothideomycetes	Venturiales	unclassified_Venturiales			0	0	0	0	0	0	0	0	0	0	0	0	1	0	1	0	0	0	0	0	0	0	0	0	0	0	0	0	0	0
	order	[Eremomycetaceae]	0.0004	Fungi	Ascomycota	Dothideomycetes	[Eremomycetaceae]				0	0	0	0	0	0	0	0	0	0	0	1	0	0	0	0	1	0	0	2	0	0	0	0	0	1	0	0	0	0
241722	family	Eremomycetaceae	0.0004	Fungi	Ascomycota	Dothideomycetes	[Eremomycetaceae]	Eremomycetaceae			0	0	0	0	0	0	0	0	0	0	0	1	0	0	0	0	1	0	0	2	0	0	0	0	0	1	0	0	0	0
241727	genus	Arthrographis	0.0004	Fungi	Ascomycota	Dothideomycetes	[Eremomycetaceae]	Eremomycetaceae	Arthrographis		0	0	0	0	0	0	0	0	0	0	0	1	0	0	0	0	1	0	0	2	0	0	0	0	0	1	0	0	0	0
241728	species	Arthrographis kalrae	0.0004	Fungi	Ascomycota	Dothideomycetes	[Eremomycetaceae]	Eremomycetaceae	Arthrographis	Arthrographis kalrae	0	0	0	0	0	0	0	0	0	0	0	0	0	0	0	0	0	0	0	0	0	0	0	0	0	0	0	0	0	0
	species	unclassified_Arthrographis	0.0003	Fungi	Ascomycota	Dothideomycetes	[Eremomycetaceae]	Eremomycetaceae	Arthrographis	unclassified_Arthrographis	0	0	0	0	0	0	0	0	0	0	0	1	0	0	0	0	1	0	0	2	0	0	0	0	0	1	0	0	0	0
	order	[Gloniaceae]	0.0852	Fungi	Ascomycota	Dothideomycetes	[Gloniaceae]				21	0	7	145	45	3	79	14	28	0	0	48	10	0	9	0	2	4	3	0	20	0	0	3	0	0	2	0	0	597
603431	family	Gloniaceae	0.0852	Fungi	Ascomycota	Dothideomycetes	[Gloniaceae]	Gloniaceae			21	0	7	145	45	3	79	14	28	0	0	48	10	0	9	0	2	4	3	0	20	0	0	3	0	0	2	0	0	597
5569	genus	Cenococcum	0.0852	Fungi	Ascomycota	Dothideomycetes	[Gloniaceae]	Gloniaceae	Cenococcum		21	0	7	145	45	3	79	14	28	0	0	48	10	0	9	0	2	4	3	0	20	0	0	3	0	0	2	0	0	597
5570	species	Cenococcum geophilum	0.0129	Fungi	Ascomycota	Dothideomycetes	[Gloniaceae]	Gloniaceae	Cenococcum	Cenococcum geophilum	13	0	6	110	35	2	61	1	25	0	0	38	10	0	5	0	2	3	3	0	18	0	0	1	0	0	0	0	0	0
189279	species	ectomycorrhizal root tip (Cenococcum) 36_Ny1.E1-5.1	0.001	Fungi	Ascomycota	Dothideomycetes	[Gloniaceae]	Gloniaceae	Cenococcum	ectomycorrhizal root tip (Cenococcum) 36_Ny1.E1-5.1	3	0	0	4	0	0	0	0	0	0	0	1	0	0	3	0	0	0	0	0	0	0	0	0	0	0	1	0	0	11
	species	unclassified_Cenococcum	0.0844	Fungi	Ascomycota	Dothideomycetes	[Gloniaceae]	Gloniaceae	Cenococcum	unclassified_Cenococcum	5	0	1	31	10	1	18	13	3	0	0	9	0	0	1	0	0	1	0	0	2	0	0	2	0	0	1	0	0	586
	order	[Paramicrothyrium]	0.0002	Fungi	Ascomycota	Dothideomycetes	[Paramicrothyrium]				0	0	0	0	0	0	0	0	0	0	0	0	0	0	0	0	0	0	0	0	0	0	0	0	0	0	0	0	0	0
	family	[Paramicrothyrium]	0.0002	Fungi	Ascomycota	Dothideomycetes	[Paramicrothyrium]	[Paramicrothyrium]			0	0	0	0	0	0	0	0	0	0	0	0	0	0	0	0	0	0	0	0	0	0	0	0	0	0	0	0	0	0
1150848	genus	Paramicrothyrium	0.0002	Fungi	Ascomycota	Dothideomycetes	[Paramicrothyrium]	[Paramicrothyrium]	Paramicrothyrium		0	0	0	0	0	0	0	0	0	0	0	0	0	0	0	0	0	0	0	0	0	0	0	0	0	0	0	0	0	0
1150849	species	Paramicrothyrium chinensis	0.0002	Fungi	Ascomycota	Dothideomycetes	[Paramicrothyrium]	[Paramicrothyrium]	Paramicrothyrium	Paramicrothyrium chinensis	0	0	0	0	0	0	0	0	0	0	0	0	0	0	0	0	0	0	0	0	0	0	0	0	0	0	0	0	0	0
	order	[Wilsonomyces]	0.0001	Fungi	Ascomycota	Dothideomycetes	[Wilsonomyces]				0	0	0	0	0	0	0	0	0	0	0	0	0	0	0	0	0	0	0	0	0	0	0	0	0	0	0	0	0	0
	family	[Wilsonomyces]	0.0001	Fungi	Ascomycota	Dothideomycetes	[Wilsonomyces]	[Wilsonomyces]			0	0	0	0	0	0	0	0	0	0	0	0	0	0	0	0	0	0	0	0	0	0	0	0	0	0	0	0	0	0
2016219	genus	Wilsonomyces	0.0001	Fungi	Ascomycota	Dothideomycetes	[Wilsonomyces]	[Wilsonomyces]	Wilsonomyces		0	0	0	0	0	0	0	0	0	0	0	0	0	0	0	0	0	0	0	0	0	0	0	0	0	0	0	0	0	0
763997	species	Wilsonomyces carpophilus	0.0001	Fungi	Ascomycota	Dothideomycetes	[Wilsonomyces]	[Wilsonomyces]	Wilsonomyces	Wilsonomyces carpophilus	0	0	0	0	0	0	0	0	0	0	0	0	0	0	0	0	0	0	0	0	0	0	0	0	0	0	0	0	0	0
	order	unclassified_Dothideomycetes	0.0533	Fungi	Ascomycota	Dothideomycetes	unclassified_Dothideomycetes				11	104	122	58	25	6	14	19	57	9	13	14	145	52	15	27	21	16	21	41	15	28	8	8	54	4	4	215	399	54
147545	class	Eurotiomycetes	0.2694	Fungi	Ascomycota	Eurotiomycetes					1723	196	247	1340	284	75	1000	275	1270	67	274	937	360	136	1043	181	275	1531	161	89	2140	242	132	4141	302	242	2034	89	136	39
34395	order	Chaetothyriales	0.0034	Fungi	Ascomycota	Eurotiomycetes	Chaetothyriales				17	17	16	14	23	7	20	39	8	4	4	27	8	15	3	3	6	15	7	13	22	12	9	27	20	14	10	5	8	0
1341112	family	Cyphellophoraceae	0.0004	Fungi	Ascomycota	Eurotiomycetes	Chaetothyriales	Cyphellophoraceae			0	0	0	0	0	0	0	0	0	0	0	0	0	0	0	0	0	0	0	0	0	0	0	0	0	0	0	2	0	0
226991	genus	Cyphellophora	0.0004	Fungi	Ascomycota	Eurotiomycetes	Chaetothyriales	Cyphellophoraceae	Cyphellophora		0	0	0	0	0	0	0	0	0	0	0	0	0	0	0	0	0	0	0	0	0	0	0	0	0	0	0	2	0	0
	species	unclassified_Cyphellophora	0.0004	Fungi	Ascomycota	Eurotiomycetes	Chaetothyriales	Cyphellophoraceae	Cyphellophora	unclassified_Cyphellophora	0	0	0	0	0	0	0	0	0	0	0	0	0	0	0	0	0	0	0	0	0	0	0	0	0	0	0	2	0	0
43219	family	Herpotrichiellaceae	0.0033	Fungi	Ascomycota	Eurotiomycetes	Chaetothyriales	Herpotrichiellaceae			17	16	16	14	23	7	20	31	7	4	3	27	7	15	3	2	6	15	7	13	20	12	9	27	20	13	10	2	1	0
43220	genus	Capronia	0.0001	Fungi	Ascomycota	Eurotiomycetes	Chaetothyriales	Herpotrichiellaceae	Capronia		0	0	0	0	0	0	0	1	0	0	0	1	0	0	0	0	0	0	0	0	0	0	0	0	0	0	0	0	0	0
1139184	species	Capronia sp. SL102031	0.0001	Fungi	Ascomycota	Eurotiomycetes	Chaetothyriales	Herpotrichiellaceae	Capronia	Capronia sp. SL102031	0	0	0	0	0	0	0	1	0	0	0	0	0	0	0	0	0	0	0	0	0	0	0	0	0	0	0	0	0	0
	species	unclassified_Capronia	0.0001	Fungi	Ascomycota	Eurotiomycetes	Chaetothyriales	Herpotrichiellaceae	Capronia	unclassified_Capronia	0	0	0	0	0	0	0	0	0	0	0	1	0	0	0	0	0	0	0	0	0	0	0	0	0	0	0	0	0	0
82105	genus	Cladophialophora	0.0001	Fungi	Ascomycota	Eurotiomycetes	Chaetothyriales	Herpotrichiellaceae	Cladophialophora		0	0	0	0	0	0	0	0	0	0	0	0	0	0	0	0	0	0	0	0	0	0	0	0	0	0	0	0	0	0
386627	species	Cladophialophora chaetospira	0.0001	Fungi	Ascomycota	Eurotiomycetes	Chaetothyriales	Herpotrichiellaceae	Cladophialophora	Cladophialophora chaetospira	0	0	0	0	0	0	0	0	0	0	0	0	0	0	0	0	0	0	0	0	0	0	0	0	0	0	0	0	0	0
5583	genus	Exophiala	0.0027	Fungi	Ascomycota	Eurotiomycetes	Chaetothyriales	Herpotrichiellaceae	Exophiala		17	12	16	13	22	7	20	29	7	4	3	24	5	12	3	2	5	13	7	11	17	12	9	27	20	13	10	2	1	0
1033844	species	Exophiala opportunistica	0.0003	Fungi	Ascomycota	Eurotiomycetes	Chaetothyriales	Herpotrichiellaceae	Exophiala	Exophiala opportunistica	0	0	0	0	0	1	0	0	0	0	0	0	0	0	0	0	1	0	0	0	0	0	0	0	0	0	0	0	0	0
	species	unclassified_Exophiala	0.0027	Fungi	Ascomycota	Eurotiomycetes	Chaetothyriales	Herpotrichiellaceae	Exophiala	unclassified_Exophiala	17	12	16	13	22	6	20	29	7	4	3	24	5	12	3	2	4	13	7	11	17	12	9	27	20	13	10	2	1	0
281406	genus	Heteroconium	0.0004	Fungi	Ascomycota	Eurotiomycetes	Chaetothyriales	Herpotrichiellaceae	Heteroconium		0	0	0	0	0	0	0	0	0	0	0	0	0	0	0	0	0	0	0	0	0	0	0	0	0	0	0	0	0	0
1336408	species	Heteroconium sp. 115_114E	0.0004	Fungi	Ascomycota	Eurotiomycetes	Chaetothyriales	Herpotrichiellaceae	Heteroconium	Heteroconium sp. 115_114E	0	0	0	0	0	0	0	0	0	0	0	0	0	0	0	0	0	0	0	0	0	0	0	0	0	0	0	0	0	0
5600	genus	Phialophora	0.0017	Fungi	Ascomycota	Eurotiomycetes	Chaetothyriales	Herpotrichiellaceae	Phialophora		0	4	0	0	1	0	0	1	0	0	0	2	2	2	0	0	1	2	0	2	0	0	0	0	0	0	0	0	0	0
1324526	species	Phialophora sp. AX146	0.0001	Fungi	Ascomycota	Eurotiomycetes	Chaetothyriales	Herpotrichiellaceae	Phialophora	Phialophora sp. AX146	0	0	0	0	0	0	0	0	0	0	0	0	0	0	0	0	0	0	0	0	0	0	0	0	0	0	0	0	0	0
503460	species	Phialophora sp. DF33	0.0011	Fungi	Ascomycota	Eurotiomycetes	Chaetothyriales	Herpotrichiellaceae	Phialophora	Phialophora sp. DF33	0	0	0	0	0	0	0	1	0	0	0	1	1	1	0	0	0	2	0	0	0	0	0	0	0	0	0	0	0	0
159283	species	Phialophora sp. P2/P9	0.0003	Fungi	Ascomycota	Eurotiomycetes	Chaetothyriales	Herpotrichiellaceae	Phialophora	Phialophora sp. P2/P9	0	0	0	0	0	0	0	0	0	0	0	0	0	0	0	0	0	0	0	0	0	0	0	0	0	0	0	0	0	0
301398	species	Phialophora sp. olrim289	0.0001	Fungi	Ascomycota	Eurotiomycetes	Chaetothyriales	Herpotrichiellaceae	Phialophora	Phialophora sp. olrim289	0	0	0	0	0	0	0	0	0	0	0	0	0	0	0	0	0	0	0	1	0	0	0	0	0	0	0	0	0	0
301128	species	Phialophora sp. olrim501	0.0016	Fungi	Ascomycota	Eurotiomycetes	Chaetothyriales	Herpotrichiellaceae	Phialophora	Phialophora sp. olrim501	0	0	0	0	0	0	0	0	0	0	0	0	0	0	0	0	0	0	0	0	0	0	0	0	0	0	0	0	0	0
	species	unclassified_Phialophora	0.0009	Fungi	Ascomycota	Eurotiomycetes	Chaetothyriales	Herpotrichiellaceae	Phialophora	unclassified_Phialophora	0	4	0	0	1	0	0	0	0	0	0	1	1	1	0	0	1	0	0	1	0	0	0	0	0	0	0	0	0	0
	genus	unclassified_Herpotrichiellaceae	0.0003	Fungi	Ascomycota	Eurotiomycetes	Chaetothyriales	Herpotrichiellaceae	unclassified_Herpotrichiellaceae		0	0	0	1	0	0	0	0	0	0	0	0	0	1	0	0	0	0	0	0	3	0	0	0	0	0	0	0	0	0
1233474	family	Trichomeriaceae	0.0001	Fungi	Ascomycota	Eurotiomycetes	Chaetothyriales	Trichomeriaceae			0	0	0	0	0	0	0	0	0	0	0	0	0	0	0	0	0	0	0	0	0	0	0	0	0	0	0	0	1	0
430999	genus	Knufia	0.0001	Fungi	Ascomycota	Eurotiomycetes	Chaetothyriales	Trichomeriaceae	Knufia		0	0	0	0	0	0	0	0	0	0	0	0	0	0	0	0	0	0	0	0	0	0	0	0	0	0	0	0	1	0
431000	species	Knufia cryptophialidica	0.0001	Fungi	Ascomycota	Eurotiomycetes	Chaetothyriales	Trichomeriaceae	Knufia	Knufia cryptophialidica	0	0	0	0	0	0	0	0	0	0	0	0	0	0	0	0	0	0	0	0	0	0	0	0	0	0	0	0	1	0
	family	unclassified_Chaetothyriales	0.0008	Fungi	Ascomycota	Eurotiomycetes	Chaetothyriales	unclassified_Chaetothyriales			0	1	0	0	0	0	0	8	1	0	1	0	1	0	0	1	0	0	0	0	2	0	0	0	0	1	0	1	6	0
5042	order	Eurotiales	0.2582	Fungi	Ascomycota	Eurotiomycetes	Eurotiales				1686	110	203	1297	205	52	969	214	1196	51	257	712	342	92	1012	146	243	1504	140	50	2103	192	100	3968	128	209	1989	62	125	22
1131492	family	Aspergillaceae	0.0512	Fungi	Ascomycota	Eurotiomycetes	Eurotiales	Aspergillaceae			67	35	74	136	98	28	168	151	72	30	21	268	71	51	37	103	61	98	120	34	209	44	13	98	49	29	98	32	116	12
5052	genus	Aspergillus	0.0003	Fungi	Ascomycota	Eurotiomycetes	Eurotiales	Aspergillaceae	Aspergillus		0	0	0	0	0	0	0	3	0	0	0	0	0	0	0	0	0	0	1	0	0	0	0	0	0	0	0	0	0	0
5059	species	Aspergillus flavus	0.0002	Fungi	Ascomycota	Eurotiomycetes	Eurotiales	Aspergillaceae	Aspergillus	Aspergillus flavus	0	0	0	0	0	0	0	1	0	0	0	0	0	0	0	0	0	0	0	0	0	0	0	0	0	0	0	0	0	0
33178	species	Aspergillus terreus	0.0001	Fungi	Ascomycota	Eurotiomycetes	Eurotiales	Aspergillaceae	Aspergillus	Aspergillus terreus	0	0	0	0	0	0	0	1	0	0	0	0	0	0	0	0	0	0	0	0	0	0	0	0	0	0	0	0	0	0
	species	unclassified_Aspergillus	0.0003	Fungi	Ascomycota	Eurotiomycetes	Eurotiales	Aspergillaceae	Aspergillus	unclassified_Aspergillus	0	0	0	0	0	0	0	1	0	0	0	0	0	0	0	0	0	0	1	0	0	0	0	0	0	0	0	0	0	0
5073	genus	Penicillium	0.0471	Fungi	Ascomycota	Eurotiomycetes	Eurotiales	Aspergillaceae	Penicillium		46	27	56	84	69	22	102	97	40	20	17	245	56	35	25	87	54	70	108	24	124	30	13	65	38	28	68	30	114	8
5083	species	Penicillium canescens	0.0085	Fungi	Ascomycota	Eurotiomycetes	Eurotiales	Aspergillaceae	Penicillium	Penicillium canescens	7	0	28	7	40	4	4	53	3	4	0	23	20	5	0	19	5	3	10	4	7	13	0	8	15	2	6	4	5	3
254876	species	Penicillium dipodomyicola	0.0015	Fungi	Ascomycota	Eurotiomycetes	Eurotiales	Aspergillaceae	Penicillium	Penicillium dipodomyicola	0	0	0	0	0	0	0	0	0	0	0	1	0	2	0	0	0	0	0	0	0	0	0	1	0	0	0	0	0	0
1201097	species	Penicillium sp. HF12085	0.0065	Fungi	Ascomycota	Eurotiomycetes	Eurotiales	Aspergillaceae	Penicillium	Penicillium sp. HF12085	0	1	2	7	4	7	0	3	10	11	0	38	9	2	2	15	2	0	58	0	0	2	0	3	4	0	0	0	0	0
1245759	species	Penicillium sp. KU-DFR10	0.0001	Fungi	Ascomycota	Eurotiomycetes	Eurotiales	Aspergillaceae	Penicillium	Penicillium sp. KU-DFR10	0	0	0	0	0	0	0	0	0	0	0	0	0	0	0	0	0	0	0	0	0	0	0	0	0	0	0	2	0	0
1077622	species	Penicillium sp. PSF21	0.0018	Fungi	Ascomycota	Eurotiomycetes	Eurotiales	Aspergillaceae	Penicillium	Penicillium sp. PSF21	0	2	0	0	0	0	0	0	0	0	0	0	0	1	0	1	2	0	0	0	6	0	12	0	0	0	0	10	2	0
	species	unclassified_Penicillium	0.0386	Fungi	Ascomycota	Eurotiomycetes	Eurotiales	Aspergillaceae	Penicillium	unclassified_Penicillium	39	24	26	70	25	11	98	41	27	5	17	183	27	25	23	52	45	67	40	20	111	15	1	53	19	26	62	14	107	5
	genus	unclassified_Aspergillaceae	0.0152	Fungi	Ascomycota	Eurotiomycetes	Eurotiales	Aspergillaceae	unclassified_Aspergillaceae		21	8	18	52	29	6	66	51	32	10	4	23	15	16	12	16	7	28	11	10	85	14	0	33	11	1	30	2	2	4
1131624	family	Thermoascaceae	0.0081	Fungi	Ascomycota	Eurotiomycetes	Eurotiales	Thermoascaceae			17	0	3	69	2	1	13	0	32	0	0	25	2	2	28	0	0	15	0	0	55	1	1	61	2	1	17	0	0	0
5092	genus	Byssochlamys	0.0081	Fungi	Ascomycota	Eurotiomycetes	Eurotiales	Thermoascaceae	Byssochlamys		17	0	3	69	2	1	13	0	32	0	0	25	2	2	28	0	0	15	0	0	55	1	1	61	2	1	17	0	0	0
334433	species	Byssochlamys verrucosa	0.0081	Fungi	Ascomycota	Eurotiomycetes	Eurotiales	Thermoascaceae	Byssochlamys	Byssochlamys verrucosa	17	0	3	69	2	1	13	0	32	0	0	25	2	2	28	0	0	15	0	0	55	1	1	61	2	1	17	0	0	0
	species	unclassified_Byssochlamys	0.0001	Fungi	Ascomycota	Eurotiomycetes	Eurotiales	Thermoascaceae	Byssochlamys	unclassified_Byssochlamys	0	0	0	0	0	0	0	0	0	0	0	0	0	0	0	0	0	0	0	0	0	0	0	0	0	0	0	0	0	0
28568	family	Trichocomaceae	0.169	Fungi	Ascomycota	Eurotiomycetes	Eurotiales	Trichocomaceae			1295	66	96	785	74	7	639	38	768	12	114	297	216	25	688	31	133	935	14	7	1459	109	57	2598	30	146	1170	3	5	8
89791	genus	Sagenomella	0.151	Fungi	Ascomycota	Eurotiomycetes	Eurotiales	Trichocomaceae	Sagenomella		1089	6	7	717	3	3	601	1	716	1	20	275	1	13	642	6	18	861	3	3	1341	45	41	2321	12	32	1061	0	0	5
385103	species	Sagenomella sp. SS-1712	0.0021	Fungi	Ascomycota	Eurotiomycetes	Eurotiales	Trichocomaceae	Sagenomella	Sagenomella sp. SS-1712	8	0	2	10	0	1	7	0	6	0	0	4	0	0	9	0	1	14	0	0	20	2	0	24	0	1	12	0	0	0
	species	unclassified_Sagenomella	0.1494	Fungi	Ascomycota	Eurotiomycetes	Eurotiales	Trichocomaceae	Sagenomella	unclassified_Sagenomella	1081	6	5	707	3	2	594	1	710	1	20	271	1	13	633	6	17	847	3	3	1321	43	41	2297	12	31	1049	0	0	5
5094	genus	Talaromyces	0.0638	Fungi	Ascomycota	Eurotiomycetes	Eurotiales	Trichocomaceae	Talaromyces		132	20	89	29	68	4	7	37	11	11	92	6	215	9	5	24	114	6	11	4	25	61	6	41	18	113	44	3	5	3
1441468	species	Talaromyces albobiverticillius	0.0001	Fungi	Ascomycota	Eurotiomycetes	Eurotiales	Trichocomaceae	Talaromyces	Talaromyces albobiverticillius	0	0	0	0	0	0	0	0	0	0	0	0	0	0	0	0	0	0	1	0	0	0	0	0	0	0	0	0	0	0
5095	species	Talaromyces flavus	0.0461	Fungi	Ascomycota	Eurotiomycetes	Eurotiales	Trichocomaceae	Talaromyces	Talaromyces flavus	78	12	51	12	17	1	3	13	6	3	12	1	8	1	2	16	58	2	6	1	16	17	4	12	7	73	27	0	2	2
148984	species	Talaromyces ocotl	0.0009	Fungi	Ascomycota	Eurotiomycetes	Eurotiales	Trichocomaceae	Talaromyces	Talaromyces ocotl	8	0	0	3	0	0	3	0	2	0	0	2	0	0	0	0	0	3	0	0	3	1	0	8	0	0	5	0	0	0
270749	species	Talaromyces ohiensis	0.0005	Fungi	Ascomycota	Eurotiomycetes	Eurotiales	Trichocomaceae	Talaromyces	Talaromyces ohiensis	0	0	0	0	0	0	0	0	0	0	0	0	0	0	0	0	0	0	0	0	0	0	0	0	0	0	0	0	0	0
121627	species	Talaromyces rugulosus	0.0528	Fungi	Ascomycota	Eurotiomycetes	Eurotiales	Trichocomaceae	Talaromyces	Talaromyces rugulosus	0	0	0	0	7	0	0	2	0	0	0	1	25	0	0	1	2	0	2	1	0	0	0	4	2	1	0	0	0	0
	species	unclassified_Talaromyces	0.0165	Fungi	Ascomycota	Eurotiomycetes	Eurotiales	Trichocomaceae	Talaromyces	unclassified_Talaromyces	46	8	38	14	44	3	1	22	3	8	80	2	182	8	3	7	54	1	2	2	6	43	2	17	9	39	12	3	3	1
	genus	unclassified_Trichocomaceae	0.0154	Fungi	Ascomycota	Eurotiomycetes	Eurotiales	Trichocomaceae	unclassified_Trichocomaceae		74	40	0	39	3	0	31	0	41	0	2	16	0	3	41	1	1	68	0	0	93	3	10	236	0	1	65	0	0	0
	family	unclassified_Eurotiales	0.0832	Fungi	Ascomycota	Eurotiomycetes	Eurotiales	unclassified_Eurotiales			307	9	30	307	31	16	149	25	324	9	122	122	53	14	259	12	49	456	6	9	380	38	29	1211	47	33	704	27	4	2
33183	order	Onygenales	0.0603	Fungi	Ascomycota	Eurotiomycetes	Onygenales				9	18	26	25	43	2	4	9	54	10	5	193	6	7	23	22	4	3	6	10	5	27	5	103	140	3	19	6	0	14
34384	family	Arthrodermataceae	0.0003	Fungi	Ascomycota	Eurotiomycetes	Onygenales	Arthrodermataceae			0	0	0	0	0	0	0	0	0	0	0	0	0	0	0	0	0	0	0	0	0	0	0	0	0	0	0	0	0	0
63399	genus	Arthroderma	0.0003	Fungi	Ascomycota	Eurotiomycetes	Onygenales	Arthrodermataceae	Arthroderma		0	0	0	0	0	0	0	0	0	0	0	0	0	0	0	0	0	0	0	0	0	0	0	0	0	0	0	0	0	0
	species	unclassified_Arthroderma	0.0003	Fungi	Ascomycota	Eurotiomycetes	Onygenales	Arthrodermataceae	Arthroderma	unclassified_Arthroderma	0	0	0	0	0	0	0	0	0	0	0	0	0	0	0	0	0	0	0	0	0	0	0	0	0	0	0	0	0	0
37238	genus	Ctenomyces	0.0002	Fungi	Ascomycota	Eurotiomycetes	Onygenales	Arthrodermataceae	Ctenomyces		0	0	0	0	0	0	0	0	0	0	0	0	0	0	0	0	0	0	0	0	0	0	0	0	0	0	0	0	0	0
37239	species	Ctenomyces serratus	0.0001	Fungi	Ascomycota	Eurotiomycetes	Onygenales	Arthrodermataceae	Ctenomyces	Ctenomyces serratus	0	0	0	0	0	0	0	0	0	0	0	0	0	0	0	0	0	0	0	0	0	0	0	0	0	0	0	0	0	0
	species	unclassified_Ctenomyces	0.0001	Fungi	Ascomycota	Eurotiomycetes	Onygenales	Arthrodermataceae	Ctenomyces	unclassified_Ctenomyces	0	0	0	0	0	0	0	0	0	0	0	0	0	0	0	0	0	0	0	0	0	0	0	0	0	0	0	0	0	0
	genus	unclassified_Arthrodermataceae	0.0001	Fungi	Ascomycota	Eurotiomycetes	Onygenales	Arthrodermataceae	unclassified_Arthrodermataceae		0	0	0	0	0	0	0	0	0	0	0	0	0	0	0	0	0	0	0	0	0	0	0	0	0	0	0	0	0	0
5103	family	Ascosphaeraceae	0.0001	Fungi	Ascomycota	Eurotiomycetes	Onygenales	Ascosphaeraceae			0	0	0	0	0	0	0	0	0	0	0	0	0	0	0	0	0	0	0	0	0	0	0	0	0	0	0	0	0	0
5104	genus	Ascosphaera	0.0001	Fungi	Ascomycota	Eurotiomycetes	Onygenales	Ascosphaeraceae	Ascosphaera		0	0	0	0	0	0	0	0	0	0	0	0	0	0	0	0	0	0	0	0	0	0	0	0	0	0	0	0	0	0
	species	unclassified_Ascosphaera	0.0001	Fungi	Ascomycota	Eurotiomycetes	Onygenales	Ascosphaeraceae	Ascosphaera	unclassified_Ascosphaera	0	0	0	0	0	0	0	0	0	0	0	0	0	0	0	0	0	0	0	0	0	0	0	0	0	0	0	0	0	0
37243	family	Gymnoascaceae	0.0144	Fungi	Ascomycota	Eurotiomycetes	Onygenales	Gymnoascaceae			0	0	0	0	0	0	1	0	1	0	0	0	0	0	1	0	0	2	0	0	1	1	0	0	0	0	1	0	0	3
69889	genus	Gymnoascus	0.0144	Fungi	Ascomycota	Eurotiomycetes	Onygenales	Gymnoascaceae	Gymnoascus		0	0	0	0	0	0	1	0	1	0	0	0	0	0	1	0	0	2	0	0	1	0	0	0	0	0	0	0	0	3
69890	species	Gymnoascus reesii	0.0142	Fungi	Ascomycota	Eurotiomycetes	Onygenales	Gymnoascaceae	Gymnoascus	Gymnoascus reesii	0	0	0	0	0	0	1	0	1	0	0	0	0	0	1	0	0	1	0	0	1	0	0	0	0	0	0	0	0	3
	species	unclassified_Gymnoascus	0.0002	Fungi	Ascomycota	Eurotiomycetes	Onygenales	Gymnoascaceae	Gymnoascus	unclassified_Gymnoascus	0	0	0	0	0	0	0	0	0	0	0	0	0	0	0	0	0	1	0	0	0	0	0	0	0	0	0	0	0	0
180782	genus	Leucothecium	0.0002	Fungi	Ascomycota	Eurotiomycetes	Onygenales	Gymnoascaceae	Leucothecium		0	0	0	0	0	0	0	0	0	0	0	0	0	0	0	0	0	0	0	0	0	1	0	0	0	0	1	0	0	0
180783	species	Leucothecium emdenii	0.0002	Fungi	Ascomycota	Eurotiomycetes	Onygenales	Gymnoascaceae	Leucothecium	Leucothecium emdenii	0	0	0	0	0	0	0	0	0	0	0	0	0	0	0	0	0	0	0	0	0	1	0	0	0	0	1	0	0	0
166399	genus	Testudomyces	0.0003	Fungi	Ascomycota	Eurotiomycetes	Onygenales	Gymnoascaceae	Testudomyces		0	0	0	0	0	0	0	0	0	0	0	0	0	0	0	0	0	0	0	0	0	0	0	0	0	0	0	0	0	0
166400	species	Testudomyces verrucosus	0.0003	Fungi	Ascomycota	Eurotiomycetes	Onygenales	Gymnoascaceae	Testudomyces	Testudomyces verrucosus	0	0	0	0	0	0	0	0	0	0	0	0	0	0	0	0	0	0	0	0	0	0	0	0	0	0	0	0	0	0
33184	family	Onygenaceae	0.0209	Fungi	Ascomycota	Eurotiomycetes	Onygenales	Onygenaceae			8	0	24	22	42	1	3	7	53	10	0	193	6	3	22	22	2	1	6	1	4	25	3	102	137	2	16	2	0	3
37236	genus	Amauroascus	0.0001	Fungi	Ascomycota	Eurotiomycetes	Onygenales	Onygenaceae	Amauroascus		0	0	0	0	1	0	0	0	0	0	0	0	0	0	0	0	0	0	0	0	0	0	0	0	0	0	0	0	0	0
37237	species	Amauroascus albicans	0.0001	Fungi	Ascomycota	Eurotiomycetes	Onygenales	Onygenaceae	Amauroascus	Amauroascus albicans	0	0	0	0	1	0	0	0	0	0	0	0	0	0	0	0	0	0	0	0	0	0	0	0	0	0	0	0	0	0
33185	genus	Auxarthron	0.0209	Fungi	Ascomycota	Eurotiomycetes	Onygenales	Onygenaceae	Auxarthron		8	0	24	22	41	1	3	7	53	10	0	193	6	3	22	22	2	1	6	1	4	25	3	102	137	2	16	2	0	3
203537	species	Auxarthron umbrinum	0.0209	Fungi	Ascomycota	Eurotiomycetes	Onygenales	Onygenaceae	Auxarthron	Auxarthron umbrinum	8	0	24	22	41	1	3	6	53	10	0	193	6	3	22	20	2	1	5	1	2	22	3	102	136	2	13	2	0	3
	species	unclassified_Auxarthron	0.0005	Fungi	Ascomycota	Eurotiomycetes	Onygenales	Onygenaceae	Auxarthron	unclassified_Auxarthron	0	0	0	0	0	0	0	1	0	0	0	0	0	0	0	2	0	0	1	0	2	3	0	0	1	0	3	0	0	0
	family	[Chrysosporium]	0.0599	Fungi	Ascomycota	Eurotiomycetes	Onygenales	[Chrysosporium]			0	18	2	1	1	1	0	0	0	0	5	0	0	4	0	0	2	0	0	9	0	0	2	0	1	1	1	4	0	8
40411	genus	Chrysosporium	0.0599	Fungi	Ascomycota	Eurotiomycetes	Onygenales	[Chrysosporium]	Chrysosporium		0	18	2	1	1	1	0	0	0	0	5	0	0	4	0	0	2	0	0	9	0	0	2	0	1	1	1	4	0	8
69893	species	Chrysosporium keratinophilum	0.0008	Fungi	Ascomycota	Eurotiomycetes	Onygenales	[Chrysosporium]	Chrysosporium	Chrysosporium keratinophilum	0	0	0	0	0	0	0	0	0	0	0	0	0	1	0	0	0	0	0	0	0	0	0	0	1	0	0	0	0	0
85844	species	Chrysosporium lobatum	0.056	Fungi	Ascomycota	Eurotiomycetes	Onygenales	[Chrysosporium]	Chrysosporium	Chrysosporium lobatum	0	0	1	0	0	1	0	0	0	0	2	0	0	0	0	0	0	0	0	0	0	0	0	0	0	0	0	0	0	2
85846	species	Chrysosporium minutisporosum	0.0002	Fungi	Ascomycota	Eurotiomycetes	Onygenales	[Chrysosporium]	Chrysosporium	Chrysosporium minutisporosum	0	0	0	0	0	0	0	0	0	0	0	0	0	0	0	0	0	0	0	0	0	0	0	0	0	0	0	0	0	0
85848	species	Chrysosporium siglerae	0.0001	Fungi	Ascomycota	Eurotiomycetes	Onygenales	[Chrysosporium]	Chrysosporium	Chrysosporium siglerae	0	0	0	0	0	0	0	0	0	0	0	0	0	0	0	0	0	0	0	0	0	0	0	0	0	0	0	0	0	0
1208174	species	Chrysosporium sp. VN7-2-4	0.0003	Fungi	Ascomycota	Eurotiomycetes	Onygenales	[Chrysosporium]	Chrysosporium	Chrysosporium sp. VN7-2-4	0	0	0	0	0	0	0	0	0	0	0	0	0	0	0	0	0	0	0	0	0	0	0	0	0	0	0	0	0	0
79086	species	Chrysosporium undulatum	0.0001	Fungi	Ascomycota	Eurotiomycetes	Onygenales	[Chrysosporium]	Chrysosporium	Chrysosporium undulatum	0	0	0	1	0	0	0	0	0	0	0	0	0	0	0	0	0	0	0	0	0	0	0	0	0	0	0	0	0	0
	species	unclassified_Chrysosporium	0.0165	Fungi	Ascomycota	Eurotiomycetes	Onygenales	[Chrysosporium]	Chrysosporium	unclassified_Chrysosporium	0	18	1	0	1	0	0	0	0	0	3	0	0	3	0	0	2	0	0	9	0	0	2	0	0	1	1	4	0	6
	family	[Myriodontium]	0.0002	Fungi	Ascomycota	Eurotiomycetes	Onygenales	[Myriodontium]			1	0	0	2	0	0	0	0	0	0	0	0	0	0	0	0	0	0	0	0	0	1	0	1	0	0	1	0	0	0
150375	genus	Myriodontium	0.0002	Fungi	Ascomycota	Eurotiomycetes	Onygenales	[Myriodontium]	Myriodontium		1	0	0	2	0	0	0	0	0	0	0	0	0	0	0	0	0	0	0	0	0	1	0	1	0	0	1	0	0	0
	species	unclassified_Myriodontium	0.0002	Fungi	Ascomycota	Eurotiomycetes	Onygenales	[Myriodontium]	Myriodontium	unclassified_Myriodontium	1	0	0	2	0	0	0	0	0	0	0	0	0	0	0	0	0	0	0	0	0	1	0	1	0	0	1	0	0	0
	family	unclassified_Onygenales	0.0002	Fungi	Ascomycota	Eurotiomycetes	Onygenales	unclassified_Onygenales			0	0	0	0	0	0	0	2	0	0	0	0	0	0	0	0	0	0	0	0	0	0	0	0	2	0	0	0	0	0
1618100	order	Phaeomoniellales	0.0001	Fungi	Ascomycota	Eurotiomycetes	Phaeomoniellales				0	0	0	0	0	0	0	0	0	0	0	0	0	0	0	0	0	0	0	0	0	0	0	0	0	0	0	0	0	0
2231493	family	Phaeomoniellaceae	0.0001	Fungi	Ascomycota	Eurotiomycetes	Phaeomoniellales	Phaeomoniellaceae			0	0	0	0	0	0	0	0	0	0	0	0	0	0	0	0	0	0	0	0	0	0	0	0	0	0	0	0	0	0
158045	genus	Phaeomoniella	0.0001	Fungi	Ascomycota	Eurotiomycetes	Phaeomoniellales	Phaeomoniellaceae	Phaeomoniella		0	0	0	0	0	0	0	0	0	0	0	0	0	0	0	0	0	0	0	0	0	0	0	0	0	0	0	0	0	0
	species	unclassified_Phaeomoniella	0.0001	Fungi	Ascomycota	Eurotiomycetes	Phaeomoniellales	Phaeomoniellaceae	Phaeomoniella	unclassified_Phaeomoniella	0	0	0	0	0	0	0	0	0	0	0	0	0	0	0	0	0	0	0	0	0	0	0	0	0	0	0	0	0	0
	genus	unclassified_Phaeomoniellaceae	0.0001	Fungi	Ascomycota	Eurotiomycetes	Phaeomoniellales	Phaeomoniellaceae	unclassified_Phaeomoniellaceae		0	0	0	0	0	0	0	0	0	0	0	0	0	0	0	0	0	0	0	0	0	0	0	0	0	0	0	0	0	0
	order	unclassified_Eurotiomycetes	0.0749	Fungi	Ascomycota	Eurotiomycetes	unclassified_Eurotiomycetes				11	51	2	4	13	14	7	13	12	2	8	5	4	22	5	10	22	9	8	16	10	11	18	43	14	16	16	16	3	3
147547	class	Lecanoromycetes	0.0001	Fungi	Ascomycota	Lecanoromycetes					0	0	0	0	0	0	0	0	0	0	0	0	0	0	0	0	0	0	0	0	0	0	0	0	0	0	0	0	0	0
1302181	order	Caliciales	0.0001	Fungi	Ascomycota	Lecanoromycetes	Caliciales				0	0	0	0	0	0	0	0	0	0	0	0	0	0	0	0	0	0	0	0	0	0	0	0	0	0	0	0	0	0
50934	family	Physciaceae	0.0001	Fungi	Ascomycota	Lecanoromycetes	Caliciales	Physciaceae			0	0	0	0	0	0	0	0	0	0	0	0	0	0	0	0	0	0	0	0	0	0	0	0	0	0	0	0	0	0
50935	genus	Physcia	0.0001	Fungi	Ascomycota	Lecanoromycetes	Caliciales	Physciaceae	Physcia		0	0	0	0	0	0	0	0	0	0	0	0	0	0	0	0	0	0	0	0	0	0	0	0	0	0	0	0	0	0
	species	unclassified_Physcia	0.0001	Fungi	Ascomycota	Lecanoromycetes	Caliciales	Physciaceae	Physcia	unclassified_Physcia	0	0	0	0	0	0	0	0	0	0	0	0	0	0	0	0	0	0	0	0	0	0	0	0	0	0	0	0	0	0
116826	genus	Rinodina	0.0001	Fungi	Ascomycota	Lecanoromycetes	Caliciales	Physciaceae	Rinodina		0	0	0	0	0	0	0	0	0	0	0	0	0	0	0	0	0	0	0	0	0	0	0	0	0	0	0	0	0	0
205643	species	Rinodina pyrina	0.0001	Fungi	Ascomycota	Lecanoromycetes	Caliciales	Physciaceae	Rinodina	Rinodina pyrina	0	0	0	0	0	0	0	0	0	0	0	0	0	0	0	0	0	0	0	0	0	0	0	0	0	0	0	0	0	0
5197	order	Lecanorales	0.0001	Fungi	Ascomycota	Lecanoromycetes	Lecanorales				0	0	0	0	0	0	0	0	0	0	0	0	0	0	0	0	0	0	0	0	0	0	0	0	0	0	0	0	0	0
78060	family	Parmeliaceae	0.0001	Fungi	Ascomycota	Lecanoromycetes	Lecanorales	Parmeliaceae			0	0	0	0	0	0	0	0	0	0	0	0	0	0	0	0	0	0	0	0	0	0	0	0	0	0	0	0	0	0
	genus	unclassified_Parmeliaceae	0.0001	Fungi	Ascomycota	Lecanoromycetes	Lecanorales	Parmeliaceae	unclassified_Parmeliaceae		0	0	0	0	0	0	0	0	0	0	0	0	0	0	0	0	0	0	0	0	0	0	0	0	0	0	0	0	0	0
147548	class	Leotiomycetes	0.2249	Fungi	Ascomycota	Leotiomycetes					319	2758	285	289	263	423	194	504	202	159	103	157	180	779	354	109	407	178	135	274	175	193	64	243	636	337	82	531	170	79
5120	order	Erysiphales	0.0003	Fungi	Ascomycota	Leotiomycetes	Erysiphales				0	0	0	0	0	0	0	0	0	0	0	0	0	0	0	0	0	0	0	0	0	0	0	0	0	0	0	1	0	0
34371	family	Erysiphaceae	0.0003	Fungi	Ascomycota	Leotiomycetes	Erysiphales	Erysiphaceae			0	0	0	0	0	0	0	0	0	0	0	0	0	0	0	0	0	0	0	0	0	0	0	0	0	0	0	1	0	0
5121	genus	Erysiphe	0.0001	Fungi	Ascomycota	Leotiomycetes	Erysiphales	Erysiphaceae	Erysiphe		0	0	0	0	0	0	0	0	0	0	0	0	0	0	0	0	0	0	0	0	0	0	0	0	0	0	0	0	0	0
57465	species	Erysiphe adunca	0.0001	Fungi	Ascomycota	Leotiomycetes	Erysiphales	Erysiphaceae	Erysiphe	Erysiphe adunca	0	0	0	0	0	0	0	0	0	0	0	0	0	0	0	0	0	0	0	0	0	0	0	0	0	0	0	0	0	0
	species	unclassified_Erysiphe	0.0001	Fungi	Ascomycota	Leotiomycetes	Erysiphales	Erysiphaceae	Erysiphe	unclassified_Erysiphe	0	0	0	0	0	0	0	0	0	0	0	0	0	0	0	0	0	0	0	0	0	0	0	0	0	0	0	0	0	0
184027	genus	Golovinomyces	0.0003	Fungi	Ascomycota	Leotiomycetes	Erysiphales	Erysiphaceae	Golovinomyces		0	0	0	0	0	0	0	0	0	0	0	0	0	0	0	0	0	0	0	0	0	0	0	0	0	0	0	1	0	0
	species	unclassified_Golovinomyces	0.0003	Fungi	Ascomycota	Leotiomycetes	Erysiphales	Erysiphaceae	Golovinomyces	unclassified_Golovinomyces	0	0	0	0	0	0	0	0	0	0	0	0	0	0	0	0	0	0	0	0	0	0	0	0	0	0	0	1	0	0
5178	order	Helotiales	0.1819	Fungi	Ascomycota	Leotiomycetes	Helotiales				20	98	94	44	116	24	16	301	82	109	30	38	142	206	299	52	134	46	92	101	25	101	18	19	572	124	6	433	110	32
1769459	family	Chaetomellaceae	0.0004	Fungi	Ascomycota	Leotiomycetes	Helotiales	Chaetomellaceae			0	0	0	0	0	0	0	0	0	0	0	0	0	0	0	0	0	0	0	0	0	0	0	0	0	0	0	0	0	0
266071	genus	Pilidium	0.0004	Fungi	Ascomycota	Leotiomycetes	Helotiales	Chaetomellaceae	Pilidium		0	0	0	0	0	0	0	0	0	0	0	0	0	0	0	0	0	0	0	0	0	0	0	0	0	0	0	0	0	0
	species	unclassified_Pilidium	0.0004	Fungi	Ascomycota	Leotiomycetes	Helotiales	Chaetomellaceae	Pilidium	unclassified_Pilidium	0	0	0	0	0	0	0	0	0	0	0	0	0	0	0	0	0	0	0	0	0	0	0	0	0	0	0	0	0	0
76657	family	Dermateaceae	0.0011	Fungi	Ascomycota	Leotiomycetes	Helotiales	Dermateaceae			0	12	1	0	1	5	0	0	0	0	5	0	0	5	0	0	2	0	1	0	1	7	0	0	0	4	0	0	0	0
	genus	unclassified_Dermateaceae	0.0011	Fungi	Ascomycota	Leotiomycetes	Helotiales	Dermateaceae	unclassified_Dermateaceae		0	12	1	0	1	5	0	0	0	0	5	0	0	5	0	0	2	0	1	0	1	7	0	0	0	4	0	0	0	0
5181	family	Helotiaceae	0.1024	Fungi	Ascomycota	Leotiomycetes	Helotiales	Helotiaceae			0	21	1	0	1	0	0	0	0	0	2	1	0	3	3	0	0	0	0	6	5	0	8	0	0	0	0	34	3	1
112133	genus	Crocicreas	0.0169	Fungi	Ascomycota	Leotiomycetes	Helotiales	Helotiaceae	Crocicreas		0	0	1	0	0	0	0	0	0	0	1	0	0	0	0	0	0	0	0	0	0	0	0	0	0	0	0	3	3	1
574179	species	Crocicreas sp. F-171,704	0.0065	Fungi	Ascomycota	Leotiomycetes	Helotiales	Helotiaceae	Crocicreas	Crocicreas sp. F-171,704	0	0	0	0	0	0	0	0	0	0	0	0	0	0	0	0	0	0	0	0	0	0	0	0	0	0	0	0	0	0
	species	unclassified_Crocicreas	0.0105	Fungi	Ascomycota	Leotiomycetes	Helotiales	Helotiaceae	Crocicreas	unclassified_Crocicreas	0	0	1	0	0	0	0	0	0	0	1	0	0	0	0	0	0	0	0	0	0	0	0	0	0	0	0	3	3	1
5182	genus	Hymenoscyphus	0.0067	Fungi	Ascomycota	Leotiomycetes	Helotiales	Helotiaceae	Hymenoscyphus		0	0	0	0	1	0	0	0	0	0	0	0	0	0	0	0	0	0	0	0	0	0	0	0	0	0	0	1	0	0
595503	species	Hymenoscyphus albidus	0.0002	Fungi	Ascomycota	Leotiomycetes	Helotiales	Helotiaceae	Hymenoscyphus	Hymenoscyphus albidus	0	0	0	0	0	0	0	0	0	0	0	0	0	0	0	0	0	0	0	0	0	0	0	0	0	0	0	0	0	0
253094	species	Hymenoscyphus caudatus	0.0067	Fungi	Ascomycota	Leotiomycetes	Helotiales	Helotiaceae	Hymenoscyphus	Hymenoscyphus caudatus	0	0	0	0	0	0	0	0	0	0	0	0	0	0	0	0	0	0	0	0	0	0	0	0	0	0	0	1	0	0
253098	species	Hymenoscyphus immutabilis	0.0003	Fungi	Ascomycota	Leotiomycetes	Helotiales	Helotiaceae	Hymenoscyphus	Hymenoscyphus immutabilis	0	0	0	0	0	0	0	0	0	0	0	0	0	0	0	0	0	0	0	0	0	0	0	0	0	0	0	0	0	0
	species	unclassified_Hymenoscyphus	0.0055	Fungi	Ascomycota	Leotiomycetes	Helotiales	Helotiaceae	Hymenoscyphus	unclassified_Hymenoscyphus	0	0	0	0	1	0	0	0	0	0	0	0	0	0	0	0	0	0	0	0	0	0	0	0	0	0	0	0	0	0
	genus	unclassified_Helotiaceae	0.0854	Fungi	Ascomycota	Leotiomycetes	Helotiales	Helotiaceae	unclassified_Helotiaceae		0	21	0	0	0	0	0	0	0	0	1	1	0	3	3	0	0	0	0	6	5	0	8	0	0	0	0	30	0	0
47743	family	Hyaloscyphaceae	0.0168	Fungi	Ascomycota	Leotiomycetes	Helotiales	Hyaloscyphaceae			1	22	0	0	4	0	0	38	7	2	2	9	18	120	2	2	69	12	12	44	3	5	2	2	0	0	0	180	6	4
47744	genus	Cistella	0.0001	Fungi	Ascomycota	Leotiomycetes	Helotiales	Hyaloscyphaceae	Cistella		0	0	0	0	0	0	0	0	0	0	0	1	0	0	0	0	0	0	0	0	0	0	0	0	0	0	0	0	0	0
1071921	species	Cistella sp. KUS-F52527	0.0001	Fungi	Ascomycota	Leotiomycetes	Helotiales	Hyaloscyphaceae	Cistella	Cistella sp. KUS-F52527	0	0	0	0	0	0	0	0	0	0	0	0	0	0	0	0	0	0	0	0	0	0	0	0	0	0	0	0	0	0
	species	unclassified_Cistella	0.0001	Fungi	Ascomycota	Leotiomycetes	Helotiales	Hyaloscyphaceae	Cistella	unclassified_Cistella	0	0	0	0	0	0	0	0	0	0	0	1	0	0	0	0	0	0	0	0	0	0	0	0	0	0	0	0	0	0
47817	genus	Lachnum	0.0095	Fungi	Ascomycota	Leotiomycetes	Helotiales	Hyaloscyphaceae	Lachnum		0	0	0	0	0	0	0	2	0	0	0	0	0	0	0	0	0	0	0	10	1	0	0	0	0	0	0	137	0	0
	species	unclassified_Lachnum	0.0095	Fungi	Ascomycota	Leotiomycetes	Helotiales	Hyaloscyphaceae	Lachnum	unclassified_Lachnum	0	0	0	0	0	0	0	2	0	0	0	0	0	0	0	0	0	0	0	10	1	0	0	0	0	0	0	137	0	0
47749	genus	Microscypha	0.0157	Fungi	Ascomycota	Leotiomycetes	Helotiales	Hyaloscyphaceae	Microscypha		1	20	0	0	4	0	0	30	7	2	2	8	18	119	2	2	69	12	12	10	2	5	0	1	0	0	0	7	6	3
1071936	species	Microscypha sp. TNS-F18016	0.0156	Fungi	Ascomycota	Leotiomycetes	Helotiales	Hyaloscyphaceae	Microscypha	Microscypha sp. TNS-F18016	1	20	0	0	4	0	0	28	7	2	2	8	17	116	2	2	68	12	11	10	2	5	0	1	0	0	0	5	6	3
	species	unclassified_Microscypha	0.0003	Fungi	Ascomycota	Leotiomycetes	Helotiales	Hyaloscyphaceae	Microscypha	unclassified_Microscypha	0	0	0	0	0	0	0	2	0	0	0	0	1	3	0	0	1	0	1	0	0	0	0	0	0	0	0	2	0	0
47815	genus	Trichopeziza	0.0001	Fungi	Ascomycota	Leotiomycetes	Helotiales	Hyaloscyphaceae	Trichopeziza		0	0	0	0	0	0	0	0	0	0	0	0	0	0	0	0	0	0	0	0	0	0	0	0	0	0	0	0	0	0
602064	species	Trichopeziza mollissima	0.0001	Fungi	Ascomycota	Leotiomycetes	Helotiales	Hyaloscyphaceae	Trichopeziza	Trichopeziza mollissima	0	0	0	0	0	0	0	0	0	0	0	0	0	0	0	0	0	0	0	0	0	0	0	0	0	0	0	0	0	0
	genus	unclassified_Hyaloscyphaceae	0.0032	Fungi	Ascomycota	Leotiomycetes	Helotiales	Hyaloscyphaceae	unclassified_Hyaloscyphaceae		0	2	0	0	0	0	0	6	0	0	0	0	0	1	0	0	0	0	0	24	0	0	2	1	0	0	0	36	0	1
186569	family	Leotiaceae	0.0038	Fungi	Ascomycota	Leotiomycetes	Helotiales	Leotiaceae			0	0	0	0	0	0	0	2	0	0	0	1	0	0	0	0	0	0	1	0	0	0	0	1	1	0	0	0	0	0
222512	genus	Alatospora	0.0002	Fungi	Ascomycota	Leotiomycetes	Helotiales	Leotiaceae	Alatospora		0	0	0	0	0	0	0	2	0	0	0	0	0	0	0	0	0	0	1	0	0	0	0	0	0	0	0	0	0	0
1398211	species	Alatospora constricta	0.0002	Fungi	Ascomycota	Leotiomycetes	Helotiales	Leotiaceae	Alatospora	Alatospora constricta	0	0	0	0	0	0	0	2	0	0	0	0	0	0	0	0	0	0	1	0	0	0	0	0	0	0	0	0	0	0
1432242	genus	Halenospora	0.0024	Fungi	Ascomycota	Leotiomycetes	Helotiales	Leotiaceae	Halenospora		0	0	0	0	0	0	0	0	0	0	0	1	0	0	0	0	0	0	0	0	0	0	0	1	1	0	0	0	0	0
394676	species	Halenospora varia	0.0024	Fungi	Ascomycota	Leotiomycetes	Helotiales	Leotiaceae	Halenospora	Halenospora varia	0	0	0	0	0	0	0	0	0	0	0	1	0	0	0	0	0	0	0	0	0	0	0	1	1	0	0	0	0	0
45424	genus	Neobulgaria	0.0018	Fungi	Ascomycota	Leotiomycetes	Helotiales	Leotiaceae	Neobulgaria		0	0	0	0	0	0	0	0	0	0	0	0	0	0	0	0	0	0	0	0	0	0	0	0	0	0	0	0	0	0
45434	species	Neobulgaria pura	0.0018	Fungi	Ascomycota	Leotiomycetes	Helotiales	Leotiaceae	Neobulgaria	Neobulgaria pura	0	0	0	0	0	0	0	0	0	0	0	0	0	0	0	0	0	0	0	0	0	0	0	0	0	0	0	0	0	0
	species	unclassified_Neobulgaria	0.0001	Fungi	Ascomycota	Leotiomycetes	Helotiales	Leotiaceae	Neobulgaria	unclassified_Neobulgaria	0	0	0	0	0	0	0	0	0	0	0	0	0	0	0	0	0	0	0	0	0	0	0	0	0	0	0	0	0	0
	genus	unclassified_Leotiaceae	0.0003	Fungi	Ascomycota	Leotiomycetes	Helotiales	Leotiaceae	unclassified_Leotiaceae		0	0	0	0	0	0	0	0	0	0	0	0	0	0	0	0	0	0	0	0	0	0	0	0	0	0	0	0	0	0
2488219	family	Pezizellaceae	0.0008	Fungi	Ascomycota	Leotiomycetes	Helotiales	Pezizellaceae			0	0	0	0	0	0	0	0	0	0	0	0	0	0	0	0	0	0	0	0	0	0	0	0	0	0	0	12	0	0
186310	genus	Calycina	0.0008	Fungi	Ascomycota	Leotiomycetes	Helotiales	Pezizellaceae	Calycina		0	0	0	0	0	0	0	0	0	0	0	0	0	0	0	0	0	0	0	0	0	0	0	0	0	0	0	12	0	0
253104	species	Calycina herbarum	0.0006	Fungi	Ascomycota	Leotiomycetes	Helotiales	Pezizellaceae	Calycina	Calycina herbarum	0	0	0	0	0	0	0	0	0	0	0	0	0	0	0	0	0	0	0	0	0	0	0	0	0	0	0	8	0	0
	species	unclassified_Calycina	0.0003	Fungi	Ascomycota	Leotiomycetes	Helotiales	Pezizellaceae	Calycina	unclassified_Calycina	0	0	0	0	0	0	0	0	0	0	0	0	0	0	0	0	0	0	0	0	0	0	0	0	0	0	0	4	0	0
110844	family	Rutstroemiaceae	0.1068	Fungi	Ascomycota	Leotiomycetes	Helotiales	Rutstroemiaceae			0	0	3	3	3	0	0	3	2	17	0	7	9	0	0	1	8	0	0	0	1	2	0	1	523	0	0	1	2	0
38462	genus	Lambertella	0.0001	Fungi	Ascomycota	Leotiomycetes	Helotiales	Rutstroemiaceae	Lambertella		0	0	0	0	0	0	0	0	0	0	0	0	0	0	0	0	0	0	0	0	0	0	0	0	0	0	0	0	0	0
	species	unclassified_Lambertella	0.0001	Fungi	Ascomycota	Leotiomycetes	Helotiales	Rutstroemiaceae	Lambertella	unclassified_Lambertella	0	0	0	0	0	0	0	0	0	0	0	0	0	0	0	0	0	0	0	0	0	0	0	0	0	0	0	0	0	0
54685	genus	Poculum	0.0097	Fungi	Ascomycota	Leotiomycetes	Helotiales	Rutstroemiaceae	Poculum		0	0	0	0	0	0	0	0	0	1	0	0	0	0	0	0	0	0	0	0	0	0	0	0	51	0	0	0	0	0
1537081	species	Poculum sp. GC-2014	0.0091	Fungi	Ascomycota	Leotiomycetes	Helotiales	Rutstroemiaceae	Poculum	Poculum sp. GC-2014	0	0	0	0	0	0	0	0	0	1	0	0	0	0	0	0	0	0	0	0	0	0	0	0	51	0	0	0	0	0
	species	unclassified_Poculum	0.0006	Fungi	Ascomycota	Leotiomycetes	Helotiales	Rutstroemiaceae	Poculum	unclassified_Poculum	0	0	0	0	0	0	0	0	0	0	0	0	0	0	0	0	0	0	0	0	0	0	0	0	0	0	0	0	0	0
	genus	unclassified_Rutstroemiaceae	0.0972	Fungi	Ascomycota	Leotiomycetes	Helotiales	Rutstroemiaceae	unclassified_Rutstroemiaceae		0	0	3	3	3	0	0	3	2	16	0	7	9	0	0	1	8	0	0	0	1	2	0	1	472	0	0	1	2	0
28983	family	Sclerotiniaceae	0.0095	Fungi	Ascomycota	Leotiomycetes	Helotiales	Sclerotiniaceae			6	1	72	4	67	2	5	80	8	20	0	6	29	3	3	25	0	26	10	5	5	63	1	3	23	5	4	12	43	2
40558	genus	Botryotinia	0.0008	Fungi	Ascomycota	Leotiomycetes	Helotiales	Sclerotiniaceae	Botryotinia		0	0	0	0	3	0	0	1	0	0	0	0	0	0	0	1	0	0	3	0	0	5	0	0	0	0	0	0	0	0
888586	species	Botryotinia sp. FL-2010g	0.0008	Fungi	Ascomycota	Leotiomycetes	Helotiales	Sclerotiniaceae	Botryotinia	Botryotinia sp. FL-2010g	0	0	0	0	1	0	0	1	0	0	0	0	0	0	0	1	0	0	0	0	0	5	0	0	0	0	0	0	0	0
	species	unclassified_Botryotinia	0.0003	Fungi	Ascomycota	Leotiomycetes	Helotiales	Sclerotiniaceae	Botryotinia	unclassified_Botryotinia	0	0	0	0	2	0	0	0	0	0	0	0	0	0	0	0	0	0	3	0	0	0	0	0	0	0	0	0	0	0
33196	genus	Botrytis	0.0047	Fungi	Ascomycota	Leotiomycetes	Helotiales	Sclerotiniaceae	Botrytis		0	0	0	0	0	0	0	0	0	0	0	0	0	0	0	0	0	0	0	4	0	0	0	0	0	0	0	5	5	0
139639	species	Botrytis aclada	0.0047	Fungi	Ascomycota	Leotiomycetes	Helotiales	Sclerotiniaceae	Botrytis	Botrytis aclada	0	0	0	0	0	0	0	0	0	0	0	0	0	0	0	0	0	0	0	4	0	0	0	0	0	0	0	5	5	0
38460	genus	Ciboria	0.0002	Fungi	Ascomycota	Leotiomycetes	Helotiales	Sclerotiniaceae	Ciboria		0	0	0	0	0	0	0	0	0	0	0	0	0	0	0	0	0	0	0	0	0	0	0	0	0	0	0	0	0	0
54674	species	Ciboria betulae	0.0002	Fungi	Ascomycota	Leotiomycetes	Helotiales	Sclerotiniaceae	Ciboria	Ciboria betulae	0	0	0	0	0	0	0	0	0	0	0	0	0	0	0	0	0	0	0	0	0	0	0	0	0	0	0	0	0	0
58904	genus	Scleromitrula	0.0007	Fungi	Ascomycota	Leotiomycetes	Helotiales	Sclerotiniaceae	Scleromitrula		0	0	0	0	0	0	0	0	0	0	0	0	0	0	0	0	0	0	0	0	0	0	0	0	0	0	0	0	0	0
	species	unclassified_Scleromitrula	0.0007	Fungi	Ascomycota	Leotiomycetes	Helotiales	Sclerotiniaceae	Scleromitrula	unclassified_Scleromitrula	0	0	0	0	0	0	0	0	0	0	0	0	0	0	0	0	0	0	0	0	0	0	0	0	0	0	0	0	0	0
	genus	unclassified_Sclerotiniaceae	0.0087	Fungi	Ascomycota	Leotiomycetes	Helotiales	Sclerotiniaceae	unclassified_Sclerotiniaceae		6	1	72	4	64	2	5	79	8	20	0	6	29	3	3	24	0	26	7	1	5	58	1	3	23	5	4	7	38	2
	family	[Acidomelania]	0.0001	Fungi	Ascomycota	Leotiomycetes	Helotiales	[Acidomelania]			0	0	0	0	0	0	0	0	0	0	0	0	0	0	0	0	0	0	0	0	0	0	0	0	0	0	0	0	0	0
1471762	genus	Acidomelania	0.0001	Fungi	Ascomycota	Leotiomycetes	Helotiales	[Acidomelania]	Acidomelania		0	0	0	0	0	0	0	0	0	0	0	0	0	0	0	0	0	0	0	0	0	0	0	0	0	0	0	0	0	0
1462679	species	Acidomelania panicicola	0.0001	Fungi	Ascomycota	Leotiomycetes	Helotiales	[Acidomelania]	Acidomelania	Acidomelania panicicola	0	0	0	0	0	0	0	0	0	0	0	0	0	0	0	0	0	0	0	0	0	0	0	0	0	0	0	0	0	0
	family	[Cadophora]	0.0001	Fungi	Ascomycota	Leotiomycetes	Helotiales	[Cadophora]			0	0	0	0	0	0	0	0	0	0	0	0	0	0	0	0	0	0	0	0	0	0	1	0	0	0	0	0	0	0
210567	genus	Cadophora	0.0001	Fungi	Ascomycota	Leotiomycetes	Helotiales	[Cadophora]	Cadophora		0	0	0	0	0	0	0	0	0	0	0	0	0	0	0	0	0	0	0	0	0	0	1	0	0	0	0	0	0	0
	species	unclassified_Cadophora	0.0001	Fungi	Ascomycota	Leotiomycetes	Helotiales	[Cadophora]	Cadophora	unclassified_Cadophora	0	0	0	0	0	0	0	0	0	0	0	0	0	0	0	0	0	0	0	0	0	0	1	0	0	0	0	0	0	0
	family	[Chalara]	0.0016	Fungi	Ascomycota	Leotiomycetes	Helotiales	[Chalara]			0	0	0	0	0	0	0	0	0	0	0	0	0	0	0	0	0	0	0	0	0	0	0	0	0	0	0	12	0	0
13000	genus	Chalara	0.0016	Fungi	Ascomycota	Leotiomycetes	Helotiales	[Chalara]	Chalara		0	0	0	0	0	0	0	0	0	0	0	0	0	0	0	0	0	0	0	0	0	0	0	0	0	0	0	12	0	0
220407	species	Chalara sp. LL-16.3	0.0016	Fungi	Ascomycota	Leotiomycetes	Helotiales	[Chalara]	Chalara	Chalara sp. LL-16.3	0	0	0	0	0	0	0	0	0	0	0	0	0	0	0	0	0	0	0	0	0	0	0	0	0	0	0	12	0	0
	family	[Fulvoflamma]	0.0004	Fungi	Ascomycota	Leotiomycetes	Helotiales	[Fulvoflamma]			0	0	0	0	0	0	0	0	0	0	0	0	0	0	0	0	0	0	0	0	0	0	0	0	0	0	0	0	3	0
344960	genus	Fulvoflamma	0.0004	Fungi	Ascomycota	Leotiomycetes	Helotiales	[Fulvoflamma]	Fulvoflamma		0	0	0	0	0	0	0	0	0	0	0	0	0	0	0	0	0	0	0	0	0	0	0	0	0	0	0	0	3	0
1524421	species	Fulvoflamma sp. IP-2014	0.0004	Fungi	Ascomycota	Leotiomycetes	Helotiales	[Fulvoflamma]	Fulvoflamma	Fulvoflamma sp. IP-2014	0	0	0	0	0	0	0	0	0	0	0	0	0	0	0	0	0	0	0	0	0	0	0	0	0	0	0	0	3	0
	family	[Leptodontidium]	0.0004	Fungi	Ascomycota	Leotiomycetes	Helotiales	[Leptodontidium]			0	0	0	3	0	0	0	0	0	0	0	0	0	0	0	0	0	0	0	0	0	0	0	0	0	0	0	0	0	0
75374	genus	Leptodontidium	0.0004	Fungi	Ascomycota	Leotiomycetes	Helotiales	[Leptodontidium]	Leptodontidium		0	0	0	3	0	0	0	0	0	0	0	0	0	0	0	0	0	0	0	0	0	0	0	0	0	0	0	0	0	0
	species	unclassified_Leptodontidium	0.0004	Fungi	Ascomycota	Leotiomycetes	Helotiales	[Leptodontidium]	Leptodontidium	unclassified_Leptodontidium	0	0	0	3	0	0	0	0	0	0	0	0	0	0	0	0	0	0	0	0	0	0	0	0	0	0	0	0	0	0
	family	[Mycoarthris]	0.0257	Fungi	Ascomycota	Leotiomycetes	Helotiales	[Mycoarthris]			1	0	0	4	1	0	0	0	2	0	0	1	6	0	0	1	0	0	0	1	0	0	0	0	0	0	0	0	1	6
119958	genus	Mycoarthris	0.0257	Fungi	Ascomycota	Leotiomycetes	Helotiales	[Mycoarthris]	Mycoarthris		1	0	0	4	1	0	0	0	2	0	0	1	6	0	0	1	0	0	0	1	0	0	0	0	0	0	0	0	1	6
1343921	species	Mycoarthris corallina	0.0001	Fungi	Ascomycota	Leotiomycetes	Helotiales	[Mycoarthris]	Mycoarthris	Mycoarthris corallina	0	0	0	0	0	0	0	0	0	0	0	0	0	0	0	0	0	0	0	0	0	0	0	0	0	0	0	0	0	0
	species	unclassified_Mycoarthris	0.0256	Fungi	Ascomycota	Leotiomycetes	Helotiales	[Mycoarthris]	Mycoarthris	unclassified_Mycoarthris	1	0	0	4	1	0	0	0	2	0	0	1	6	0	0	1	0	0	0	1	0	0	0	0	0	0	0	0	1	6
	family	unclassified_Helotiales	0.0694	Fungi	Ascomycota	Leotiomycetes	Helotiales	unclassified_Helotiales			12	42	17	30	39	17	11	178	63	70	21	13	80	75	291	23	55	8	68	45	10	24	6	12	25	115	2	182	52	19
47166	order	Rhytismatales	0.0001	Fungi	Ascomycota	Leotiomycetes	Rhytismatales				0	0	0	0	0	0	0	0	0	0	0	0	0	0	0	0	0	0	0	0	0	0	0	0	0	0	0	0	0	0
47167	family	Rhytismataceae	0.0001	Fungi	Ascomycota	Leotiomycetes	Rhytismatales	Rhytismataceae			0	0	0	0	0	0	0	0	0	0	0	0	0	0	0	0	0	0	0	0	0	0	0	0	0	0	0	0	0	0
64357	genus	Lophodermium	0.0001	Fungi	Ascomycota	Leotiomycetes	Rhytismatales	Rhytismataceae	Lophodermium		0	0	0	0	0	0	0	0	0	0	0	0	0	0	0	0	0	0	0	0	0	0	0	0	0	0	0	0	0	0
128022	species	Lophodermium piceae	0.0001	Fungi	Ascomycota	Leotiomycetes	Rhytismatales	Rhytismataceae	Lophodermium	Lophodermium piceae	0	0	0	0	0	0	0	0	0	0	0	0	0	0	0	0	0	0	0	0	0	0	0	0	0	0	0	0	0	0
292491	order	Thelebolales	0.0009	Fungi	Ascomycota	Leotiomycetes	Thelebolales				0	1	0	3	1	1	0	0	1	0	0	1	0	9	0	0	1	0	2	1	0	0	0	0	0	1	0	0	4	0
46451	family	Thelebolaceae	0.0009	Fungi	Ascomycota	Leotiomycetes	Thelebolales	Thelebolaceae			0	1	0	3	1	1	0	0	1	0	0	1	0	9	0	0	1	0	2	1	0	0	0	0	0	1	0	0	4	0
46452	genus	Thelebolus	0.0009	Fungi	Ascomycota	Leotiomycetes	Thelebolales	Thelebolaceae	Thelebolus		0	1	0	3	1	1	0	0	1	0	0	1	0	9	0	0	1	0	2	1	0	0	0	0	0	1	0	0	4	0
	species	unclassified_Thelebolus	0.0009	Fungi	Ascomycota	Leotiomycetes	Thelebolales	Thelebolaceae	Thelebolus	unclassified_Thelebolus	0	1	0	3	1	1	0	0	1	0	0	1	0	9	0	0	1	0	2	1	0	0	0	0	0	1	0	0	4	0
	order	[Leohumicola]	0.2029	Fungi	Ascomycota	Leotiomycetes	[Leohumicola]				0	2530	3	0	3	340	0	20	2	1	30	0	1	511	0	8	176	0	4	131	0	1	16	0	5	46	1	57	0	1
	family	[Leohumicola]	0.2029	Fungi	Ascomycota	Leotiomycetes	[Leohumicola]	[Leohumicola]			0	2530	3	0	3	340	0	20	2	1	30	0	1	511	0	8	176	0	4	131	0	1	16	0	5	46	1	57	0	1
290614	genus	Leohumicola	0.2029	Fungi	Ascomycota	Leotiomycetes	[Leohumicola]	[Leohumicola]	Leohumicola		0	2530	3	0	3	340	0	20	2	1	30	0	1	511	0	8	176	0	4	131	0	1	16	0	5	46	1	57	0	1
533305	species	Leohumicola atra	0.0026	Fungi	Ascomycota	Leotiomycetes	[Leohumicola]	[Leohumicola]	Leohumicola	Leohumicola atra	0	24	0	0	0	2	0	0	0	0	0	0	0	1	0	0	0	0	0	0	0	0	0	0	0	1	0	0	0	0
	species	unclassified_Leohumicola	0.2003	Fungi	Ascomycota	Leotiomycetes	[Leohumicola]	[Leohumicola]	Leohumicola	unclassified_Leohumicola	0	2506	3	0	3	338	0	20	2	1	30	0	1	510	0	8	176	0	4	131	0	1	16	0	5	45	1	57	0	1
	order	[Myxotrichaceae]	0.0119	Fungi	Ascomycota	Leotiomycetes	[Myxotrichaceae]				34	0	5	39	8	0	95	8	26	0	0	67	1	1	21	7	2	50	0	1	70	6	0	63	7	0	31	0	0	4
37240	family	Myxotrichaceae	0.0119	Fungi	Ascomycota	Leotiomycetes	[Myxotrichaceae]	Myxotrichaceae			34	0	5	39	8	0	95	8	26	0	0	67	1	1	21	7	2	50	0	1	70	6	0	63	7	0	31	0	0	4
78141	genus	Oidiodendron	0.0118	Fungi	Ascomycota	Leotiomycetes	[Myxotrichaceae]	Myxotrichaceae	Oidiodendron		34	0	5	39	8	0	93	8	25	0	0	66	1	1	20	7	2	50	0	1	69	6	0	63	7	0	30	0	0	4
78143	species	Oidiodendron chlamydosporicum	0.0012	Fungi	Ascomycota	Leotiomycetes	[Myxotrichaceae]	Myxotrichaceae	Oidiodendron	Oidiodendron chlamydosporicum	4	0	0	3	0	0	6	0	2	0	0	2	0	0	2	0	0	2	0	0	10	1	0	4	0	0	3	0	0	0
1027717	species	Oidiodendron sp. SC9-1	0.0001	Fungi	Ascomycota	Leotiomycetes	[Myxotrichaceae]	Myxotrichaceae	Oidiodendron	Oidiodendron sp. SC9-1	0	0	0	0	0	0	0	0	0	0	0	0	0	0	0	0	0	0	0	0	0	0	0	1	0	0	0	0	0	0
78154	species	Oidiodendron tenuissimum	0.0001	Fungi	Ascomycota	Leotiomycetes	[Myxotrichaceae]	Myxotrichaceae	Oidiodendron	Oidiodendron tenuissimum	0	0	0	0	0	0	0	0	0	0	0	0	0	0	0	0	0	0	0	0	0	0	0	0	0	0	0	0	0	0
	species	unclassified_Oidiodendron	0.0117	Fungi	Ascomycota	Leotiomycetes	[Myxotrichaceae]	Myxotrichaceae	Oidiodendron	unclassified_Oidiodendron	30	0	5	36	8	0	87	8	23	0	0	64	1	1	18	7	2	48	0	1	59	5	0	58	7	0	27	0	0	4
	genus	unclassified_Myxotrichaceae	0.0002	Fungi	Ascomycota	Leotiomycetes	[Myxotrichaceae]	Myxotrichaceae	unclassified_Myxotrichaceae		0	0	0	0	0	0	2	0	1	0	0	1	0	0	1	0	0	0	0	0	1	0	0	0	0	0	1	0	0	0
	order	[Pseudeurotiaceae]	0.1923	Fungi	Ascomycota	Leotiomycetes	[Pseudeurotiaceae]				255	114	173	195	127	49	78	165	81	43	39	48	27	38	33	30	73	77	28	28	70	79	28	155	49	40	40	14	46	25
34379	family	Pseudeurotiaceae	0.1923	Fungi	Ascomycota	Leotiomycetes	[Pseudeurotiaceae]	Pseudeurotiaceae			255	114	173	195	127	49	78	165	81	43	39	48	27	38	33	30	73	77	28	28	70	79	28	155	49	40	40	14	46	25
78131	genus	Gymnostellatospora	0.0058	Fungi	Ascomycota	Leotiomycetes	[Pseudeurotiaceae]	Pseudeurotiaceae	Gymnostellatospora		37	1	11	49	13	0	34	19	32	1	0	14	5	3	3	7	2	37	2	0	31	6	1	43	8	1	16	0	0	3
78132	species	Gymnostellatospora japonica	0.0058	Fungi	Ascomycota	Leotiomycetes	[Pseudeurotiaceae]	Pseudeurotiaceae	Gymnostellatospora	Gymnostellatospora japonica	37	1	11	49	13	0	34	19	32	1	0	14	5	3	3	7	2	37	2	0	31	6	1	43	8	1	15	0	0	3
	species	unclassified_Gymnostellatospora	0.0001	Fungi	Ascomycota	Leotiomycetes	[Pseudeurotiaceae]	Pseudeurotiaceae	Gymnostellatospora	unclassified_Gymnostellatospora	0	0	0	0	0	0	0	0	0	0	0	0	0	0	0	0	0	0	0	0	0	0	0	0	0	0	1	0	0	0
95331	genus	Pseudeurotium	0.0035	Fungi	Ascomycota	Leotiomycetes	[Pseudeurotiaceae]	Pseudeurotiaceae	Pseudeurotium		0	5	0	0	0	0	0	1	0	0	4	0	1	9	1	0	1	0	0	7	0	0	2	0	0	2	0	0	0	2
1254012	species	Pseudeurotium sp. 15PA04	0.0035	Fungi	Ascomycota	Leotiomycetes	[Pseudeurotiaceae]	Pseudeurotiaceae	Pseudeurotium	Pseudeurotium sp. 15PA04	0	5	0	0	0	0	0	1	0	0	4	0	1	9	0	0	1	0	0	7	0	0	2	0	0	2	0	0	0	2
299519	species	Pseudeurotium sp. olrim976	0.0001	Fungi	Ascomycota	Leotiomycetes	[Pseudeurotiaceae]	Pseudeurotiaceae	Pseudeurotium	Pseudeurotium sp. olrim976	0	0	0	0	0	0	0	0	0	0	0	0	0	0	1	0	0	0	0	0	0	0	0	0	0	0	0	0	0	0
	species	unclassified_Pseudeurotium	0.0002	Fungi	Ascomycota	Leotiomycetes	[Pseudeurotiaceae]	Pseudeurotiaceae	Pseudeurotium	unclassified_Pseudeurotium	0	0	0	0	0	0	0	0	0	0	0	0	0	0	0	0	0	0	0	0	0	0	0	0	0	0	0	0	0	0
78156	genus	Pseudogymnoascus	0.1826	Fungi	Ascomycota	Leotiomycetes	[Pseudeurotiaceae]	Pseudeurotiaceae	Pseudogymnoascus		142	86	161	103	108	31	13	142	10	42	24	9	21	18	6	20	53	12	26	18	19	70	21	56	38	25	5	12	45	18
	species	unclassified_Pseudogymnoascus	0.1826	Fungi	Ascomycota	Leotiomycetes	[Pseudeurotiaceae]	Pseudeurotiaceae	Pseudogymnoascus	unclassified_Pseudogymnoascus	142	86	161	103	108	31	13	142	10	42	24	9	21	18	6	20	53	12	26	18	19	70	21	56	38	25	5	12	45	18
	genus	unclassified_Pseudeurotiaceae	0.0084	Fungi	Ascomycota	Leotiomycetes	[Pseudeurotiaceae]	Pseudeurotiaceae	unclassified_Pseudeurotiaceae		76	22	1	43	6	18	31	3	39	0	11	25	0	8	23	3	17	28	0	3	20	3	4	56	3	12	19	2	1	2
	order	[Scytalidium]	0.0159	Fungi	Ascomycota	Leotiomycetes	[Scytalidium]				0	0	0	0	1	3	0	0	0	4	0	0	2	5	0	8	14	0	2	0	0	0	0	0	3	120	0	7	3	6
	family	[Scytalidium]	0.0159	Fungi	Ascomycota	Leotiomycetes	[Scytalidium]	[Scytalidium]			0	0	0	0	1	3	0	0	0	4	0	0	2	5	0	8	14	0	2	0	0	0	0	0	3	120	0	7	3	6
5538	genus	Scytalidium	0.0159	Fungi	Ascomycota	Leotiomycetes	[Scytalidium]	[Scytalidium]	Scytalidium		0	0	0	0	1	3	0	0	0	4	0	0	2	5	0	8	14	0	2	0	0	0	0	0	3	120	0	7	3	6
886977	species	Scytalidium chinense	0.0159	Fungi	Ascomycota	Leotiomycetes	[Scytalidium]	[Scytalidium]	Scytalidium	Scytalidium chinense	0	0	0	0	1	3	0	0	0	4	0	0	2	5	0	8	14	0	2	0	0	0	0	0	3	120	0	7	3	6
5539	species	Scytalidium lignicola	0.0001	Fungi	Ascomycota	Leotiomycetes	[Scytalidium]	[Scytalidium]	Scytalidium	Scytalidium lignicola	0	0	0	0	0	0	0	0	0	0	0	0	0	0	0	0	0	0	0	0	0	0	0	0	0	0	0	0	0	0
	order	unclassified_Leotiomycetes	0.0062	Fungi	Ascomycota	Leotiomycetes	unclassified_Leotiomycetes				10	15	10	8	7	6	5	10	10	2	4	3	7	9	1	4	7	5	7	12	10	6	2	6	0	6	4	19	7	11
189478	class	Orbiliomycetes	0.0012	Fungi	Ascomycota	Orbiliomycetes					2	0	0	0	0	0	0	9	1	0	2	0	0	0	0	0	1	0	0	6	0	0	0	0	1	0	0	0	0	0
189479	order	Orbiliales	0.0012	Fungi	Ascomycota	Orbiliomycetes	Orbiliales				2	0	0	0	0	0	0	9	1	0	2	0	0	0	0	0	1	0	0	6	0	0	0	0	1	0	0	0	0	0
47021	family	Orbiliaceae	0.0012	Fungi	Ascomycota	Orbiliomycetes	Orbiliales	Orbiliaceae			2	0	0	0	0	0	0	9	1	0	2	0	0	0	0	0	1	0	0	0	0	0	0	0	1	0	0	0	0	0
13348	genus	Arthrobotrys	0.0001	Fungi	Ascomycota	Orbiliomycetes	Orbiliales	Orbiliaceae	Arthrobotrys		0	0	0	0	0	0	0	0	0	0	0	0	0	0	0	0	0	0	0	0	0	0	0	0	0	0	0	0	0	0
1072686	species	Arthrobotrys sp. C45	0.0001	Fungi	Ascomycota	Orbiliomycetes	Orbiliales	Orbiliaceae	Arthrobotrys	Arthrobotrys sp. C45	0	0	0	0	0	0	0	0	0	0	0	0	0	0	0	0	0	0	0	0	0	0	0	0	0	0	0	0	0	0
47025	genus	Dactylella	0.0001	Fungi	Ascomycota	Orbiliomycetes	Orbiliales	Orbiliaceae	Dactylella		0	0	0	0	0	0	0	0	0	0	1	0	0	0	0	0	0	0	0	0	0	0	0	0	0	0	0	0	0	0
	species	unclassified_Dactylella	0.0001	Fungi	Ascomycota	Orbiliomycetes	Orbiliales	Orbiliaceae	Dactylella	unclassified_Dactylella	0	0	0	0	0	0	0	0	0	0	1	0	0	0	0	0	0	0	0	0	0	0	0	0	0	0	0	0	0	0
314122	genus	Dactylellina	0.0002	Fungi	Ascomycota	Orbiliomycetes	Orbiliales	Orbiliaceae	Dactylellina		1	0	0	0	0	0	0	0	0	0	1	0	0	0	0	0	1	0	0	0	0	0	0	0	1	0	0	0	0	0
47266	species	Dactylellina cionopaga	0.0002	Fungi	Ascomycota	Orbiliomycetes	Orbiliales	Orbiliaceae	Dactylellina	Dactylellina cionopaga	1	0	0	0	0	0	0	0	0	0	0	0	0	0	0	0	0	0	0	0	0	0	0	0	0	0	0	0	0	0
430498	species	Dactylellina haptotyla	0.0002	Fungi	Ascomycota	Orbiliomycetes	Orbiliales	Orbiliaceae	Dactylellina	Dactylellina haptotyla	0	0	0	0	0	0	0	0	0	0	1	0	0	0	0	0	1	0	0	0	0	0	0	0	0	0	0	0	0	0
	species	unclassified_Dactylellina	0.0001	Fungi	Ascomycota	Orbiliomycetes	Orbiliales	Orbiliaceae	Dactylellina	unclassified_Dactylellina	0	0	0	0	0	0	0	0	0	0	0	0	0	0	0	0	0	0	0	0	0	0	0	0	1	0	0	0	0	0
	genus	unclassified_Orbiliaceae	0.0012	Fungi	Ascomycota	Orbiliomycetes	Orbiliales	Orbiliaceae	unclassified_Orbiliaceae		1	0	0	0	0	0	0	9	1	0	0	0	0	0	0	0	0	0	0	0	0	0	0	0	0	0	0	0	0	0
	family	[Vermispora]	0.0008	Fungi	Ascomycota	Orbiliomycetes	Orbiliales	[Vermispora]			0	0	0	0	0	0	0	0	0	0	0	0	0	0	0	0	0	0	0	6	0	0	0	0	0	0	0	0	0	0
314120	genus	Vermispora	0.0008	Fungi	Ascomycota	Orbiliomycetes	Orbiliales	[Vermispora]	Vermispora		0	0	0	0	0	0	0	0	0	0	0	0	0	0	0	0	0	0	0	6	0	0	0	0	0	0	0	0	0	0
	species	unclassified_Vermispora	0.0008	Fungi	Ascomycota	Orbiliomycetes	Orbiliales	[Vermispora]	Vermispora	unclassified_Vermispora	0	0	0	0	0	0	0	0	0	0	0	0	0	0	0	0	0	0	0	6	0	0	0	0	0	0	0	0	0	0
147549	class	Pezizomycetes	0.1484	Fungi	Ascomycota	Pezizomycetes					26	43	3	11	3	5	68	1	1	0	2	2	4	20	1	4	3	2	0	35	1	2	7	6	0	2	2	751	1	692
5185	order	Pezizales	0.1484	Fungi	Ascomycota	Pezizomycetes	Pezizales				26	43	3	11	3	5	68	1	1	0	2	2	4	20	1	4	3	2	0	35	1	2	7	6	0	2	2	751	1	692
5189	family	Ascobolaceae	0.0008	Fungi	Ascomycota	Pezizomycetes	Pezizales	Ascobolaceae			0	0	0	0	0	0	0	0	0	0	0	0	0	0	0	0	0	0	0	0	0	0	0	0	0	0	0	0	0	0
5190	genus	Ascobolus	0.0008	Fungi	Ascomycota	Pezizomycetes	Pezizales	Ascobolaceae	Ascobolus		0	0	0	0	0	0	0	0	0	0	0	0	0	0	0	0	0	0	0	0	0	0	0	0	0	0	0	0	0	0
265118	species	Ascobolus crenulatus	0.0008	Fungi	Ascomycota	Pezizomycetes	Pezizales	Ascobolaceae	Ascobolus	Ascobolus crenulatus	0	0	0	0	0	0	0	0	0	0	0	0	0	0	0	0	0	0	0	0	0	0	0	0	0	0	0	0	0	0
33159	family	Helvellaceae	0.0034	Fungi	Ascomycota	Pezizomycetes	Pezizales	Helvellaceae			2	0	0	2	0	0	0	0	0	0	0	0	0	0	0	0	0	0	0	0	0	0	0	0	0	0	0	0	0	22
44624	genus	Helvella	0.0034	Fungi	Ascomycota	Pezizomycetes	Pezizales	Helvellaceae	Helvella		2	0	0	2	0	0	0	0	0	0	0	0	0	0	0	0	0	0	0	0	0	0	0	0	0	0	0	0	0	22
44625	species	Helvella lacunosa	0.0001	Fungi	Ascomycota	Pezizomycetes	Pezizales	Helvellaceae	Helvella	Helvella lacunosa	0	0	0	0	0	0	0	0	0	0	0	0	0	0	0	0	0	0	0	0	0	0	0	0	0	0	0	0	0	1
527474	species	Helvella maculata	0.0009	Fungi	Ascomycota	Pezizomycetes	Pezizales	Helvellaceae	Helvella	Helvella maculata	2	0	0	2	0	0	0	0	0	0	0	0	0	0	0	0	0	0	0	0	0	0	0	0	0	0	0	0	0	0
1559245	species	Helvella sp. LM5444	0.0034	Fungi	Ascomycota	Pezizomycetes	Pezizales	Helvellaceae	Helvella	Helvella sp. LM5444	0	0	0	0	0	0	0	0	0	0	0	0	0	0	0	0	0	0	0	0	0	0	0	0	0	0	0	0	0	21
5186	family	Pezizaceae	0.0015	Fungi	Ascomycota	Pezizomycetes	Pezizales	Pezizaceae			9	0	3	0	3	0	0	0	0	0	0	0	0	0	0	1	0	0	0	0	0	1	0	0	0	0	0	0	0	16
40593	genus	Peziza	0.0015	Fungi	Ascomycota	Pezizomycetes	Pezizales	Pezizaceae	Peziza		0	0	0	0	0	0	0	0	0	0	0	0	0	0	0	0	0	0	0	0	0	1	0	0	0	0	0	0	0	16
1198572	species	Peziza sp. DG05-63	0.0015	Fungi	Ascomycota	Pezizomycetes	Pezizales	Pezizaceae	Peziza	Peziza sp. DG05-63	0	0	0	0	0	0	0	0	0	0	0	0	0	0	0	0	0	0	0	0	0	0	0	0	0	0	0	0	0	16
1478424	species	Peziza sp. SB103	0.0002	Fungi	Ascomycota	Pezizomycetes	Pezizales	Pezizaceae	Peziza	Peziza sp. SB103	0	0	0	0	0	0	0	0	0	0	0	0	0	0	0	0	0	0	0	0	0	1	0	0	0	0	0	0	0	0
	species	unclassified_Peziza	0.0006	Fungi	Ascomycota	Pezizomycetes	Pezizales	Pezizaceae	Peziza	unclassified_Peziza	0	0	0	0	0	0	0	0	0	0	0	0	0	0	0	0	0	0	0	0	0	0	0	0	0	0	0	0	0	0
74855	genus	Terfezia	0.0004	Fungi	Ascomycota	Pezizomycetes	Pezizales	Pezizaceae	Terfezia		1	0	0	0	1	0	0	0	0	0	0	0	0	0	0	0	0	0	0	0	0	0	0	0	0	0	0	0	0	0
331501	species	Terfezia sp. JTO309	0.0003	Fungi	Ascomycota	Pezizomycetes	Pezizales	Pezizaceae	Terfezia	Terfezia sp. JTO309	1	0	0	0	0	0	0	0	0	0	0	0	0	0	0	0	0	0	0	0	0	0	0	0	0	0	0	0	0	0
	species	unclassified_Terfezia	0.0001	Fungi	Ascomycota	Pezizomycetes	Pezizales	Pezizaceae	Terfezia	unclassified_Terfezia	0	0	0	0	1	0	0	0	0	0	0	0	0	0	0	0	0	0	0	0	0	0	0	0	0	0	0	0	0	0
	genus	unclassified_Pezizaceae	0.0009	Fungi	Ascomycota	Pezizomycetes	Pezizales	Pezizaceae	unclassified_Pezizaceae		8	0	3	0	2	0	0	0	0	0	0	0	0	0	0	1	0	0	0	0	0	0	0	0	0	0	0	0	0	0
110846	family	Pyronemataceae	0.1454	Fungi	Ascomycota	Pezizomycetes	Pezizales	Pyronemataceae			10	1	0	7	0	1	41	1	1	0	2	2	4	8	1	3	1	2	0	34	1	1	5	6	0	2	2	1	0	605
931642	genus	Heydenia	0.0007	Fungi	Ascomycota	Pezizomycetes	Pezizales	Pyronemataceae	Heydenia		1	1	0	0	0	1	0	0	0	0	2	0	0	7	0	0	0	0	0	2	0	0	4	0	0	1	1	1	0	1
931643	species	Heydenia alpina	0.0007	Fungi	Ascomycota	Pezizomycetes	Pezizales	Pyronemataceae	Heydenia	Heydenia alpina	1	1	0	0	0	1	0	0	0	0	2	0	0	7	0	0	0	0	0	1	0	0	3	0	0	0	1	0	0	1
1435396	species	Heydenia sp. LH64	0.0002	Fungi	Ascomycota	Pezizomycetes	Pezizales	Pyronemataceae	Heydenia	Heydenia sp. LH64	0	0	0	0	0	0	0	0	0	0	0	0	0	0	0	0	0	0	0	1	0	0	1	0	0	1	0	1	0	0
137251	genus	Humaria	0.1454	Fungi	Ascomycota	Pezizomycetes	Pezizales	Pyronemataceae	Humaria		8	0	0	7	0	0	41	1	1	0	0	2	0	0	1	0	0	2	0	0	0	0	0	0	0	0	1	0	0	0
137252	species	Humaria hemisphaerica	0.137	Fungi	Ascomycota	Pezizomycetes	Pezizales	Pyronemataceae	Humaria	Humaria hemisphaerica	8	0	0	7	0	0	41	1	1	0	0	2	0	0	1	0	0	2	0	0	0	0	0	0	0	0	1	0	0	0
	species	unclassified_Humaria	0.0084	Fungi	Ascomycota	Pezizomycetes	Pezizales	Pyronemataceae	Humaria	unclassified_Humaria	0	0	0	0	0	0	0	0	0	0	0	0	0	0	0	0	0	0	0	0	0	0	0	0	0	0	0	0	0	0
47208	genus	Scutellinia	0.0002	Fungi	Ascomycota	Pezizomycetes	Pezizales	Pyronemataceae	Scutellinia		0	0	0	0	0	0	0	0	0	0	0	0	0	0	0	0	0	0	0	0	0	0	0	0	0	0	0	0	0	0
	species	unclassified_Scutellinia	0.0002	Fungi	Ascomycota	Pezizomycetes	Pezizales	Pyronemataceae	Scutellinia	unclassified_Scutellinia	0	0	0	0	0	0	0	0	0	0	0	0	0	0	0	0	0	0	0	0	0	0	0	0	0	0	0	0	0	0
47210	genus	Tarzetta	0.0765	Fungi	Ascomycota	Pezizomycetes	Pezizales	Pyronemataceae	Tarzetta		0	0	0	0	0	0	0	0	0	0	0	0	0	0	0	0	0	0	0	0	0	0	0	0	0	0	0	0	0	0
47211	species	Tarzetta catinus	0.0765	Fungi	Ascomycota	Pezizomycetes	Pezizales	Pyronemataceae	Tarzetta	Tarzetta catinus	0	0	0	0	0	0	0	0	0	0	0	0	0	0	0	0	0	0	0	0	0	0	0	0	0	0	0	0	0	0
47212	genus	Trichophaea	0.0001	Fungi	Ascomycota	Pezizomycetes	Pezizales	Pyronemataceae	Trichophaea		1	0	0	0	0	0	0	0	0	0	0	0	0	0	0	0	0	0	0	0	1	0	0	0	0	0	0	0	0	0
1437370	species	Trichophaea sp. G-10-2-13	0.0001	Fungi	Ascomycota	Pezizomycetes	Pezizales	Pyronemataceae	Trichophaea	Trichophaea sp. G-10-2-13	1	0	0	0	0	0	0	0	0	0	0	0	0	0	0	0	0	0	0	0	1	0	0	0	0	0	0	0	0	0
43429	genus	Wilcoxina	0.0825	Fungi	Ascomycota	Pezizomycetes	Pezizales	Pyronemataceae	Wilcoxina		0	0	0	0	0	0	0	0	0	0	0	0	0	0	0	0	0	0	0	0	0	0	0	0	0	0	0	0	0	604
43440	species	Wilcoxina rehmii	0.0774	Fungi	Ascomycota	Pezizomycetes	Pezizales	Pyronemataceae	Wilcoxina	Wilcoxina rehmii	0	0	0	0	0	0	0	0	0	0	0	0	0	0	0	0	0	0	0	0	0	0	0	0	0	0	0	0	0	576
	species	unclassified_Wilcoxina	0.0051	Fungi	Ascomycota	Pezizomycetes	Pezizales	Pyronemataceae	Wilcoxina	unclassified_Wilcoxina	0	0	0	0	0	0	0	0	0	0	0	0	0	0	0	0	0	0	0	0	0	0	0	0	0	0	0	0	0	28
	genus	unclassified_Pyronemataceae	0.0042	Fungi	Ascomycota	Pezizomycetes	Pezizales	Pyronemataceae	unclassified_Pyronemataceae		0	0	0	0	0	0	0	0	0	0	0	0	4	1	0	3	1	0	0	32	0	1	1	6	0	1	0	0	0	0
29820	family	Sarcosomataceae	0.0003	Fungi	Ascomycota	Pezizomycetes	Pezizales	Sarcosomataceae			0	2	0	0	0	0	0	0	0	0	0	0	0	1	0	0	1	0	0	0	0	0	2	0	0	0	0	0	0	0
201880	genus	Strumella	0.0001	Fungi	Ascomycota	Pezizomycetes	Pezizales	Sarcosomataceae	Strumella		0	0	0	0	0	0	0	0	0	0	0	0	0	0	0	0	0	0	0	0	0	0	0	0	0	0	0	0	0	0
201881	species	Strumella coryneoidea	0.0001	Fungi	Ascomycota	Pezizomycetes	Pezizales	Sarcosomataceae	Strumella	Strumella coryneoidea	0	0	0	0	0	0	0	0	0	0	0	0	0	0	0	0	0	0	0	0	0	0	0	0	0	0	0	0	0	0
	genus	unclassified_Sarcosomataceae	0.0003	Fungi	Ascomycota	Pezizomycetes	Pezizales	Sarcosomataceae	unclassified_Sarcosomataceae		0	2	0	0	0	0	0	0	0	0	0	0	0	1	0	0	1	0	0	0	0	0	2	0	0	0	0	0	0	0
40289	family	Tuberaceae	0.0521	Fungi	Ascomycota	Pezizomycetes	Pezizales	Tuberaceae			5	40	0	2	0	4	27	0	0	0	0	0	0	11	0	0	1	0	0	1	0	0	0	0	0	0	0	750	1	49
36048	genus	Tuber	0.0521	Fungi	Ascomycota	Pezizomycetes	Pezizales	Tuberaceae	Tuber		5	40	0	2	0	4	27	0	0	0	0	0	0	11	0	0	1	0	0	1	0	0	0	0	0	0	0	750	1	49
228935	species	Tuber foetidum	0.0028	Fungi	Ascomycota	Pezizomycetes	Pezizales	Tuberaceae	Tuber	Tuber foetidum	5	0	0	2	0	0	27	0	0	0	0	0	0	0	0	0	0	0	0	0	0	0	0	0	0	0	0	0	0	0
48268	species	Tuber rapaeodorum	0.0231	Fungi	Ascomycota	Pezizomycetes	Pezizales	Tuberaceae	Tuber	Tuber rapaeodorum	0	3	0	0	0	0	0	0	0	0	0	0	0	0	0	0	0	0	0	0	0	0	0	0	0	0	0	10	0	0
742586	species	Tuber sp. P196	0.0045	Fungi	Ascomycota	Pezizomycetes	Pezizales	Tuberaceae	Tuber	Tuber sp. P196	0	0	0	0	0	0	0	0	0	0	0	0	0	0	0	0	0	0	0	0	0	0	0	0	0	0	0	0	0	49
	species	unclassified_Tuber	0.0514	Fungi	Ascomycota	Pezizomycetes	Pezizales	Tuberaceae	Tuber	unclassified_Tuber	0	37	0	0	0	4	0	0	0	0	0	0	0	11	0	0	1	0	0	1	0	0	0	0	0	0	0	740	1	0
4891	class	Saccharomycetes	0.0022	Fungi	Ascomycota	Saccharomycetes					1	7	2	1	1	0	2	1	0	0	1	1	0	4	0	1	0	0	0	6	0	2	1	3	1	3	0	1	0	0
4892	order	Saccharomycetales	0.0022	Fungi	Ascomycota	Saccharomycetes	Saccharomycetales				1	7	2	1	1	0	2	1	0	0	1	1	0	4	0	1	0	0	0	6	0	2	1	3	1	3	0	1	0	0
766764	family	Debaryomycetaceae	0.0022	Fungi	Ascomycota	Saccharomycetes	Saccharomycetales	Debaryomycetaceae			1	7	2	1	0	0	2	0	0	0	1	1	0	4	0	1	0	0	0	6	0	2	1	3	1	3	0	1	0	0
4958	genus	Debaryomyces	0.0002	Fungi	Ascomycota	Saccharomycetes	Saccharomycetales	Debaryomycetaceae	Debaryomyces		1	0	0	1	0	0	2	0	0	0	0	1	0	0	0	0	0	0	0	0	0	0	0	3	0	0	0	1	0	0
27295	species	Debaryomyces castellii	0.0001	Fungi	Ascomycota	Saccharomycetes	Saccharomycetales	Debaryomycetaceae	Debaryomyces	Debaryomyces castellii	0	0	0	0	0	0	0	0	0	0	0	0	0	0	0	0	0	0	0	0	0	0	0	0	0	0	0	1	0	0
4959	species	Debaryomyces hansenii	0.0001	Fungi	Ascomycota	Saccharomycetes	Saccharomycetales	Debaryomycetaceae	Debaryomyces	Debaryomyces hansenii	1	0	0	0	0	0	0	0	0	0	0	0	0	0	0	0	0	0	0	0	0	0	0	0	0	0	0	0	0	0
	species	unclassified_Debaryomyces	0.0002	Fungi	Ascomycota	Saccharomycetes	Saccharomycetales	Debaryomycetaceae	Debaryomyces	unclassified_Debaryomyces	0	0	0	1	0	0	2	0	0	0	0	1	0	0	0	0	0	0	0	0	0	0	0	3	0	0	0	0	0	0
549703	genus	Kurtzmaniella	0.0001	Fungi	Ascomycota	Saccharomycetes	Saccharomycetales	Debaryomycetaceae	Kurtzmaniella		0	0	0	0	0	0	0	0	0	0	0	0	0	0	0	0	0	0	0	0	0	0	0	0	0	0	0	0	0	0
	species	unclassified_Kurtzmaniella	0.0001	Fungi	Ascomycota	Saccharomycetes	Saccharomycetales	Debaryomycetaceae	Kurtzmaniella	unclassified_Kurtzmaniella	0	0	0	0	0	0	0	0	0	0	0	0	0	0	0	0	0	0	0	0	0	0	0	0	0	0	0	0	0	0
766758	genus	Schwanniomyces	0.0005	Fungi	Ascomycota	Saccharomycetes	Saccharomycetales	Debaryomycetaceae	Schwanniomyces		0	6	0	0	0	0	0	0	0	0	1	0	0	0	0	0	0	0	0	0	0	0	0	0	0	0	0	0	0	0
27300	species	Schwanniomyces occidentalis	0.0005	Fungi	Ascomycota	Saccharomycetes	Saccharomycetales	Debaryomycetaceae	Schwanniomyces	Schwanniomyces occidentalis	0	6	0	0	0	0	0	0	0	0	1	0	0	0	0	0	0	0	0	0	0	0	0	0	0	0	0	0	0	0
	genus	unclassified_Debaryomycetaceae	0.0022	Fungi	Ascomycota	Saccharomycetes	Saccharomycetales	Debaryomycetaceae	unclassified_Debaryomycetaceae		0	1	2	0	0	0	0	0	0	0	0	0	0	4	0	1	0	0	0	6	0	2	1	0	1	3	0	0	0	0
29827	family	Lipomycetaceae	0.0001	Fungi	Ascomycota	Saccharomycetes	Saccharomycetales	Lipomycetaceae			0	0	0	0	1	0	0	1	0	0	0	0	0	0	0	0	0	0	0	0	0	0	0	0	0	0	0	0	0	0
29828	genus	Lipomyces	0.0001	Fungi	Ascomycota	Saccharomycetes	Saccharomycetales	Lipomycetaceae	Lipomyces		0	0	0	0	1	0	0	1	0	0	0	0	0	0	0	0	0	0	0	0	0	0	0	0	0	0	0	0	0	0
36043	species	Lipomyces lipofer	0.0001	Fungi	Ascomycota	Saccharomycetes	Saccharomycetales	Lipomycetaceae	Lipomyces	Lipomyces lipofer	0	0	0	0	0	0	0	0	0	0	0	0	0	0	0	0	0	0	0	0	0	0	0	0	0	0	0	0	0	0
	species	unclassified_Lipomyces	0.0001	Fungi	Ascomycota	Saccharomycetes	Saccharomycetales	Lipomycetaceae	Lipomyces	unclassified_Lipomyces	0	0	0	0	1	0	0	1	0	0	0	0	0	0	0	0	0	0	0	0	0	0	0	0	0	0	0	0	0	0
4893	family	Saccharomycetaceae	0.0001	Fungi	Ascomycota	Saccharomycetes	Saccharomycetales	Saccharomycetaceae			0	0	0	0	0	0	0	0	0	0	0	0	0	0	0	0	0	0	0	0	0	0	0	0	0	0	0	0	0	0
300275	genus	Lachancea	0.0001	Fungi	Ascomycota	Saccharomycetes	Saccharomycetales	Saccharomycetaceae	Lachancea		0	0	0	0	0	0	0	0	0	0	0	0	0	0	0	0	0	0	0	0	0	0	0	0	0	0	0	0	0	0
4934	species	Lachancea kluyveri	0.0001	Fungi	Ascomycota	Saccharomycetes	Saccharomycetales	Saccharomycetaceae	Lachancea	Lachancea kluyveri	0	0	0	0	0	0	0	0	0	0	0	0	0	0	0	0	0	0	0	0	0	0	0	0	0	0	0	0	0	0
	family	[Candida]	0.0001	Fungi	Ascomycota	Saccharomycetes	Saccharomycetales	[Candida]			0	0	0	0	0	0	0	0	0	0	0	0	0	0	0	0	0	0	0	0	0	0	0	0	0	0	0	0	0	0
5475	genus	Candida	0.0001	Fungi	Ascomycota	Saccharomycetes	Saccharomycetales	[Candida]	Candida		0	0	0	0	0	0	0	0	0	0	0	0	0	0	0	0	0	0	0	0	0	0	0	0	0	0	0	0	0	0
	species	unclassified_Candida	0.0001	Fungi	Ascomycota	Saccharomycetes	Saccharomycetales	[Candida]	Candida	unclassified_Candida	0	0	0	0	0	0	0	0	0	0	0	0	0	0	0	0	0	0	0	0	0	0	0	0	0	0	0	0	0	0
	family	[Diutina]	0.0001	Fungi	Ascomycota	Saccharomycetes	Saccharomycetales	[Diutina]			0	0	0	0	0	0	0	0	0	0	0	0	0	0	0	0	0	0	0	0	0	0	0	0	0	0	0	0	0	0
1910789	genus	Diutina	0.0001	Fungi	Ascomycota	Saccharomycetes	Saccharomycetales	[Diutina]	Diutina		0	0	0	0	0	0	0	0	0	0	0	0	0	0	0	0	0	0	0	0	0	0	0	0	0	0	0	0	0	0
45537	species	Diutina catenulata	0.0001	Fungi	Ascomycota	Saccharomycetes	Saccharomycetales	[Diutina]	Diutina	Diutina catenulata	0	0	0	0	0	0	0	0	0	0	0	0	0	0	0	0	0	0	0	0	0	0	0	0	0	0	0	0	0	0
147550	class	Sordariomycetes	0.8554	Fungi	Ascomycota	Sordariomycetes					459	2655	979	645	1794	1067	2365	2109	3291	3698	3329	3435	3335	2612	1849	4904	2886	2759	5815	3022	1904	1561	5465	1502	4648	4306	2066	4388	1473	379
261460	order	Chaetosphaeriales	0.0043	Fungi	Ascomycota	Sordariomycetes	Chaetosphaeriales				0	1	0	0	0	2	0	0	0	0	1	0	0	1	0	0	1	0	0	1	0	0	2	0	0	0	0	1	0	0
103886	family	Chaetosphaeriaceae	0.0043	Fungi	Ascomycota	Sordariomycetes	Chaetosphaeriales	Chaetosphaeriaceae			0	1	0	0	0	2	0	0	0	0	1	0	0	1	0	0	1	0	0	1	0	0	2	0	0	0	0	1	0	0
92898	genus	Chaetosphaeria	0.0001	Fungi	Ascomycota	Sordariomycetes	Chaetosphaeriales	Chaetosphaeriaceae	Chaetosphaeria		0	0	0	0	0	0	0	0	0	0	0	0	0	0	0	0	0	0	0	0	0	0	0	0	0	0	0	0	0	0
	species	unclassified_Chaetosphaeria	0.0001	Fungi	Ascomycota	Sordariomycetes	Chaetosphaeriales	Chaetosphaeriaceae	Chaetosphaeria	unclassified_Chaetosphaeria	0	0	0	0	0	0	0	0	0	0	0	0	0	0	0	0	0	0	0	0	0	0	0	0	0	0	0	0	0	0
139961	genus	Chloridium	0.0037	Fungi	Ascomycota	Sordariomycetes	Chaetosphaeriales	Chaetosphaeriaceae	Chloridium		0	0	0	0	0	0	0	0	0	0	0	0	0	0	0	0	1	0	0	0	0	0	0	0	0	0	0	0	0	0
662433	species	Chloridium sp. GHJ-3	0.0004	Fungi	Ascomycota	Sordariomycetes	Chaetosphaeriales	Chaetosphaeriaceae	Chloridium	Chloridium sp. GHJ-3	0	0	0	0	0	0	0	0	0	0	0	0	0	0	0	0	0	0	0	0	0	0	0	0	0	0	0	0	0	0
	species	unclassified_Chloridium	0.0035	Fungi	Ascomycota	Sordariomycetes	Chaetosphaeriales	Chaetosphaeriaceae	Chloridium	unclassified_Chloridium	0	0	0	0	0	0	0	0	0	0	0	0	0	0	0	0	1	0	0	0	0	0	0	0	0	0	0	0	0	0
139971	genus	Menispora	0.0001	Fungi	Ascomycota	Sordariomycetes	Chaetosphaeriales	Chaetosphaeriaceae	Menispora		0	0	0	0	0	0	0	0	0	0	0	0	0	0	0	0	0	0	0	0	0	0	0	0	0	0	0	0	0	0
	species	unclassified_Menispora	0.0001	Fungi	Ascomycota	Sordariomycetes	Chaetosphaeriales	Chaetosphaeriaceae	Menispora	unclassified_Menispora	0	0	0	0	0	0	0	0	0	0	0	0	0	0	0	0	0	0	0	0	0	0	0	0	0	0	0	0	0	0
	genus	unclassified_Chaetosphaeriaceae	0.0006	Fungi	Ascomycota	Sordariomycetes	Chaetosphaeriales	Chaetosphaeriaceae	unclassified_Chaetosphaeriaceae		0	1	0	0	0	2	0	0	0	0	1	0	0	1	0	0	0	0	0	1	0	0	2	0	0	0	0	1	0	0
292576	order	Coniochaetales	0.0379	Fungi	Ascomycota	Sordariomycetes	Coniochaetales				1	118	2	1	0	28	6	2	1	0	19	3	10	36	0	337	30	1	7	27	2	1	7	0	1	7	1	42	6	26
79807	family	Coniochaetaceae	0.0379	Fungi	Ascomycota	Sordariomycetes	Coniochaetales	Coniochaetaceae			1	118	2	1	0	28	6	2	1	0	19	3	10	36	0	337	30	1	7	27	2	1	7	0	1	7	1	42	6	26
79808	genus	Coniochaeta	0.0379	Fungi	Ascomycota	Sordariomycetes	Coniochaetales	Coniochaetaceae	Coniochaeta		1	118	2	1	0	28	6	2	1	0	19	3	10	36	0	337	30	1	7	27	2	1	7	0	1	7	1	42	6	26
301121	species	Coniochaeta sp. olrim520	0.002	Fungi	Ascomycota	Sordariomycetes	Coniochaetales	Coniochaetaceae	Coniochaeta	Coniochaeta sp. olrim520	0	0	0	0	0	0	0	0	0	0	0	1	0	0	0	18	0	0	2	0	0	0	0	0	1	0	1	0	1	0
243048	species	Coniochaeta sp. olrim99	0.0001	Fungi	Ascomycota	Sordariomycetes	Coniochaetales	Coniochaetaceae	Coniochaeta	Coniochaeta sp. olrim99	0	0	0	0	0	0	0	0	0	0	0	0	0	0	0	0	0	0	0	0	0	0	0	0	0	0	0	0	1	0
	species	unclassified_Coniochaeta	0.0359	Fungi	Ascomycota	Sordariomycetes	Coniochaetales	Coniochaetaceae	Coniochaeta	unclassified_Coniochaeta	1	118	2	1	0	28	6	2	1	0	19	2	10	36	0	319	30	1	5	27	2	1	7	0	0	7	0	42	4	26
5114	order	Diaporthales	0.1478	Fungi	Ascomycota	Sordariomycetes	Diaporthales				0	1	11	0	12	0	0	0	0	6	0	0	8	5	0	20	1	0	1	5	1	17	0	1	13	2	1	5	1056	0
218102	family	Gnomoniaceae	0.0003	Fungi	Ascomycota	Sordariomycetes	Diaporthales	Gnomoniaceae			0	1	0	0	1	0	0	0	0	0	0	0	0	0	0	0	0	0	0	0	0	0	0	0	0	0	0	0	2	0
187225	genus	Cryptosporella	0.0001	Fungi	Ascomycota	Sordariomycetes	Diaporthales	Gnomoniaceae	Cryptosporella		0	0	0	0	1	0	0	0	0	0	0	0	0	0	0	0	0	0	0	0	0	0	0	0	0	0	0	0	0	0
	species	unclassified_Cryptosporella	0.0001	Fungi	Ascomycota	Sordariomycetes	Diaporthales	Gnomoniaceae	Cryptosporella	unclassified_Cryptosporella	0	0	0	0	1	0	0	0	0	0	0	0	0	0	0	0	0	0	0	0	0	0	0	0	0	0	0	0	0	0
494028	genus	Gnomoniopsis	0.0003	Fungi	Ascomycota	Sordariomycetes	Diaporthales	Gnomoniaceae	Gnomoniopsis		0	1	0	0	0	0	0	0	0	0	0	0	0	0	0	0	0	0	0	0	0	0	0	0	0	0	0	0	2	0
440563	species	Gnomoniopsis comari	0.0001	Fungi	Ascomycota	Sordariomycetes	Diaporthales	Gnomoniaceae	Gnomoniopsis	Gnomoniopsis comari	0	1	0	0	0	0	0	0	0	0	0	0	0	0	0	0	0	0	0	0	0	0	0	0	0	0	0	0	0	0
	species	unclassified_Gnomoniopsis	0.0003	Fungi	Ascomycota	Sordariomycetes	Diaporthales	Gnomoniaceae	Gnomoniopsis	unclassified_Gnomoniopsis	0	0	0	0	0	0	0	0	0	0	0	0	0	0	0	0	0	0	0	0	0	0	0	0	0	0	0	0	2	0
5117	family	Valsaceae	0.1478	Fungi	Ascomycota	Sordariomycetes	Diaporthales	Valsaceae			0	0	1	0	0	0	0	0	0	0	0	0	0	5	0	0	0	0	1	5	1	1	0	0	0	0	0	1	1054	0
117544	genus	Cytospora	0.0001	Fungi	Ascomycota	Sordariomycetes	Diaporthales	Valsaceae	Cytospora		0	0	0	0	0	0	0	0	0	0	0	0	0	0	0	0	0	0	0	0	0	0	0	0	0	0	0	0	0	0
	species	unclassified_Cytospora	0.0001	Fungi	Ascomycota	Sordariomycetes	Diaporthales	Valsaceae	Cytospora	unclassified_Cytospora	0	0	0	0	0	0	0	0	0	0	0	0	0	0	0	0	0	0	0	0	0	0	0	0	0	0	0	0	0	0
34399	genus	Phomopsis	0.1478	Fungi	Ascomycota	Sordariomycetes	Diaporthales	Valsaceae	Phomopsis		0	0	1	0	0	0	0	0	0	0	0	0	0	5	0	0	0	0	1	5	1	1	0	0	0	0	0	1	1053	0
136411	species	Phomopsis quercella	0.1424	Fungi	Ascomycota	Sordariomycetes	Diaporthales	Valsaceae	Phomopsis	Phomopsis quercella	0	0	0	0	0	0	0	0	0	0	0	0	0	5	0	0	0	0	1	4	1	1	0	0	0	0	0	1	1023	0
	species	unclassified_Phomopsis	0.0056	Fungi	Ascomycota	Sordariomycetes	Diaporthales	Valsaceae	Phomopsis	unclassified_Phomopsis	0	0	1	0	0	0	0	0	0	0	0	0	0	0	0	0	0	0	0	1	0	0	0	0	0	0	0	0	30	0
	genus	unclassified_Valsaceae	0.0018	Fungi	Ascomycota	Sordariomycetes	Diaporthales	Valsaceae	unclassified_Valsaceae		0	0	0	0	0	0	0	0	0	0	0	0	0	0	0	0	0	0	0	0	0	0	0	0	0	0	0	0	1	0
	family	unclassified_Diaporthales	0.0029	Fungi	Ascomycota	Sordariomycetes	Diaporthales	unclassified_Diaporthales			0	0	10	0	11	0	0	0	0	6	0	0	8	0	0	20	1	0	0	0	0	16	0	1	13	2	1	4	0	0
1028384	order	Glomerellales	0.1295	Fungi	Ascomycota	Sordariomycetes	Glomerellales				0	77	12	2	10	2	0	22	1	0	3	1	1	3	0	1	60	3	2	29	1	5	26	0	8	33	1	22	2	9
681950	family	Glomerellaceae	0.0034	Fungi	Ascomycota	Sordariomycetes	Glomerellales	Glomerellaceae			0	1	4	0	1	0	0	10	0	0	0	0	0	0	0	0	1	0	0	2	0	0	0	0	0	29	0	18	1	2
5455	genus	Colletotrichum	0.0012	Fungi	Ascomycota	Sordariomycetes	Glomerellales	Glomerellaceae	Colletotrichum		0	1	4	0	1	0	0	10	0	0	0	0	0	0	0	0	1	0	0	2	0	0	0	0	0	0	0	18	1	1
1343971	species	Colletotrichum sp. 1 GP-2013	0.0012	Fungi	Ascomycota	Sordariomycetes	Glomerellales	Glomerellaceae	Colletotrichum	Colletotrichum sp. 1 GP-2013	0	1	0	0	0	0	0	0	0	0	0	0	0	0	0	0	1	0	0	2	0	0	0	0	0	0	0	18	1	0
263845	species	Colletotrichum sp. CP2035	0.0003	Fungi	Ascomycota	Sordariomycetes	Glomerellales	Glomerellaceae	Colletotrichum	Colletotrichum sp. CP2035	0	0	0	0	0	0	0	0	0	0	0	0	0	0	0	0	0	0	0	0	0	0	0	0	0	0	0	0	0	0
	species	unclassified_Colletotrichum	0.0008	Fungi	Ascomycota	Sordariomycetes	Glomerellales	Glomerellaceae	Colletotrichum	unclassified_Colletotrichum	0	0	4	0	1	0	0	10	0	0	0	0	0	0	0	0	0	0	0	0	0	0	0	0	0	0	0	0	0	1
	genus	unclassified_Glomerellaceae	0.0034	Fungi	Ascomycota	Sordariomycetes	Glomerellales	Glomerellaceae	unclassified_Glomerellaceae		0	0	0	0	0	0	0	0	0	0	0	0	0	0	0	0	0	0	0	0	0	0	0	0	0	29	0	0	0	1
1033978	family	Plectosphaerellaceae	0.1046	Fungi	Ascomycota	Sordariomycetes	Glomerellales	Plectosphaerellaceae			0	76	8	2	9	2	0	12	1	0	3	1	1	3	0	1	59	3	2	27	1	5	26	0	8	4	1	3	1	7
398412	genus	Gibellulopsis	0.0755	Fungi	Ascomycota	Sordariomycetes	Glomerellales	Plectosphaerellaceae	Gibellulopsis		0	31	8	2	8	2	0	12	0	0	3	1	1	1	0	1	59	1	1	26	1	5	6	0	8	4	0	1	0	2
1267494	species	Gibellulopsis chrysanthemi	0.0002	Fungi	Ascomycota	Sordariomycetes	Glomerellales	Plectosphaerellaceae	Gibellulopsis	Gibellulopsis chrysanthemi	0	0	0	0	0	0	0	0	0	0	0	0	0	0	0	0	0	0	0	0	0	0	0	0	0	0	0	0	0	0
398413	species	Gibellulopsis piscis	0.0014	Fungi	Ascomycota	Sordariomycetes	Glomerellales	Plectosphaerellaceae	Gibellulopsis	Gibellulopsis piscis	0	0	1	0	0	0	0	1	0	0	0	0	0	0	0	0	0	0	0	1	0	0	0	0	0	0	0	0	0	0
	species	unclassified_Gibellulopsis	0.0751	Fungi	Ascomycota	Sordariomycetes	Glomerellales	Plectosphaerellaceae	Gibellulopsis	unclassified_Gibellulopsis	0	31	7	2	8	2	0	11	0	0	3	1	1	1	0	1	59	1	1	25	1	5	6	0	8	4	0	1	0	2
40657	genus	Plectosphaerella	0.0652	Fungi	Ascomycota	Sordariomycetes	Glomerellales	Plectosphaerellaceae	Plectosphaerella		0	45	0	0	1	0	0	0	1	0	0	0	0	2	0	0	0	2	1	1	0	0	20	0	0	0	1	1	1	5
40658	species	Plectosphaerella cucumerina	0.0001	Fungi	Ascomycota	Sordariomycetes	Glomerellales	Plectosphaerellaceae	Plectosphaerella	Plectosphaerella cucumerina	0	0	0	0	0	0	0	0	0	0	0	0	0	0	0	0	0	0	0	0	0	0	0	0	0	0	0	0	0	0
	species	unclassified_Plectosphaerella	0.0651	Fungi	Ascomycota	Sordariomycetes	Glomerellales	Plectosphaerellaceae	Plectosphaerella	unclassified_Plectosphaerella	0	45	0	0	1	0	0	0	1	0	0	0	0	2	0	0	0	2	1	1	0	0	20	0	0	0	1	1	1	5
	genus	unclassified_Plectosphaerellaceae	0.0025	Fungi	Ascomycota	Sordariomycetes	Glomerellales	Plectosphaerellaceae	unclassified_Plectosphaerellaceae		0	0	0	0	0	0	0	0	0	0	0	0	0	0	0	0	0	0	0	0	0	0	0	0	0	0	0	1	0	0
1028405	family	Reticulascaceae	0.0001	Fungi	Ascomycota	Sordariomycetes	Glomerellales	Reticulascaceae			0	0	0	0	0	0	0	0	0	0	0	0	0	0	0	0	0	0	0	0	0	0	0	0	0	0	0	0	0	0
142619	genus	Cylindrotrichum	0.0001	Fungi	Ascomycota	Sordariomycetes	Glomerellales	Reticulascaceae	Cylindrotrichum		0	0	0	0	0	0	0	0	0	0	0	0	0	0	0	0	0	0	0	0	0	0	0	0	0	0	0	0	0	0
1028433	species	Cylindrotrichum gorii	0.0001	Fungi	Ascomycota	Sordariomycetes	Glomerellales	Reticulascaceae	Cylindrotrichum	Cylindrotrichum gorii	0	0	0	0	0	0	0	0	0	0	0	0	0	0	0	0	0	0	0	0	0	0	0	0	0	0	0	0	0	0
	family	unclassified_Glomerellales	0.0447	Fungi	Ascomycota	Sordariomycetes	Glomerellales	unclassified_Glomerellales			0	0	0	0	0	0	0	0	0	0	0	0	0	0	0	0	0	0	0	0	0	0	0	0	0	0	0	1	0	0
5125	order	Hypocreales	0.8516	Fungi	Ascomycota	Sordariomycetes	Hypocreales				377	1596	863	545	1579	911	673	1918	3120	3664	3128	3331	3238	2191	620	4495	2464	2600	5685	2556	1729	1433	5302	1338	4508	4015	1932	4046	364	250
103887	family	Bionectriaceae	0.1042	Fungi	Ascomycota	Sordariomycetes	Hypocreales	Bionectriaceae			7	61	56	10	98	20	7	68	23	46	38	14	18	33	12	112	79	28	25	8	977	277	202	82	205	75	95	109	4	18
110564	genus	Clonostachys	0.1036	Fungi	Ascomycota	Sordariomycetes	Hypocreales	Bionectriaceae	Clonostachys		5	60	26	4	60	20	5	39	21	36	37	11	12	31	11	82	79	22	16	8	971	255	199	55	136	70	16	109	3	18
883086	species	Clonostachys aff. rosea ROG-2010	0.0003	Fungi	Ascomycota	Sordariomycetes	Hypocreales	Bionectriaceae	Clonostachys	Clonostachys aff. rosea ROG-2010	0	0	0	0	0	0	0	0	0	0	0	0	0	0	0	0	0	0	0	0	0	2	0	0	0	0	0	0	0	0
122651	species	Clonostachys phyllophila	0.0003	Fungi	Ascomycota	Sordariomycetes	Hypocreales	Bionectriaceae	Clonostachys	Clonostachys phyllophila	0	0	0	0	0	0	0	0	0	0	0	0	0	0	0	0	0	0	0	0	0	0	0	1	1	0	0	0	0	0
	species	unclassified_Clonostachys	0.1036	Fungi	Ascomycota	Sordariomycetes	Hypocreales	Bionectriaceae	Clonostachys	unclassified_Clonostachys	5	60	26	4	60	20	5	39	21	36	37	11	12	31	11	82	79	22	16	8	971	253	199	54	135	70	16	109	3	18
409227	genus	Gliomastix	0.0093	Fungi	Ascomycota	Sordariomycetes	Hypocreales	Bionectriaceae	Gliomastix		1	1	30	3	38	0	0	29	2	10	1	2	6	2	1	30	0	4	9	0	6	22	3	27	69	5	79	0	1	0
1036750	species	Gliomastix murorum	0.0093	Fungi	Ascomycota	Sordariomycetes	Hypocreales	Bionectriaceae	Gliomastix	Gliomastix murorum	1	1	30	3	38	0	0	28	2	10	1	2	6	2	1	29	0	4	9	0	6	20	3	26	68	4	79	0	1	0
	species	unclassified_Gliomastix	0.0003	Fungi	Ascomycota	Sordariomycetes	Hypocreales	Bionectriaceae	Gliomastix	unclassified_Gliomastix	0	0	0	0	0	0	0	1	0	0	0	0	0	0	0	1	0	0	0	0	0	2	0	1	1	1	0	0	0	0
29865	genus	Nectriopsis	0.0004	Fungi	Ascomycota	Sordariomycetes	Hypocreales	Bionectriaceae	Nectriopsis		1	0	0	3	0	0	2	0	0	0	0	1	0	0	0	0	0	2	0	0	0	0	0	0	0	0	0	0	0	0
796314	species	Nectriopsis exigua	0.0004	Fungi	Ascomycota	Sordariomycetes	Hypocreales	Bionectriaceae	Nectriopsis	Nectriopsis exigua	1	0	0	3	0	0	2	0	0	0	0	1	0	0	0	0	0	2	0	0	0	0	0	0	0	0	0	0	0	0
	genus	unclassified_Bionectriaceae	0.0001	Fungi	Ascomycota	Sordariomycetes	Hypocreales	Bionectriaceae	unclassified_Bionectriaceae		0	0	0	0	0	0	0	0	0	0	0	0	0	0	0	0	0	0	0	0	0	0	0	0	0	0	0	0	0	0
34397	family	Clavicipitaceae	0.305	Fungi	Ascomycota	Sordariomycetes	Hypocreales	Clavicipitaceae			28	215	141	92	471	79	114	454	1033	2223	301	467	497	137	142	1829	499	904	144	58	105	207	129	151	721	834	136	21	3	24
474994	genus	Metacordyceps	0.002	Fungi	Ascomycota	Sordariomycetes	Hypocreales	Clavicipitaceae	Metacordyceps		0	0	0	0	0	0	0	0	5	18	0	0	0	0	0	13	0	11	0	0	0	0	0	0	0	0	2	0	0	0
993123	species	Metacordyceps sp. SE524	0.002	Fungi	Ascomycota	Sordariomycetes	Hypocreales	Clavicipitaceae	Metacordyceps	Metacordyceps sp. SE524	0	0	0	0	0	0	0	0	5	18	0	0	0	0	0	13	0	11	0	0	0	0	0	0	0	0	2	0	0	0
1647406	genus	Metapochonia	0.034	Fungi	Ascomycota	Sordariomycetes	Hypocreales	Clavicipitaceae	Metapochonia		0	0	1	2	6	0	0	7	104	131	2	22	31	0	8	134	0	111	2	0	0	1	0	2	33	0	8	0	0	0
73578	species	Metapochonia bulbillosa	0.0294	Fungi	Ascomycota	Sordariomycetes	Hypocreales	Clavicipitaceae	Metapochonia	Metapochonia bulbillosa	0	0	1	2	4	0	0	6	88	120	2	20	22	0	8	103	0	97	2	0	0	1	0	1	32	0	8	0	0	0
132136	species	Metapochonia suchlasporia	0.0018	Fungi	Ascomycota	Sordariomycetes	Hypocreales	Clavicipitaceae	Metapochonia	Metapochonia suchlasporia	0	0	0	0	1	0	0	0	0	0	0	0	6	0	0	16	0	0	0	0	0	0	0	0	0	0	0	0	0	0
	species	unclassified_Metapochonia	0.0036	Fungi	Ascomycota	Sordariomycetes	Hypocreales	Clavicipitaceae	Metapochonia	unclassified_Metapochonia	0	0	0	0	1	0	0	1	16	11	0	2	3	0	0	15	0	14	0	0	0	0	0	1	1	0	0	0	0	0
5529	genus	Metarhizium	0.1288	Fungi	Ascomycota	Sordariomycetes	Hypocreales	Clavicipitaceae	Metarhizium		27	212	135	87	464	78	114	442	839	1088	293	426	420	136	104	1146	493	610	114	57	104	203	126	134	473	828	51	21	3	23
64635	species	Metarhizium carneum	0.1104	Fungi	Ascomycota	Sordariomycetes	Hypocreales	Clavicipitaceae	Metarhizium	Metarhizium carneum	22	7	116	79	91	0	93	133	803	190	9	393	189	15	84	409	9	579	65	3	79	51	3	97	89	2	45	5	1	7
64636	species	Metarhizium marquandii	0.0961	Fungi	Ascomycota	Sordariomycetes	Hypocreales	Clavicipitaceae	Metarhizium	Metarhizium marquandii	5	179	0	5	9	71	20	5	26	27	269	28	28	112	16	39	467	29	11	53	20	11	111	30	14	812	1	10	2	7
92633	species	Metarhizium pemphigi	0.0003	Fungi	Ascomycota	Sordariomycetes	Hypocreales	Clavicipitaceae	Metarhizium	Metarhizium pemphigi	0	0	2	0	1	0	0	0	0	0	0	0	0	0	0	0	0	0	0	0	0	1	0	0	0	0	0	4	0	0
568076	species	Metarhizium robertsii	0.0896	Fungi	Ascomycota	Sordariomycetes	Hypocreales	Clavicipitaceae	Metarhizium	Metarhizium robertsii	0	0	14	3	348	1	0	296	4	845	4	3	193	4	4	665	8	0	37	0	5	134	5	7	359	4	5	0	0	7
	species	unclassified_Metarhizium	0.0037	Fungi	Ascomycota	Sordariomycetes	Hypocreales	Clavicipitaceae	Metarhizium	unclassified_Metarhizium	0	26	3	0	15	6	1	8	6	26	11	2	10	5	0	33	9	2	1	1	0	6	7	0	11	10	0	2	0	2
243023	genus	Pochonia	0.0007	Fungi	Ascomycota	Sordariomycetes	Hypocreales	Clavicipitaceae	Pochonia		0	0	0	0	0	0	0	0	0	0	0	0	0	0	0	0	0	0	0	0	0	0	0	0	0	0	0	0	0	0
1349453	species	Pochonia sp. MIAE01199	0.0007	Fungi	Ascomycota	Sordariomycetes	Hypocreales	Clavicipitaceae	Pochonia	Pochonia sp. MIAE01199	0	0	0	0	0	0	0	0	0	0	0	0	0	0	0	0	0	0	0	0	0	0	0	0	0	0	0	0	0	0
	genus	unclassified_Clavicipitaceae	0.1947	Fungi	Ascomycota	Sordariomycetes	Hypocreales	Clavicipitaceae	unclassified_Clavicipitaceae		1	3	5	3	1	1	0	5	85	986	6	19	46	1	30	536	6	172	28	1	1	3	3	15	215	6	75	0	0	1
474943	family	Cordycipitaceae	0.6202	Fungi	Ascomycota	Sordariomycetes	Hypocreales	Cordycipitaceae			226	52	17	268	58	115	332	37	1238	322	334	475	378	312	237	167	25	400	714	64	156	91	43	16	23	125	13	15	13	1
5581	genus	Beauveria	0.6139	Fungi	Ascomycota	Sordariomycetes	Hypocreales	Cordycipitaceae	Beauveria		220	41	8	225	8	3	329	5	824	11	32	402	40	261	143	4	6	295	626	19	152	86	40	11	1	12	10	6	0	0
176275	species	Beauveria bassiana	0.5616	Fungi	Ascomycota	Sordariomycetes	Hypocreales	Cordycipitaceae	Beauveria	Beauveria bassiana	164	30	5	181	5	1	242	4	620	9	21	317	32	223	98	3	3	205	540	16	108	62	28	10	1	9	6	4	0	0
699190	species	Beauveria sp. RSL-III	0.0005	Fungi	Ascomycota	Sordariomycetes	Hypocreales	Cordycipitaceae	Beauveria	Beauveria sp. RSL-III	0	3	0	0	0	0	0	0	0	0	2	0	0	1	0	0	1	0	0	0	0	0	0	0	0	0	0	1	0	0
	species	unclassified_Beauveria	0.0523	Fungi	Ascomycota	Sordariomycetes	Hypocreales	Cordycipitaceae	Beauveria	unclassified_Beauveria	56	8	3	44	3	2	87	1	204	2	9	85	8	37	45	1	2	90	86	3	44	24	12	1	0	3	4	1	0	0
45234	genus	Cordyceps	0.023	Fungi	Ascomycota	Sordariomycetes	Hypocreales	Cordycipitaceae	Cordyceps		2	2	7	2	3	1	2	10	8	2	0	1	4	4	3	6	3	1	4	2	2	5	3	0	1	1	3	0	0	0
87750	species	Cordyceps memorabilis	0.022	Fungi	Ascomycota	Sordariomycetes	Hypocreales	Cordycipitaceae	Cordyceps	Cordyceps memorabilis	2	2	7	2	3	0	2	10	1	2	0	1	2	4	2	5	3	1	3	2	2	5	3	0	1	1	3	0	0	0
	species	unclassified_Cordyceps	0.0011	Fungi	Ascomycota	Sordariomycetes	Hypocreales	Cordycipitaceae	Cordyceps	unclassified_Cordyceps	0	0	0	0	0	1	0	0	7	0	0	0	2	0	1	1	0	0	1	0	0	0	0	0	0	0	0	0	0	0
291363	genus	Lecanicillium	0.0357	Fungi	Ascomycota	Sordariomycetes	Hypocreales	Cordycipitaceae	Lecanicillium		0	6	2	4	38	27	0	20	36	289	269	22	294	25	3	134	6	2	17	30	2	0	0	0	18	96	0	8	0	1
93591	species	Lecanicillium fungicola	0.0003	Fungi	Ascomycota	Sordariomycetes	Hypocreales	Cordycipitaceae	Lecanicillium	Lecanicillium fungicola	0	0	0	1	0	0	0	0	0	0	0	1	0	0	0	0	0	0	0	0	0	0	0	0	0	0	0	0	0	0
468837	species	Lecanicillium saksenae	0.0283	Fungi	Ascomycota	Sordariomycetes	Hypocreales	Cordycipitaceae	Lecanicillium	Lecanicillium saksenae	0	5	0	0	2	25	0	0	13	0	243	0	0	22	1	0	4	0	0	25	2	0	0	0	0	23	0	6	0	1
132111	species	Lecanicillium tenuipes	0.0001	Fungi	Ascomycota	Sordariomycetes	Hypocreales	Cordycipitaceae	Lecanicillium	Lecanicillium tenuipes	0	0	0	0	0	0	0	0	0	0	0	0	0	0	0	0	0	0	1	0	0	0	0	0	0	0	0	0	0	0
	species	unclassified_Lecanicillium	0.0357	Fungi	Ascomycota	Sordariomycetes	Hypocreales	Cordycipitaceae	Lecanicillium	unclassified_Lecanicillium	0	1	2	3	36	2	0	20	23	289	26	21	294	3	2	134	2	2	16	5	0	0	0	0	18	73	0	2	0	0
1924249	genus	Leptobacillium	0.0001	Fungi	Ascomycota	Sordariomycetes	Hypocreales	Cordycipitaceae	Leptobacillium		0	0	0	0	0	0	0	0	0	0	0	0	0	0	0	0	0	0	0	0	0	0	0	0	0	0	0	0	0	0
93594	species	Leptobacillium leptobactrum	0.0001	Fungi	Ascomycota	Sordariomycetes	Hypocreales	Cordycipitaceae	Leptobacillium	Leptobacillium leptobactrum	0	0	0	0	0	0	0	0	0	0	0	0	0	0	0	0	0	0	0	0	0	0	0	0	0	0	0	0	0	0
292631	genus	Simplicillium	0.0005	Fungi	Ascomycota	Sordariomycetes	Hypocreales	Cordycipitaceae	Simplicillium		0	0	0	4	1	0	0	0	5	1	0	0	1	0	0	0	0	0	3	0	0	0	0	0	0	0	0	0	0	0
132112	species	Simplicillium lanosoniveum	0.0002	Fungi	Ascomycota	Sordariomycetes	Hypocreales	Cordycipitaceae	Simplicillium	Simplicillium lanosoniveum	0	0	0	0	0	0	0	0	0	0	0	0	1	0	0	0	0	0	2	0	0	0	0	0	0	0	0	0	0	0
565265	species	Simplicillium sp. FTJZZJ01	0.0005	Fungi	Ascomycota	Sordariomycetes	Hypocreales	Cordycipitaceae	Simplicillium	Simplicillium sp. FTJZZJ01	0	0	0	4	0	0	0	0	5	0	0	0	0	0	0	0	0	0	0	0	0	0	0	0	0	0	0	0	0	0
	species	unclassified_Simplicillium	0.0001	Fungi	Ascomycota	Sordariomycetes	Hypocreales	Cordycipitaceae	Simplicillium	unclassified_Simplicillium	0	0	0	0	1	0	0	0	0	1	0	0	0	0	0	0	0	0	1	0	0	0	0	0	0	0	0	0	0	0
	genus	unclassified_Cordycipitaceae	0.0639	Fungi	Ascomycota	Sordariomycetes	Hypocreales	Cordycipitaceae	unclassified_Cordycipitaceae		4	3	0	33	8	84	1	2	365	19	33	50	39	22	88	23	10	102	64	13	0	0	0	5	3	16	0	1	13	0
5129	family	Hypocreaceae	0.0677	Fungi	Ascomycota	Sordariomycetes	Hypocreales	Hypocreaceae			69	342	272	94	333	184	145	404	148	129	221	376	133	150	80	195	358	141	170	94	302	226	230	678	613	501	315	429	56	78
73504	genus	Cladobotryum	0.0009	Fungi	Ascomycota	Sordariomycetes	Hypocreales	Hypocreaceae	Cladobotryum		0	0	0	0	0	0	0	0	0	0	0	0	0	0	0	0	0	0	0	0	0	0	0	0	0	0	0	0	0	0
491253	species	Cladobotryum mycophilum	0.0009	Fungi	Ascomycota	Sordariomycetes	Hypocreales	Hypocreaceae	Cladobotryum	Cladobotryum mycophilum	0	0	0	0	0	0	0	0	0	0	0	0	0	0	0	0	0	0	0	0	0	0	0	0	0	0	0	0	0	0
5130	genus	Hypomyces	0.0006	Fungi	Ascomycota	Sordariomycetes	Hypocreales	Hypocreaceae	Hypomyces		0	0	5	0	3	0	0	1	0	1	0	0	1	0	0	0	1	1	0	0	0	2	0	0	4	0	0	0	0	0
1253923	species	Hypomyces sp. 15PA19	0.0004	Fungi	Ascomycota	Sordariomycetes	Hypocreales	Hypocreaceae	Hypomyces	Hypomyces sp. 15PA19	0	0	0	0	0	0	0	0	0	0	0	0	0	0	0	0	0	0	0	0	0	0	0	0	0	0	0	0	0	0
	species	unclassified_Hypomyces	0.0006	Fungi	Ascomycota	Sordariomycetes	Hypocreales	Hypocreaceae	Hypomyces	unclassified_Hypomyces	0	0	5	0	3	0	0	1	0	1	0	0	1	0	0	0	1	1	0	0	0	2	0	0	4	0	0	0	0	0
5543	genus	Trichoderma	0.0672	Fungi	Ascomycota	Sordariomycetes	Hypocreales	Hypocreaceae	Trichoderma		69	342	267	94	330	184	145	403	148	128	221	375	132	150	80	195	357	140	170	94	301	224	230	675	609	501	314	429	56	78
40695	species	Trichoderma polysporum	0.0001	Fungi	Ascomycota	Sordariomycetes	Hypocreales	Hypocreaceae	Trichoderma	Trichoderma polysporum	1	0	0	0	0	0	1	0	0	0	0	0	0	0	0	0	0	0	0	0	0	0	0	0	0	0	0	0	0	0
63587	species	Trichoderma pubescens	0.0565	Fungi	Ascomycota	Sordariomycetes	Hypocreales	Hypocreaceae	Trichoderma	Trichoderma pubescens	23	15	192	28	272	11	64	321	88	102	6	255	113	22	51	164	38	85	146	11	196	174	42	341	512	54	213	307	0	8
1179690	species	Trichoderma sp. KBS0814F	0.0002	Fungi	Ascomycota	Sordariomycetes	Hypocreales	Hypocreaceae	Trichoderma	Trichoderma sp. KBS0814F	0	1	0	0	0	1	0	0	0	0	0	0	0	1	0	0	0	0	0	0	0	0	0	0	0	0	0	3	0	0
	species	unclassified_Trichoderma	0.0529	Fungi	Ascomycota	Sordariomycetes	Hypocreales	Hypocreaceae	Trichoderma	unclassified_Trichoderma	45	326	75	66	58	172	80	82	60	26	215	120	19	127	29	31	319	55	24	83	105	50	188	334	97	447	101	119	56	70
	genus	unclassified_Hypocreaceae	0.0007	Fungi	Ascomycota	Sordariomycetes	Hypocreales	Hypocreaceae	unclassified_Hypocreaceae		0	0	0	0	0	0	0	0	0	0	0	1	0	0	0	0	0	0	0	0	1	0	0	3	0	0	1	0	0	0
110618	family	Nectriaceae	0.6501	Fungi	Ascomycota	Sordariomycetes	Hypocreales	Nectriaceae			30	802	338	51	574	268	60	893	190	588	1799	1743	1859	1363	89	1527	1114	745	4269	2189	180	613	4635	375	2798	1660	1311	3314	267	117
115234	genus	Cosmospora	0.003	Fungi	Ascomycota	Sordariomycetes	Hypocreales	Nectriaceae	Cosmospora		0	0	0	0	0	0	0	0	0	0	0	0	1	0	0	0	0	0	0	0	0	0	0	0	0	0	0	0	0	0
	species	unclassified_Cosmospora	0.003	Fungi	Ascomycota	Sordariomycetes	Hypocreales	Nectriaceae	Cosmospora	unclassified_Cosmospora	0	0	0	0	0	0	0	0	0	0	0	0	1	0	0	0	0	0	0	0	0	0	0	0	0	0	0	0	0	0
13474	genus	Cylindrocarpon	0.0006	Fungi	Ascomycota	Sordariomycetes	Hypocreales	Nectriaceae	Cylindrocarpon		0	2	0	0	0	0	0	1	0	0	0	1	0	2	1	0	1	1	1	0	0	0	0	0	0	0	1	0	1	7
78414	species	Cylindrocarpon aquaticum	0.0001	Fungi	Ascomycota	Sordariomycetes	Hypocreales	Nectriaceae	Cylindrocarpon	Cylindrocarpon aquaticum	0	0	0	0	0	0	0	0	0	0	0	0	0	0	0	0	0	0	0	0	0	0	0	0	0	0	1	0	0	0
	species	unclassified_Cylindrocarpon	0.0006	Fungi	Ascomycota	Sordariomycetes	Hypocreales	Nectriaceae	Cylindrocarpon	unclassified_Cylindrocarpon	0	2	0	0	0	0	0	1	0	0	0	1	0	2	1	0	1	1	1	0	0	0	0	0	0	0	0	0	1	7
1620264	genus	Dactylonectria	0.0577	Fungi	Ascomycota	Sordariomycetes	Hypocreales	Nectriaceae	Dactylonectria		0	6	0	0	2	6	0	0	8	1	76	21	13	33	4	23	99	104	64	42	1	0	5	5	4	156	1	1	0	0
	species	unclassified_Dactylonectria	0.0577	Fungi	Ascomycota	Sordariomycetes	Hypocreales	Nectriaceae	Dactylonectria	unclassified_Dactylonectria	0	6	0	0	2	6	0	0	8	1	76	21	13	33	4	23	99	104	64	42	1	0	5	5	4	156	1	1	0	0
5506	genus	Fusarium	0.6421	Fungi	Ascomycota	Sordariomycetes	Hypocreales	Nectriaceae	Fusarium		20	664	291	24	529	238	20	798	135	558	1645	1659	1822	1273	62	1456	943	436	4153	2102	141	597	4574	253	2753	1448	1212	3302	264	97
40199	species	Fusarium avenaceum	0.0001	Fungi	Ascomycota	Sordariomycetes	Hypocreales	Nectriaceae	Fusarium	Fusarium avenaceum	0	0	0	0	0	0	0	0	0	0	0	0	0	0	0	0	0	0	0	0	0	0	0	0	0	0	0	0	0	0
1328300	species	Fusarium keratoplasticum	0.0006	Fungi	Ascomycota	Sordariomycetes	Hypocreales	Nectriaceae	Fusarium	Fusarium keratoplasticum	0	0	0	0	0	0	0	0	0	0	0	0	0	0	0	0	0	0	0	0	0	0	0	0	0	0	0	0	0	0
57147	species	Fusarium merismoides	0.0001	Fungi	Ascomycota	Sordariomycetes	Hypocreales	Nectriaceae	Fusarium	Fusarium merismoides	0	0	0	0	0	0	0	0	0	0	0	0	0	0	0	0	0	0	0	0	0	0	0	0	0	0	0	0	0	0
5507	species	Fusarium oxysporum	0.002	Fungi	Ascomycota	Sordariomycetes	Hypocreales	Nectriaceae	Fusarium	Fusarium oxysporum	0	0	0	0	0	0	0	0	0	0	1	0	0	0	0	0	0	0	0	2	0	0	14	0	0	1	0	0	0	0
1492853	species	Fusarium sp. CF13	0.003	Fungi	Ascomycota	Sordariomycetes	Hypocreales	Nectriaceae	Fusarium	Fusarium sp. CF13	0	0	0	0	0	0	0	0	0	0	0	0	0	0	0	0	0	0	0	0	0	0	0	0	0	0	0	0	0	0
1419361	species	Fusarium sp. Ecu311	0.0002	Fungi	Ascomycota	Sordariomycetes	Hypocreales	Nectriaceae	Fusarium	Fusarium sp. Ecu311	0	0	0	0	0	0	0	0	0	0	0	0	0	0	0	0	0	0	0	0	0	0	0	0	0	0	0	1	0	0
860092	species	Fusarium sp. OTU930	0.0001	Fungi	Ascomycota	Sordariomycetes	Hypocreales	Nectriaceae	Fusarium	Fusarium sp. OTU930	0	0	0	0	0	0	0	0	0	0	0	0	0	0	0	0	0	0	0	0	0	0	0	0	0	0	0	0	0	0
5514	species	Fusarium sporotrichioides	0.1962	Fungi	Ascomycota	Sordariomycetes	Hypocreales	Nectriaceae	Fusarium	Fusarium sporotrichioides	1	23	1	2	0	11	0	4	5	0	14	6	0	16	1	0	11	1	2	21	0	1	14	2	0	3	0	2826	21	0
61284	species	Fusarium tricinctum	0.0224	Fungi	Ascomycota	Sordariomycetes	Hypocreales	Nectriaceae	Fusarium	Fusarium tricinctum	0	7	2	10	6	2	3	5	27	3	5	27	4	12	6	1	4	10	27	8	17	3	5	4	26	2	10	28	12	5
117187	species	Fusarium verticillioides	0.0025	Fungi	Ascomycota	Sordariomycetes	Hypocreales	Nectriaceae	Fusarium	Fusarium verticillioides	0	1	0	0	0	0	0	0	1	0	8	0	3	2	0	1	1	0	7	3	0	0	11	0	0	8	0	0	0	0
	species	unclassified_Fusarium	0.6355	Fungi	Ascomycota	Sordariomycetes	Hypocreales	Nectriaceae	Fusarium	unclassified_Fusarium	19	633	288	12	523	225	17	789	102	555	1617	1626	1815	1243	55	1454	927	425	4117	2068	124	593	4530	247	2727	1434	1202	447	231	92
1079112	genus	Ilyonectria	0.0159	Fungi	Ascomycota	Sordariomycetes	Hypocreales	Nectriaceae	Ilyonectria		1	2	0	4	1	0	16	19	17	4	0	21	8	2	5	3	2	132	3	1	6	0	0	34	3	1	36	0	0	0
303669	species	Ilyonectria crassa	0.0008	Fungi	Ascomycota	Sordariomycetes	Hypocreales	Nectriaceae	Ilyonectria	Ilyonectria crassa	0	1	0	1	0	0	2	2	1	1	0	3	1	1	0	1	0	5	0	0	0	0	0	2	1	1	7	0	0	0
	species	unclassified_Ilyonectria	0.0153	Fungi	Ascomycota	Sordariomycetes	Hypocreales	Nectriaceae	Ilyonectria	unclassified_Ilyonectria	1	1	0	3	1	0	14	17	16	3	0	18	7	1	5	2	2	127	3	1	6	0	0	32	2	0	29	0	0	0
426746	genus	Lasionectria	0.0001	Fungi	Ascomycota	Sordariomycetes	Hypocreales	Nectriaceae	Lasionectria		0	0	0	0	0	0	0	0	0	0	0	0	0	0	0	0	0	0	0	0	0	0	0	0	0	0	0	0	0	0
502125	species	Lasionectria mantuana	0.0001	Fungi	Ascomycota	Sordariomycetes	Hypocreales	Nectriaceae	Lasionectria	Lasionectria mantuana	0	0	0	0	0	0	0	0	0	0	0	0	0	0	0	0	0	0	0	0	0	0	0	0	0	0	0	0	0	0
64630	genus	Mariannaea	0.0001	Fungi	Ascomycota	Sordariomycetes	Hypocreales	Nectriaceae	Mariannaea		0	0	0	0	0	0	0	1	0	0	0	0	0	0	0	0	0	0	0	0	0	0	0	0	0	0	0	0	0	0
233040	species	Mariannaea punicea	0.0001	Fungi	Ascomycota	Sordariomycetes	Hypocreales	Nectriaceae	Mariannaea	Mariannaea punicea	0	0	0	0	0	0	0	0	0	0	0	0	0	0	0	0	0	0	0	0	0	0	0	0	0	0	0	0	0	0
	species	unclassified_Mariannaea	0.0001	Fungi	Ascomycota	Sordariomycetes	Hypocreales	Nectriaceae	Mariannaea	unclassified_Mariannaea	0	0	0	0	0	0	0	1	0	0	0	0	0	0	0	0	0	0	0	0	0	0	0	0	0	0	0	0	0	0
5133	genus	Nectria	0.0044	Fungi	Ascomycota	Sordariomycetes	Hypocreales	Nectriaceae	Nectria		0	0	0	0	0	0	0	0	1	0	0	0	0	0	0	0	0	1	0	0	0	0	2	2	1	0	0	0	0	0
64661	species	Nectria inventa	0.0027	Fungi	Ascomycota	Sordariomycetes	Hypocreales	Nectriaceae	Nectria	Nectria inventa	0	0	0	0	0	0	0	0	1	0	0	0	0	0	0	0	0	0	0	0	0	0	0	2	1	0	0	0	0	0
	species	unclassified_Nectria	0.0017	Fungi	Ascomycota	Sordariomycetes	Hypocreales	Nectriaceae	Nectria	unclassified_Nectria	0	0	0	0	0	0	0	0	0	0	0	0	0	0	0	0	0	1	0	0	0	0	2	0	0	0	0	0	0	0
140106	genus	Neonectria	0.0025	Fungi	Ascomycota	Sordariomycetes	Hypocreales	Nectriaceae	Neonectria		0	3	2	6	4	4	0	4	6	10	3	2	2	3	1	19	12	5	2	19	6	2	0	11	13	1	9	2	2	0
927365	species	Neonectria sp. DDJL-2009b	0.0024	Fungi	Ascomycota	Sordariomycetes	Hypocreales	Nectriaceae	Neonectria	Neonectria sp. DDJL-2009b	0	3	2	6	4	3	0	2	5	10	2	2	2	3	1	17	12	4	2	17	6	2	0	11	13	1	8	2	2	0
	species	unclassified_Neonectria	0.0003	Fungi	Ascomycota	Sordariomycetes	Hypocreales	Nectriaceae	Neonectria	unclassified_Neonectria	0	0	0	0	0	1	0	2	1	0	1	0	0	0	0	2	0	1	0	2	0	0	0	0	0	0	1	0	0	0
315410	genus	Stephanonectria	0.0007	Fungi	Ascomycota	Sordariomycetes	Hypocreales	Nectriaceae	Stephanonectria		0	0	0	0	0	0	0	0	0	0	0	0	0	0	0	0	0	0	0	0	0	0	0	0	0	0	0	0	0	0
	species	unclassified_Stephanonectria	0.0007	Fungi	Ascomycota	Sordariomycetes	Hypocreales	Nectriaceae	Stephanonectria	unclassified_Stephanonectria	0	0	0	0	0	0	0	0	0	0	0	0	0	0	0	0	0	0	0	0	0	0	0	0	0	0	0	0	0	0
1053258	genus	Thelonectria	0.0001	Fungi	Ascomycota	Sordariomycetes	Hypocreales	Nectriaceae	Thelonectria		0	0	0	0	0	0	0	0	0	0	0	0	0	0	0	0	0	0	0	0	0	0	0	0	0	0	0	0	0	0
1576551	species	Thelonectria rubrococca	0.0001	Fungi	Ascomycota	Sordariomycetes	Hypocreales	Nectriaceae	Thelonectria	Thelonectria rubrococca	0	0	0	0	0	0	0	0	0	0	0	0	0	0	0	0	0	0	0	0	0	0	0	0	0	0	0	0	0	0
145966	genus	Volutella	0.0018	Fungi	Ascomycota	Sordariomycetes	Hypocreales	Nectriaceae	Volutella		0	0	0	0	0	0	0	1	0	0	0	0	0	0	0	0	0	0	0	0	0	0	0	0	0	0	0	0	0	0
145967	species	Volutella ciliata	0.0005	Fungi	Ascomycota	Sordariomycetes	Hypocreales	Nectriaceae	Volutella	Volutella ciliata	0	0	0	0	0	0	0	0	0	0	0	0	0	0	0	0	0	0	0	0	0	0	0	0	0	0	0	0	0	0
	species	unclassified_Volutella	0.0012	Fungi	Ascomycota	Sordariomycetes	Hypocreales	Nectriaceae	Volutella	unclassified_Volutella	0	0	0	0	0	0	0	1	0	0	0	0	0	0	0	0	0	0	0	0	0	0	0	0	0	0	0	0	0	0
	genus	unclassified_Nectriaceae	0.0215	Fungi	Ascomycota	Sordariomycetes	Hypocreales	Nectriaceae	unclassified_Nectriaceae		9	125	45	17	38	20	24	69	23	15	75	39	13	50	16	26	57	66	46	25	26	14	54	70	24	54	52	9	0	13
474942	family	Ophiocordycipitaceae	0.1278	Fungi	Ascomycota	Sordariomycetes	Hypocreales	Ophiocordycipitaceae			1	16	9	0	9	17	0	8	14	135	314	21	148	98	11	527	330	16	329	75	0	12	2	8	91	699	30	17	4	8
180676	genus	Haptocillium	0.0003	Fungi	Ascomycota	Sordariomycetes	Hypocreales	Ophiocordycipitaceae	Haptocillium		1	0	0	0	1	0	0	0	1	1	0	0	0	0	0	0	0	1	0	0	0	0	0	1	0	0	0	0	0	3
132153	species	Haptocillium sinense	0.0003	Fungi	Ascomycota	Sordariomycetes	Hypocreales	Ophiocordycipitaceae	Haptocillium	Haptocillium sinense	1	0	0	0	1	0	0	0	1	1	0	0	0	0	0	0	0	1	0	0	0	0	0	1	0	0	0	0	0	3
42367	genus	Hirsutella	0.0006	Fungi	Ascomycota	Sordariomycetes	Hypocreales	Ophiocordycipitaceae	Hirsutella		0	3	3	0	1	1	0	0	0	0	0	0	0	0	0	0	0	3	0	1	0	0	0	0	1	0	0	4	0	2
332947	species	Hirsutella minnesotensis	0.0006	Fungi	Ascomycota	Sordariomycetes	Hypocreales	Ophiocordycipitaceae	Hirsutella	Hirsutella minnesotensis	0	3	3	0	1	1	0	0	0	0	0	0	0	0	0	0	0	3	0	1	0	0	0	0	1	0	0	4	0	2
1279473	species	Hirsutella sp. RS-2012	0.0002	Fungi	Ascomycota	Sordariomycetes	Hypocreales	Ophiocordycipitaceae	Hirsutella	Hirsutella sp. RS-2012	0	0	0	0	0	0	0	0	0	0	0	0	0	0	0	0	0	0	0	0	0	0	0	0	0	0	0	0	0	0
42368	species	Hirsutella thompsonii	0.0001	Fungi	Ascomycota	Sordariomycetes	Hypocreales	Ophiocordycipitaceae	Hirsutella	Hirsutella thompsonii	0	0	0	0	0	0	0	0	0	0	0	0	0	0	0	0	0	0	0	0	0	0	0	0	0	0	0	0	0	0
1052105	genus	Purpureocillium	0.1275	Fungi	Ascomycota	Sordariomycetes	Hypocreales	Ophiocordycipitaceae	Purpureocillium		0	12	6	0	7	14	0	8	12	131	304	19	148	91	9	514	309	12	328	73	0	11	2	7	89	658	30	11	4	3
883089	species	Purpureocillium aff. lilacinum ROG-2010	0.0296	Fungi	Ascomycota	Sordariomycetes	Hypocreales	Ophiocordycipitaceae	Purpureocillium	Purpureocillium aff. lilacinum ROG-2010	0	0	0	0	1	0	0	4	0	16	16	2	31	12	3	92	13	1	88	1	0	4	0	2	18	16	5	0	0	1
	species	unclassified_Purpureocillium	0.0979	Fungi	Ascomycota	Sordariomycetes	Hypocreales	Ophiocordycipitaceae	Purpureocillium	unclassified_Purpureocillium	0	12	6	0	6	14	0	4	12	115	288	17	117	79	6	422	296	11	240	72	0	7	2	5	71	642	25	11	4	2
	genus	unclassified_Ophiocordycipitaceae	0.0051	Fungi	Ascomycota	Sordariomycetes	Hypocreales	Ophiocordycipitaceae	unclassified_Ophiocordycipitaceae		0	1	0	0	0	2	0	0	1	3	10	2	0	7	2	13	21	0	1	1	0	1	0	0	1	41	0	2	0	0
1667166	family	Stachybotryaceae	0.0036	Fungi	Ascomycota	Sordariomycetes	Hypocreales	Stachybotryaceae			0	22	6	2	4	11	0	1	2	5	1	7	3	9	1	4	1	0	4	7	0	1	4	4	9	3	0	31	6	0
5531	genus	Myrothecium	0.0035	Fungi	Ascomycota	Sordariomycetes	Hypocreales	Stachybotryaceae	Myrothecium		0	3	0	1	0	1	0	0	2	0	0	4	0	5	1	0	0	0	0	4	0	0	0	1	0	0	0	30	3	0
226117	species	Myrothecium gramineum	0.0001	Fungi	Ascomycota	Sordariomycetes	Hypocreales	Stachybotryaceae	Myrothecium	Myrothecium gramineum	0	0	0	0	0	0	0	0	0	0	0	0	0	0	0	0	0	0	0	0	0	0	0	0	0	0	0	0	1	0
761383	species	Myrothecium sp. ASR-261	0.0001	Fungi	Ascomycota	Sordariomycetes	Hypocreales	Stachybotryaceae	Myrothecium	Myrothecium sp. ASR-261	0	0	0	0	0	1	0	0	0	0	0	0	0	0	0	0	0	0	0	0	0	0	0	0	0	0	0	0	0	0
488188	species	Myrothecium sp. HZ-6	0.0015	Fungi	Ascomycota	Sordariomycetes	Hypocreales	Stachybotryaceae	Myrothecium	Myrothecium sp. HZ-6	0	0	0	0	0	0	0	0	0	0	0	0	0	1	0	0	0	0	0	0	0	0	0	0	0	0	0	2	0	0
	species	unclassified_Myrothecium	0.0034	Fungi	Ascomycota	Sordariomycetes	Hypocreales	Stachybotryaceae	Myrothecium	unclassified_Myrothecium	0	3	0	1	0	0	0	0	2	0	0	4	0	4	1	0	0	0	0	4	0	0	0	1	0	0	0	28	2	0
74721	genus	Stachybotrys	0.002	Fungi	Ascomycota	Sordariomycetes	Hypocreales	Stachybotryaceae	Stachybotrys		0	18	6	0	4	10	0	1	0	5	1	1	3	3	0	4	1	0	4	3	0	1	4	3	9	3	0	0	0	0
80385	species	Stachybotrys bisbyi	0.0001	Fungi	Ascomycota	Sordariomycetes	Hypocreales	Stachybotryaceae	Stachybotrys	Stachybotrys bisbyi	0	0	0	0	0	0	0	0	0	0	0	0	0	0	0	0	0	0	0	0	0	0	0	0	0	0	0	0	0	0
	species	unclassified_Stachybotrys	0.002	Fungi	Ascomycota	Sordariomycetes	Hypocreales	Stachybotryaceae	Stachybotrys	unclassified_Stachybotrys	0	18	6	0	4	10	0	1	0	5	1	1	3	3	0	4	1	0	4	3	0	1	4	3	9	3	0	0	0	0
	genus	unclassified_Stachybotryaceae	0.0004	Fungi	Ascomycota	Sordariomycetes	Hypocreales	Stachybotryaceae	unclassified_Stachybotryaceae		0	1	0	1	0	0	0	0	0	0	0	2	0	1	0	0	0	0	0	0	0	0	0	0	0	0	0	1	3	0
	family	[Emericellopsis]	0.0012	Fungi	Ascomycota	Sordariomycetes	Hypocreales	[Emericellopsis]			0	0	0	0	0	0	0	0	0	0	0	0	0	0	0	0	0	0	0	0	0	0	0	0	0	0	0	0	0	0
45244	genus	Emericellopsis	0.0012	Fungi	Ascomycota	Sordariomycetes	Hypocreales	[Emericellopsis]	Emericellopsis		0	0	0	0	0	0	0	0	0	0	0	0	0	0	0	0	0	0	0	0	0	0	0	0	0	0	0	0	0	0
	species	unclassified_Emericellopsis	0.0012	Fungi	Ascomycota	Sordariomycetes	Hypocreales	[Emericellopsis]	Emericellopsis	unclassified_Emericellopsis	0	0	0	0	0	0	0	0	0	0	0	0	0	0	0	0	0	0	0	0	0	0	0	0	0	0	0	0	0	0
	family	[Trichothecium]	0.0007	Fungi	Ascomycota	Sordariomycetes	Hypocreales	[Trichothecium]			0	0	0	0	2	0	0	3	0	3	0	2	0	1	0	1	0	0	1	0	0	0	0	0	0	0	1	0	0	0
231006	genus	Trichothecium	0.0007	Fungi	Ascomycota	Sordariomycetes	Hypocreales	[Trichothecium]	Trichothecium		0	0	0	0	2	0	0	3	0	3	0	2	0	1	0	1	0	0	1	0	0	0	0	0	0	0	1	0	0	0
261922	species	Trichothecium crotocinigenum	0.0007	Fungi	Ascomycota	Sordariomycetes	Hypocreales	[Trichothecium]	Trichothecium	Trichothecium crotocinigenum	0	0	0	0	2	0	0	3	0	3	0	2	0	1	0	1	0	0	1	0	0	0	0	0	0	0	1	0	0	0
	species	unclassified_Trichothecium	0.0001	Fungi	Ascomycota	Sordariomycetes	Hypocreales	[Trichothecium]	Trichothecium	unclassified_Trichothecium	0	0	0	0	0	0	0	0	0	0	0	0	0	0	0	0	0	0	0	0	0	0	0	0	0	0	0	0	0	0
	family	[Verticillium]	0.0006	Fungi	Ascomycota	Sordariomycetes	Hypocreales	[Verticillium]			0	0	0	5	0	0	0	0	3	0	0	3	0	0	1	0	0	1	0	0	0	0	0	0	0	0	0	0	0	0
5106	genus	Verticillium	0.0006	Fungi	Ascomycota	Sordariomycetes	Hypocreales	[Verticillium]	Verticillium		0	0	0	5	0	0	0	0	3	0	0	3	0	0	1	0	0	1	0	0	0	0	0	0	0	0	0	0	0	0
412555	species	Verticillium sp. EXP0564F	0.0002	Fungi	Ascomycota	Sordariomycetes	Hypocreales	[Verticillium]	Verticillium	Verticillium sp. EXP0564F	0	0	0	0	0	0	0	0	0	0	0	0	0	0	0	0	0	0	0	0	0	0	0	0	0	0	0	0	0	0
301152	species	Verticillium sp. olrim438	0.0004	Fungi	Ascomycota	Sordariomycetes	Hypocreales	[Verticillium]	Verticillium	Verticillium sp. olrim438	0	0	0	3	0	0	0	0	1	0	0	0	0	0	1	0	0	0	0	0	0	0	0	0	0	0	0	0	0	0
	species	unclassified_Verticillium	0.0004	Fungi	Ascomycota	Sordariomycetes	Hypocreales	[Verticillium]	Verticillium	unclassified_Verticillium	0	0	0	2	0	0	0	0	2	0	0	3	0	0	0	0	0	1	0	0	0	0	0	0	0	0	0	0	0	0
	family	unclassified_Hypocreales	0.094	Fungi	Ascomycota	Sordariomycetes	Hypocreales	unclassified_Hypocreales			16	86	24	23	30	217	15	50	469	213	120	223	202	88	47	133	58	365	29	61	9	6	57	24	48	118	31	110	11	4
639021	order	Magnaporthales	0.0078	Fungi	Ascomycota	Sordariomycetes	Magnaporthales				0	1	0	1	0	1	0	0	38	0	23	3	0	80	1	0	41	47	0	4	4	0	9	6	0	11	0	32	0	14
81093	family	Magnaporthaceae	0.0078	Fungi	Ascomycota	Sordariomycetes	Magnaporthales	Magnaporthaceae			0	1	0	1	0	1	0	0	38	0	23	3	0	80	1	0	41	47	0	4	4	0	9	6	0	11	0	32	0	14
1577613	genus	Slopeiomyces	0.0002	Fungi	Ascomycota	Sordariomycetes	Magnaporthales	Magnaporthaceae	Slopeiomyces		0	0	0	0	0	0	0	0	0	0	0	0	0	2	0	0	0	0	0	0	0	0	0	1	0	0	0	0	0	1
1577607	species	Slopeiomyces cylindrosporus	0.0002	Fungi	Ascomycota	Sordariomycetes	Magnaporthales	Magnaporthaceae	Slopeiomyces	Slopeiomyces cylindrosporus	0	0	0	0	0	0	0	0	0	0	0	0	0	2	0	0	0	0	0	0	0	0	0	1	0	0	0	0	0	1
	genus	unclassified_Magnaporthaceae	0.0076	Fungi	Ascomycota	Sordariomycetes	Magnaporthales	Magnaporthaceae	unclassified_Magnaporthaceae		0	1	0	1	0	1	0	0	38	0	23	3	0	78	1	0	41	47	0	4	4	0	9	5	0	11	0	32	0	13
5592	order	Microascales	0.3409	Fungi	Ascomycota	Sordariomycetes	Microascales				3	44	6	5	10	6	1	13	21	0	6	2	2	145	5	1	10	12	0	51	6	3	9	10	20	142	38	23	0	4
1028423	family	Ceratocystidaceae	0.0042	Fungi	Ascomycota	Sordariomycetes	Microascales	Ceratocystidaceae			0	0	0	0	0	0	0	0	0	0	0	0	0	0	0	0	0	0	0	0	0	0	0	0	0	0	0	0	0	0
60496	genus	Thielaviopsis	0.0042	Fungi	Ascomycota	Sordariomycetes	Microascales	Ceratocystidaceae	Thielaviopsis		0	0	0	0	0	0	0	0	0	0	0	0	0	0	0	0	0	0	0	0	0	0	0	0	0	0	0	0	0	0
124036	species	Thielaviopsis basicola	0.0042	Fungi	Ascomycota	Sordariomycetes	Microascales	Ceratocystidaceae	Thielaviopsis	Thielaviopsis basicola	0	0	0	0	0	0	0	0	0	0	0	0	0	0	0	0	0	0	0	0	0	0	0	0	0	0	0	0	0	0
5593	family	Microascaceae	0.3405	Fungi	Ascomycota	Sordariomycetes	Microascales	Microascaceae			3	44	6	5	10	6	1	13	21	0	6	2	2	145	5	1	10	12	0	50	6	3	9	10	20	142	38	23	0	4
1658452	genus	Cephalotrichum	0.0008	Fungi	Ascomycota	Sordariomycetes	Microascales	Microascaceae	Cephalotrichum		0	0	0	0	0	0	0	0	0	0	0	0	0	0	0	0	0	0	0	1	0	0	0	0	0	0	0	0	0	0
186354	species	Cephalotrichum stemonitis	0.0008	Fungi	Ascomycota	Sordariomycetes	Microascales	Microascaceae	Cephalotrichum	Cephalotrichum stemonitis	0	0	0	0	0	0	0	0	0	0	0	0	0	0	0	0	0	0	0	0	0	0	0	0	0	0	0	0	0	0
	species	unclassified_Cephalotrichum	0.0001	Fungi	Ascomycota	Sordariomycetes	Microascales	Microascaceae	Cephalotrichum	unclassified_Cephalotrichum	0	0	0	0	0	0	0	0	0	0	0	0	0	0	0	0	0	0	0	1	0	0	0	0	0	0	0	0	0	0
186351	genus	Doratomyces	0.0001	Fungi	Ascomycota	Sordariomycetes	Microascales	Microascaceae	Doratomyces		0	0	0	0	0	0	0	0	0	0	0	0	0	0	0	0	0	0	0	0	0	0	0	0	0	0	0	0	0	0
	species	unclassified_Doratomyces	0.0001	Fungi	Ascomycota	Sordariomycetes	Microascales	Microascaceae	Doratomyces	unclassified_Doratomyces	0	0	0	0	0	0	0	0	0	0	0	0	0	0	0	0	0	0	0	0	0	0	0	0	0	0	0	0	0	0
79818	genus	Kernia	0.1465	Fungi	Ascomycota	Sordariomycetes	Microascales	Microascaceae	Kernia		0	2	0	1	0	0	1	0	0	0	1	0	0	1	1	0	4	0	0	1	1	0	3	2	0	68	0	7	0	2
79819	species	Kernia nitida	0.1464	Fungi	Ascomycota	Sordariomycetes	Microascales	Microascaceae	Kernia	Kernia nitida	0	2	0	0	0	0	1	0	0	0	1	0	0	0	1	0	1	0	0	1	0	0	3	0	0	2	0	7	0	0
94608	species	Kernia pachypleura	0.0001	Fungi	Ascomycota	Sordariomycetes	Microascales	Microascaceae	Kernia	Kernia pachypleura	0	0	0	0	0	0	0	0	0	0	0	0	0	0	0	0	0	0	0	0	0	0	0	0	0	0	0	0	0	0
1254020	species	Kernia sp. 16WV08	0.0003	Fungi	Ascomycota	Sordariomycetes	Microascales	Microascaceae	Kernia	Kernia sp. 16WV08	0	0	0	1	0	0	0	0	0	0	0	0	0	0	0	0	0	0	0	0	0	0	0	0	0	0	0	0	0	0
646129	species	Kernia sp. HSAUP074335	0.0045	Fungi	Ascomycota	Sordariomycetes	Microascales	Microascaceae	Kernia	Kernia sp. HSAUP074335	0	0	0	0	0	0	0	0	0	0	0	0	0	1	0	0	1	0	0	0	0	0	0	0	0	38	0	0	0	0
	species	unclassified_Kernia	0.0033	Fungi	Ascomycota	Sordariomycetes	Microascales	Microascaceae	Kernia	unclassified_Kernia	0	0	0	0	0	0	0	0	0	0	0	0	0	0	0	0	2	0	0	0	1	0	0	2	0	28	0	0	0	2
5594	genus	Microascus	0.0009	Fungi	Ascomycota	Sordariomycetes	Microascales	Microascaceae	Microascus		0	0	0	0	0	0	0	0	0	0	0	0	1	3	0	0	1	0	0	0	0	0	0	0	0	0	0	13	0	0
1316486	species	Microascus sp. SL-82	0.0009	Fungi	Ascomycota	Sordariomycetes	Microascales	Microascaceae	Microascus	Microascus sp. SL-82	0	0	0	0	0	0	0	0	0	0	0	0	1	0	0	0	1	0	0	0	0	0	0	0	0	0	0	13	0	0
	species	unclassified_Microascus	0.0003	Fungi	Ascomycota	Sordariomycetes	Microascales	Microascaceae	Microascus	unclassified_Microascus	0	0	0	0	0	0	0	0	0	0	0	0	0	3	0	0	0	0	0	0	0	0	0	0	0	0	0	0	0	0
42313	genus	Petriella	0.0008	Fungi	Ascomycota	Sordariomycetes	Microascales	Microascaceae	Petriella		0	0	5	0	2	5	0	10	0	0	0	0	1	0	0	0	0	0	0	0	1	2	0	0	0	0	0	0	0	0
42314	species	Petriella setifera	0.0008	Fungi	Ascomycota	Sordariomycetes	Microascales	Microascaceae	Petriella	Petriella setifera	0	0	5	0	2	4	0	10	0	0	0	0	1	0	0	0	0	0	0	0	1	2	0	0	0	0	0	0	0	0
	species	unclassified_Petriella	0.0001	Fungi	Ascomycota	Sordariomycetes	Microascales	Microascaceae	Petriella	unclassified_Petriella	0	0	0	0	0	1	0	0	0	0	0	0	0	0	0	0	0	0	0	0	0	0	0	0	0	0	0	0	0	0
5596	genus	Pseudallescheria	0.0001	Fungi	Ascomycota	Sordariomycetes	Microascales	Microascaceae	Pseudallescheria		0	0	0	0	0	0	0	0	0	0	0	0	0	0	0	0	0	0	0	0	0	0	0	0	0	0	0	0	0	0
	species	unclassified_Pseudallescheria	0.0001	Fungi	Ascomycota	Sordariomycetes	Microascales	Microascaceae	Pseudallescheria	unclassified_Pseudallescheria	0	0	0	0	0	0	0	0	0	0	0	0	0	0	0	0	0	0	0	0	0	0	0	0	0	0	0	0	0	0
41687	genus	Scedosporium	0.0002	Fungi	Ascomycota	Sordariomycetes	Microascales	Microascaceae	Scedosporium		0	3	0	0	0	0	0	0	2	0	0	0	0	0	0	0	0	0	0	0	0	0	0	0	0	0	0	0	0	0
315946	species	Scedosporium aurantiacum	0.0001	Fungi	Ascomycota	Sordariomycetes	Microascales	Microascaceae	Scedosporium	Scedosporium aurantiacum	0	1	0	0	0	0	0	0	0	0	0	0	0	0	0	0	0	0	0	0	0	0	0	0	0	0	0	0	0	0
563467	species	Scedosporium dehoogii	0.0002	Fungi	Ascomycota	Sordariomycetes	Microascales	Microascaceae	Scedosporium	Scedosporium dehoogii	0	2	0	0	0	0	0	0	2	0	0	0	0	0	0	0	0	0	0	0	0	0	0	0	0	0	0	0	0	0
40374	genus	Scopulariopsis	0.1555	Fungi	Ascomycota	Sordariomycetes	Microascales	Microascaceae	Scopulariopsis		0	0	0	0	0	0	0	0	0	0	0	0	0	0	0	0	0	0	0	0	0	0	0	0	0	0	0	0	0	0
40376	species	Scopulariopsis brumptii	0.0071	Fungi	Ascomycota	Sordariomycetes	Microascales	Microascaceae	Scopulariopsis	Scopulariopsis brumptii	0	0	0	0	0	0	0	0	0	0	0	0	0	0	0	0	0	0	0	0	0	0	0	0	0	0	0	0	0	0
1284284	species	Scopulariopsis sp. TA01-33	0.0006	Fungi	Ascomycota	Sordariomycetes	Microascales	Microascaceae	Scopulariopsis	Scopulariopsis sp. TA01-33	0	0	0	0	0	0	0	0	0	0	0	0	0	0	0	0	0	0	0	0	0	0	0	0	0	0	0	0	0	0
	species	unclassified_Scopulariopsis	0.1478	Fungi	Ascomycota	Sordariomycetes	Microascales	Microascaceae	Scopulariopsis	unclassified_Scopulariopsis	0	0	0	0	0	0	0	0	0	0	0	0	0	0	0	0	0	0	0	0	0	0	0	0	0	0	0	0	0	0
186365	genus	Wardomyces	0.0007	Fungi	Ascomycota	Sordariomycetes	Microascales	Microascaceae	Wardomyces		0	1	0	0	2	0	0	0	0	0	3	0	0	2	0	0	0	0	0	5	0	0	0	0	0	0	0	1	0	0
186367	species	Wardomyces humicola	0.0002	Fungi	Ascomycota	Sordariomycetes	Microascales	Microascaceae	Wardomyces	Wardomyces humicola	0	0	0	0	2	0	0	0	0	0	0	0	0	0	0	0	0	0	0	0	0	0	0	0	0	0	0	0	0	0
186368	species	Wardomyces inflatus	0.0007	Fungi	Ascomycota	Sordariomycetes	Microascales	Microascaceae	Wardomyces	Wardomyces inflatus	0	1	0	0	0	0	0	0	0	0	3	0	0	2	0	0	0	0	0	5	0	0	0	0	0	0	0	1	0	0
	genus	unclassified_Microascaceae	0.0382	Fungi	Ascomycota	Sordariomycetes	Microascales	Microascaceae	unclassified_Microascaceae		3	38	1	4	6	1	0	3	19	0	2	2	0	139	4	1	5	12	0	43	4	1	6	8	20	74	38	2	0	2
	family	unclassified_Microascales	0.0001	Fungi	Ascomycota	Sordariomycetes	Microascales	unclassified_Microascales			0	0	0	0	0	0	0	0	0	0	0	0	0	0	0	0	0	0	0	1	0	0	0	0	0	0	0	0	0	0
1809278	order	Myrmecridiales	0.0049	Fungi	Ascomycota	Sordariomycetes	Myrmecridiales				0	14	0	2	0	6	0	0	0	0	22	1	1	5	0	0	3	0	0	8	3	0	2	0	0	0	0	25	2	1
1809279	family	Myrmecridiaceae	0.0049	Fungi	Ascomycota	Sordariomycetes	Myrmecridiales	Myrmecridiaceae			0	14	0	2	0	6	0	0	0	0	22	1	1	5	0	0	3	0	0	8	3	0	2	0	0	0	0	25	2	1
470089	genus	Myrmecridium	0.0049	Fungi	Ascomycota	Sordariomycetes	Myrmecridiales	Myrmecridiaceae	Myrmecridium		0	14	0	2	0	6	0	0	0	0	22	1	1	5	0	0	3	0	0	8	3	0	2	0	0	0	0	25	2	1
761382	species	Myrmecridium sp. ASR-306	0.0004	Fungi	Ascomycota	Sordariomycetes	Myrmecridiales	Myrmecridiaceae	Myrmecridium	Myrmecridium sp. ASR-306	0	1	0	2	0	1	0	0	0	0	0	0	1	0	0	0	0	0	0	0	0	0	0	0	0	0	0	1	0	0
	species	unclassified_Myrmecridium	0.0049	Fungi	Ascomycota	Sordariomycetes	Myrmecridiales	Myrmecridiaceae	Myrmecridium	unclassified_Myrmecridium	0	13	0	0	0	5	0	0	0	0	22	1	0	5	0	0	3	0	0	8	3	0	2	0	0	0	0	24	2	1
5151	order	Ophiostomatales	0.0002	Fungi	Ascomycota	Sordariomycetes	Ophiostomatales				0	0	0	0	0	0	0	0	0	0	0	0	0	0	0	0	0	0	0	0	0	0	0	0	0	0	0	0	0	0
5152	family	Ophiostomataceae	0.0002	Fungi	Ascomycota	Sordariomycetes	Ophiostomatales	Ophiostomataceae			0	0	0	0	0	0	0	0	0	0	0	0	0	0	0	0	0	0	0	0	0	0	0	0	0	0	0	0	0	0
96312	genus	Leptographium	0.0001	Fungi	Ascomycota	Sordariomycetes	Ophiostomatales	Ophiostomataceae	Leptographium		0	0	0	0	0	0	0	0	0	0	0	0	0	0	0	0	0	0	0	0	0	0	0	0	0	0	0	0	0	0
155659	species	Leptographium costaricense	0.0001	Fungi	Ascomycota	Sordariomycetes	Ophiostomatales	Ophiostomataceae	Leptographium	Leptographium costaricense	0	0	0	0	0	0	0	0	0	0	0	0	0	0	0	0	0	0	0	0	0	0	0	0	0	0	0	0	0	0
29907	genus	Sporothrix	0.0002	Fungi	Ascomycota	Sordariomycetes	Ophiostomatales	Ophiostomataceae	Sporothrix		0	0	0	0	0	0	0	0	0	0	0	0	0	0	0	0	0	0	0	0	0	0	0	0	0	0	0	0	0	0
	species	unclassified_Sporothrix	0.0002	Fungi	Ascomycota	Sordariomycetes	Ophiostomatales	Ophiostomataceae	Sporothrix	unclassified_Sporothrix	0	0	0	0	0	0	0	0	0	0	0	0	0	0	0	0	0	0	0	0	0	0	0	0	0	0	0	0	0	0
1127803	order	Savoryellales	0.0003	Fungi	Ascomycota	Sordariomycetes	Savoryellales				0	0	0	0	0	1	0	0	0	0	0	0	0	0	0	0	0	0	0	0	0	0	0	0	0	0	0	4	0	0
2016478	family	Savoryellaceae	0.0003	Fungi	Ascomycota	Sordariomycetes	Savoryellales	Savoryellaceae			0	0	0	0	0	1	0	0	0	0	0	0	0	0	0	0	0	0	0	0	0	0	0	0	0	0	0	4	0	0
1096518	genus	Savoryella	0.0003	Fungi	Ascomycota	Sordariomycetes	Savoryellales	Savoryellaceae	Savoryella		0	0	0	0	0	1	0	0	0	0	0	0	0	0	0	0	0	0	0	0	0	0	0	0	0	0	0	4	0	0
1096523	species	Savoryella lignicola	0.0001	Fungi	Ascomycota	Sordariomycetes	Savoryellales	Savoryellaceae	Savoryella	Savoryella lignicola	0	0	0	0	0	0	0	0	0	0	0	0	0	0	0	0	0	0	0	0	0	0	0	0	0	0	0	1	0	0
	species	unclassified_Savoryella	0.0002	Fungi	Ascomycota	Sordariomycetes	Savoryellales	Savoryellaceae	Savoryella	unclassified_Savoryella	0	0	0	0	0	1	0	0	0	0	0	0	0	0	0	0	0	0	0	0	0	0	0	0	0	0	0	3	0	0
5139	order	Sordariales	0.166	Fungi	Ascomycota	Sordariomycetes	Sordariales				6	709	12	22	73	53	1593	20	21	3	80	20	7	64	1165	4	189	10	73	101	38	31	38	2	5	39	3	101	28	17
95343	family	Cephalothecaceae	0.0059	Fungi	Ascomycota	Sordariomycetes	Sordariales	Cephalothecaceae			0	0	0	1	0	1	0	0	0	0	0	0	0	0	0	0	1	0	0	0	0	0	0	0	0	0	0	0	0	0
83822	genus	Phialemonium	0.0059	Fungi	Ascomycota	Sordariomycetes	Sordariales	Cephalothecaceae	Phialemonium		0	0	0	1	0	1	0	0	0	0	0	0	0	0	0	0	1	0	0	0	0	0	0	0	0	0	0	0	0	0
1093897	species	Phialemonium atrogriseum	0.0001	Fungi	Ascomycota	Sordariomycetes	Sordariales	Cephalothecaceae	Phialemonium	Phialemonium atrogriseum	0	0	0	0	0	0	0	0	0	0	0	0	0	0	0	0	0	0	0	0	0	0	0	0	0	0	0	0	0	0
1093898	species	Phialemonium globosum	0.0002	Fungi	Ascomycota	Sordariomycetes	Sordariales	Cephalothecaceae	Phialemonium	Phialemonium globosum	0	0	0	0	0	1	0	0	0	0	0	0	0	0	0	0	0	0	0	0	0	0	0	0	0	0	0	0	0	0
1093899	species	Phialemonium inflatum	0.0059	Fungi	Ascomycota	Sordariomycetes	Sordariales	Cephalothecaceae	Phialemonium	Phialemonium inflatum	0	0	0	1	0	0	0	0	0	0	0	0	0	0	0	0	0	0	0	0	0	0	0	0	0	0	0	0	0	0
	species	unclassified_Phialemonium	0.0001	Fungi	Ascomycota	Sordariomycetes	Sordariales	Cephalothecaceae	Phialemonium	unclassified_Phialemonium	0	0	0	0	0	0	0	0	0	0	0	0	0	0	0	0	1	0	0	0	0	0	0	0	0	0	0	0	0	0
	genus	unclassified_Cephalothecaceae	0.001	Fungi	Ascomycota	Sordariomycetes	Sordariales	Cephalothecaceae	unclassified_Cephalothecaceae		0	0	0	0	0	0	0	0	0	0	0	0	0	0	0	0	0	0	0	0	0	0	0	0	0	0	0	0	0	0
35718	family	Chaetomiaceae	0.0707	Fungi	Ascomycota	Sordariomycetes	Sordariales	Chaetomiaceae			0	9	4	1	53	14	0	9	3	1	61	4	5	1	5	2	77	0	2	2	4	5	7	1	2	12	2	10	5	3
5149	genus	Chaetomium	0.0282	Fungi	Ascomycota	Sordariomycetes	Sordariales	Chaetomiaceae	Chaetomium		0	1	0	1	0	6	0	4	0	0	3	0	3	0	1	0	0	0	1	1	0	1	2	0	0	0	1	1	1	1
	species	unclassified_Chaetomium	0.0282	Fungi	Ascomycota	Sordariomycetes	Sordariales	Chaetomiaceae	Chaetomium	unclassified_Chaetomium	0	1	0	1	0	6	0	4	0	0	3	0	3	0	1	0	0	0	1	1	0	1	2	0	0	0	1	1	1	1
72985	genus	Corynascus	0.0001	Fungi	Ascomycota	Sordariomycetes	Sordariales	Chaetomiaceae	Corynascus		0	0	0	0	0	0	0	0	0	0	0	0	0	0	0	0	0	0	0	0	0	0	0	0	0	0	0	0	0	0
190048	species	Corynascus sepedonium	0.0001	Fungi	Ascomycota	Sordariomycetes	Sordariales	Chaetomiaceae	Corynascus	Corynascus sepedonium	0	0	0	0	0	0	0	0	0	0	0	0	0	0	0	0	0	0	0	0	0	0	0	0	0	0	0	0	0	0
1920188	genus	Crassicarpon	0.0001	Fungi	Ascomycota	Sordariomycetes	Sordariales	Chaetomiaceae	Crassicarpon		0	1	0	0	0	0	0	0	0	0	0	0	0	0	0	0	0	0	0	0	0	0	0	0	0	0	0	0	0	0
225584	species	Crassicarpon thermophilum	0.0001	Fungi	Ascomycota	Sordariomycetes	Sordariales	Chaetomiaceae	Crassicarpon	Crassicarpon thermophilum	0	1	0	0	0	0	0	0	0	0	0	0	0	0	0	0	0	0	0	0	0	0	0	0	0	0	0	0	0	0
49009	genus	Myceliophthora	0.0001	Fungi	Ascomycota	Sordariomycetes	Sordariales	Chaetomiaceae	Myceliophthora		0	0	0	0	0	0	0	0	0	0	0	0	0	0	0	0	0	0	0	0	0	0	0	0	0	0	0	0	0	0
1126944	species	Myceliophthora lutea	0.0001	Fungi	Ascomycota	Sordariomycetes	Sordariales	Chaetomiaceae	Myceliophthora	Myceliophthora lutea	0	0	0	0	0	0	0	0	0	0	0	0	0	0	0	0	0	0	0	0	0	0	0	0	0	0	0	0	0	0
35719	genus	Thielavia	0.0009	Fungi	Ascomycota	Sordariomycetes	Sordariales	Chaetomiaceae	Thielavia		0	0	0	0	0	0	0	0	0	0	0	0	0	0	0	0	2	0	0	0	0	0	0	0	0	0	0	2	0	0
1331291	species	Thielavia sp. S2-2	0.0008	Fungi	Ascomycota	Sordariomycetes	Sordariales	Chaetomiaceae	Thielavia	Thielavia sp. S2-2	0	0	0	0	0	0	0	0	0	0	0	0	0	0	0	0	2	0	0	0	0	0	0	0	0	0	0	1	0	0
	species	unclassified_Thielavia	0.0005	Fungi	Ascomycota	Sordariomycetes	Sordariales	Chaetomiaceae	Thielavia	unclassified_Thielavia	0	0	0	0	0	0	0	0	0	0	0	0	0	0	0	0	0	0	0	0	0	0	0	0	0	0	0	1	0	0
	genus	unclassified_Chaetomiaceae	0.0544	Fungi	Ascomycota	Sordariomycetes	Sordariales	Chaetomiaceae	unclassified_Chaetomiaceae		0	7	4	0	53	8	0	5	3	1	58	4	2	1	4	2	75	0	1	1	4	4	5	1	2	12	1	7	4	2
42302	family	Lasiosphaeriaceae	0.1659	Fungi	Ascomycota	Sordariomycetes	Sordariales	Lasiosphaeriaceae			6	691	8	19	18	21	1592	10	15	1	19	16	2	54	1158	2	96	10	71	58	34	26	23	1	3	15	0	71	11	12
303323	genus	Apodus	0.1646	Fungi	Ascomycota	Sordariomycetes	Sordariales	Lasiosphaeriaceae	Apodus		1	12	5	1	1	0	1580	3	7	1	0	10	1	3	1145	0	9	0	68	0	2	23	0	0	2	1	0	0	0	0
303344	species	Apodus deciduus	0.1646	Fungi	Ascomycota	Sordariomycetes	Sordariales	Lasiosphaeriaceae	Apodus	Apodus deciduus	1	12	5	1	1	0	1580	3	7	1	0	10	1	3	1145	0	9	0	68	0	2	23	0	0	2	1	0	0	0	0
42303	genus	Cercophora	0.0068	Fungi	Ascomycota	Sordariomycetes	Sordariales	Lasiosphaeriaceae	Cercophora		2	0	0	0	0	0	0	0	0	0	0	0	0	0	7	0	0	0	0	0	7	0	0	0	0	0	0	0	0	0
	species	unclassified_Cercophora	0.0068	Fungi	Ascomycota	Sordariomycetes	Sordariales	Lasiosphaeriaceae	Cercophora	unclassified_Cercophora	2	0	0	0	0	0	0	0	0	0	0	0	0	0	7	0	0	0	0	0	7	0	0	0	0	0	0	0	0	0
223374	genus	Cladorrhinum	0.0021	Fungi	Ascomycota	Sordariomycetes	Sordariales	Lasiosphaeriaceae	Cladorrhinum		0	2	0	0	0	0	0	0	0	0	0	0	0	0	0	0	0	0	0	1	0	0	0	0	0	0	0	0	0	0
585595	species	Cladorrhinum bulbillosum	0.0001	Fungi	Ascomycota	Sordariomycetes	Sordariales	Lasiosphaeriaceae	Cladorrhinum	Cladorrhinum bulbillosum	0	0	0	0	0	0	0	0	0	0	0	0	0	0	0	0	0	0	0	0	0	0	0	0	0	0	0	0	0	0
711349	species	Cladorrhinum flexuosum	0.0018	Fungi	Ascomycota	Sordariomycetes	Sordariales	Lasiosphaeriaceae	Cladorrhinum	Cladorrhinum flexuosum	0	1	0	0	0	0	0	0	0	0	0	0	0	0	0	0	0	0	0	0	0	0	0	0	0	0	0	0	0	0
585594	species	Cladorrhinum samala	0.0005	Fungi	Ascomycota	Sordariomycetes	Sordariales	Lasiosphaeriaceae	Cladorrhinum	Cladorrhinum samala	0	0	0	0	0	0	0	0	0	0	0	0	0	0	0	0	0	0	0	0	0	0	0	0	0	0	0	0	0	0
	species	unclassified_Cladorrhinum	0.0004	Fungi	Ascomycota	Sordariomycetes	Sordariales	Lasiosphaeriaceae	Cladorrhinum	unclassified_Cladorrhinum	0	1	0	0	0	0	0	0	0	0	0	0	0	0	0	0	0	0	0	1	0	0	0	0	0	0	0	0	0	0
487379	genus	Fimetariella	0.0002	Fungi	Ascomycota	Sordariomycetes	Sordariales	Lasiosphaeriaceae	Fimetariella		0	1	0	0	0	2	0	3	0	0	0	0	0	0	0	1	0	0	0	0	0	0	0	0	0	0	0	0	0	0
487380	species	Fimetariella rabenhorstii	0.0002	Fungi	Ascomycota	Sordariomycetes	Sordariales	Lasiosphaeriaceae	Fimetariella	Fimetariella rabenhorstii	0	1	0	0	0	2	0	1	0	0	0	0	0	0	0	1	0	0	0	0	0	0	0	0	0	0	0	0	0	0
	species	unclassified_Fimetariella	0.0002	Fungi	Ascomycota	Sordariomycetes	Sordariales	Lasiosphaeriaceae	Fimetariella	unclassified_Fimetariella	0	0	0	0	0	0	0	2	0	0	0	0	0	0	0	0	0	0	0	0	0	0	0	0	0	0	0	0	0	0
92901	genus	Lasiosphaeria	0.0002	Fungi	Ascomycota	Sordariomycetes	Sordariales	Lasiosphaeriaceae	Lasiosphaeria		0	0	0	0	0	0	0	0	0	0	0	0	0	0	0	0	0	0	0	0	0	0	0	0	0	0	0	0	0	0
260666	species	Lasiosphaeria lanuginosa	0.0002	Fungi	Ascomycota	Sordariomycetes	Sordariales	Lasiosphaeriaceae	Lasiosphaeria	Lasiosphaeria lanuginosa	0	0	0	0	0	0	0	0	0	0	0	0	0	0	0	0	0	0	0	0	0	0	0	0	0	0	0	0	0	0
5144	genus	Podospora	0.058	Fungi	Ascomycota	Sordariomycetes	Sordariales	Lasiosphaeriaceae	Podospora		3	672	3	17	17	19	11	4	8	0	19	5	1	49	4	1	86	10	3	52	25	3	22	0	1	14	0	71	11	12
280771	species	Podospora glutinans	0.0318	Fungi	Ascomycota	Sordariomycetes	Sordariales	Lasiosphaeriaceae	Podospora	Podospora glutinans	3	180	3	10	12	4	1	0	7	0	17	4	0	8	3	0	62	9	2	7	21	1	17	0	0	0	0	25	5	11
385099	species	Podospora sp. SS-1358	0.0195	Fungi	Ascomycota	Sordariomycetes	Sordariales	Lasiosphaeriaceae	Podospora	Podospora sp. SS-1358	0	259	0	1	0	5	0	0	1	0	2	0	0	7	1	0	6	0	0	3	0	0	3	0	0	5	0	12	1	0
385101	species	Podospora sp. SS-1486	0.0008	Fungi	Ascomycota	Sordariomycetes	Sordariales	Lasiosphaeriaceae	Podospora	Podospora sp. SS-1486	0	0	0	0	0	1	0	0	0	0	0	0	0	0	0	0	0	0	0	1	0	0	0	0	0	7	0	0	0	0
	species	unclassified_Podospora	0.0262	Fungi	Ascomycota	Sordariomycetes	Sordariales	Lasiosphaeriaceae	Podospora	unclassified_Podospora	0	233	0	6	5	9	10	4	0	0	0	1	1	34	0	1	18	1	1	41	4	2	2	0	1	2	0	34	5	1
	genus	unclassified_Lasiosphaeriaceae	0.0041	Fungi	Ascomycota	Sordariomycetes	Sordariales	Lasiosphaeriaceae	unclassified_Lasiosphaeriaceae		0	4	0	1	0	0	1	0	0	0	0	1	0	2	2	0	1	0	0	5	0	0	1	1	0	0	0	0	0	0
5148	family	Sordariaceae	0.0004	Fungi	Ascomycota	Sordariomycetes	Sordariales	Sordariaceae			0	2	0	0	0	0	0	0	0	0	0	0	0	0	0	0	0	0	0	0	0	0	0	0	0	0	0	2	0	0
5140	genus	Neurospora	0.0002	Fungi	Ascomycota	Sordariomycetes	Sordariales	Sordariaceae	Neurospora		0	0	0	0	0	0	0	0	0	0	0	0	0	0	0	0	0	0	0	0	0	0	0	0	0	0	0	2	0	0
	species	unclassified_Neurospora	0.0002	Fungi	Ascomycota	Sordariomycetes	Sordariales	Sordariaceae	Neurospora	unclassified_Neurospora	0	0	0	0	0	0	0	0	0	0	0	0	0	0	0	0	0	0	0	0	0	0	0	0	0	0	0	2	0	0
	genus	unclassified_Sordariaceae	0.0002	Fungi	Ascomycota	Sordariomycetes	Sordariales	Sordariaceae	unclassified_Sordariaceae		0	2	0	0	0	0	0	0	0	0	0	0	0	0	0	0	0	0	0	0	0	0	0	0	0	0	0	0	0	0
	family	[Remersonia]	0.0003	Fungi	Ascomycota	Sordariomycetes	Sordariales	[Remersonia]			0	1	0	0	0	0	0	0	0	0	0	0	0	0	0	0	0	0	0	0	0	0	0	0	0	0	0	5	0	0
72143	genus	Remersonia	0.0003	Fungi	Ascomycota	Sordariomycetes	Sordariales	[Remersonia]	Remersonia		0	1	0	0	0	0	0	0	0	0	0	0	0	0	0	0	0	0	0	0	0	0	0	0	0	0	0	5	0	0
72144	species	Remersonia thermophila	0.0003	Fungi	Ascomycota	Sordariomycetes	Sordariales	[Remersonia]	Remersonia	Remersonia thermophila	0	1	0	0	0	0	0	0	0	0	0	0	0	0	0	0	0	0	0	0	0	0	0	0	0	0	0	5	0	0
	family	unclassified_Sordariales	0.0203	Fungi	Ascomycota	Sordariomycetes	Sordariales	unclassified_Sordariales			0	6	0	1	2	17	1	1	3	1	0	0	0	9	2	0	15	0	0	41	0	0	8	0	0	12	1	13	12	2
152647	order	Trichosphaeriales	0.0002	Fungi	Ascomycota	Sordariomycetes	Trichosphaeriales				0	0	0	0	0	0	0	0	0	0	0	0	0	0	0	0	0	0	0	0	0	0	0	0	0	0	0	0	0	0
152648	family	Trichosphaeriaceae	0.0002	Fungi	Ascomycota	Sordariomycetes	Trichosphaeriales	Trichosphaeriaceae			0	0	0	0	0	0	0	0	0	0	0	0	0	0	0	0	0	0	0	0	0	0	0	0	0	0	0	0	0	0
	genus	unclassified_Trichosphaeriaceae	0.0002	Fungi	Ascomycota	Sordariomycetes	Trichosphaeriales	Trichosphaeriaceae	unclassified_Trichosphaeriaceae		0	0	0	0	0	0	0	0	0	0	0	0	0	0	0	0	0	0	0	0	0	0	0	0	0	0	0	0	0	0
37989	order	Xylariales	0.0064	Fungi	Ascomycota	Sordariomycetes	Xylariales				1	3	3	0	1	2	5	3	1	0	0	2	1	1	0	0	15	0	0	2	0	2	0	0	3	0	2	1	0	0
54958	family	Amphisphaeriaceae	0.0003	Fungi	Ascomycota	Sordariomycetes	Xylariales	Amphisphaeriaceae			0	0	0	0	0	0	0	0	0	0	0	0	0	0	0	0	0	0	0	0	0	0	0	0	0	0	0	0	0	0
162418	genus	Seimatosporium	0.0003	Fungi	Ascomycota	Sordariomycetes	Xylariales	Amphisphaeriaceae	Seimatosporium		0	0	0	0	0	0	0	0	0	0	0	0	0	0	0	0	0	0	0	0	0	0	0	0	0	0	0	0	0	0
1386048	species	Seimatosporium sp. TC2-029	0.0002	Fungi	Ascomycota	Sordariomycetes	Xylariales	Amphisphaeriaceae	Seimatosporium	Seimatosporium sp. TC2-029	0	0	0	0	0	0	0	0	0	0	0	0	0	0	0	0	0	0	0	0	0	0	0	0	0	0	0	0	0	0
	species	unclassified_Seimatosporium	0.0001	Fungi	Ascomycota	Sordariomycetes	Xylariales	Amphisphaeriaceae	Seimatosporium	unclassified_Seimatosporium	0	0	0	0	0	0	0	0	0	0	0	0	0	0	0	0	0	0	0	0	0	0	0	0	0	0	0	0	0	0
106263	family	Apiosporaceae	0.0002	Fungi	Ascomycota	Sordariomycetes	Xylariales	Apiosporaceae			0	0	1	0	0	0	0	1	0	0	0	1	0	1	0	0	0	0	0	0	0	0	0	0	0	0	2	0	0	0
112177	genus	Arthrinium	0.0002	Fungi	Ascomycota	Sordariomycetes	Xylariales	Apiosporaceae	Arthrinium		0	0	1	0	0	0	0	1	0	0	0	1	0	1	0	0	0	0	0	0	0	0	0	0	0	0	2	0	0	0
	species	unclassified_Arthrinium	0.0002	Fungi	Ascomycota	Sordariomycetes	Xylariales	Apiosporaceae	Arthrinium	unclassified_Arthrinium	0	0	1	0	0	0	0	1	0	0	0	1	0	1	0	0	0	0	0	0	0	0	0	0	0	0	2	0	0	0
2033035	family	Hypoxylaceae	0.0001	Fungi	Ascomycota	Sordariomycetes	Xylariales	Hypoxylaceae			0	0	0	0	0	0	0	0	0	0	0	0	0	0	0	0	0	0	0	0	0	0	0	0	0	0	0	0	0	0
42360	genus	Daldinia	0.0001	Fungi	Ascomycota	Sordariomycetes	Xylariales	Hypoxylaceae	Daldinia		0	0	0	0	0	0	0	0	0	0	0	0	0	0	0	0	0	0	0	0	0	0	0	0	0	0	0	0	0	0
	species	unclassified_Daldinia	0.0001	Fungi	Ascomycota	Sordariomycetes	Xylariales	Hypoxylaceae	Daldinia	unclassified_Daldinia	0	0	0	0	0	0	0	0	0	0	0	0	0	0	0	0	0	0	0	0	0	0	0	0	0	0	0	0	0	0
1682405	family	Microdochiaceae	0.0064	Fungi	Ascomycota	Sordariomycetes	Xylariales	Microdochiaceae			0	1	0	0	0	1	0	2	1	0	0	0	0	0	0	0	14	0	0	2	0	1	0	0	1	0	0	0	0	0
412494	genus	Idriella	0.0001	Fungi	Ascomycota	Sordariomycetes	Xylariales	Microdochiaceae	Idriella		0	0	0	0	0	0	0	0	0	0	0	0	0	0	0	0	0	0	0	0	0	0	0	0	0	0	0	0	0	0
1446843	species	Idriella lunata	0.0001	Fungi	Ascomycota	Sordariomycetes	Xylariales	Microdochiaceae	Idriella	Idriella lunata	0	0	0	0	0	0	0	0	0	0	0	0	0	0	0	0	0	0	0	0	0	0	0	0	0	0	0	0	0	0
67608	genus	Microdochium	0.0064	Fungi	Ascomycota	Sordariomycetes	Xylariales	Microdochiaceae	Microdochium		0	1	0	0	0	1	0	2	1	0	0	0	0	0	0	0	14	0	0	2	0	1	0	0	1	0	0	0	0	0
196109	species	Microdochium bolleyi	0.0063	Fungi	Ascomycota	Sordariomycetes	Xylariales	Microdochiaceae	Microdochium	Microdochium bolleyi	0	0	0	0	0	0	0	0	1	0	0	0	0	0	0	0	0	0	0	0	0	0	0	0	0	0	0	0	0	0
5520	species	Microdochium nivale	0.0001	Fungi	Ascomycota	Sordariomycetes	Xylariales	Microdochiaceae	Microdochium	Microdochium nivale	0	0	0	0	0	0	0	0	0	0	0	0	0	0	0	0	0	0	0	0	0	0	0	0	0	0	0	0	0	0
759784	species	Microdochium sp. 17 YS-2010	0.0016	Fungi	Ascomycota	Sordariomycetes	Xylariales	Microdochiaceae	Microdochium	Microdochium sp. 17 YS-2010	0	1	0	0	0	1	0	0	0	0	0	0	0	0	0	0	14	0	0	2	0	0	0	0	0	0	0	0	0	0
	species	unclassified_Microdochium	0.0002	Fungi	Ascomycota	Sordariomycetes	Xylariales	Microdochiaceae	Microdochium	unclassified_Microdochium	0	0	0	0	0	0	0	2	0	0	0	0	0	0	0	0	0	0	0	0	0	1	0	0	1	0	0	0	0	0
1812776	family	Sporocadaceae	0.0031	Fungi	Ascomycota	Sordariomycetes	Xylariales	Sporocadaceae			0	1	0	0	0	0	3	0	0	0	0	0	1	0	0	0	0	0	0	0	0	0	0	0	0	0	0	0	0	0
162396	genus	Discosia	0.0027	Fungi	Ascomycota	Sordariomycetes	Xylariales	Sporocadaceae	Discosia		0	0	0	0	0	0	3	0	0	0	0	0	0	0	0	0	0	0	0	0	0	0	0	0	0	0	0	0	0	0
	species	unclassified_Discosia	0.0027	Fungi	Ascomycota	Sordariomycetes	Xylariales	Sporocadaceae	Discosia	unclassified_Discosia	0	0	0	0	0	0	3	0	0	0	0	0	0	0	0	0	0	0	0	0	0	0	0	0	0	0	0	0	0	0
	genus	unclassified_Sporocadaceae	0.0004	Fungi	Ascomycota	Sordariomycetes	Xylariales	Sporocadaceae	unclassified_Sporocadaceae		0	1	0	0	0	0	0	0	0	0	0	0	1	0	0	0	0	0	0	0	0	0	0	0	0	0	0	0	0	0
37990	family	Xylariaceae	0.0003	Fungi	Ascomycota	Sordariomycetes	Xylariales	Xylariaceae			1	0	0	0	1	1	2	0	0	0	0	0	0	0	0	0	0	0	0	0	0	0	0	0	2	0	0	0	0	0
131338	genus	Anthostomella	0.0001	Fungi	Ascomycota	Sordariomycetes	Xylariales	Xylariaceae	Anthostomella		0	0	0	0	0	0	0	0	0	0	0	0	0	0	0	0	0	0	0	0	0	0	0	0	0	0	0	0	0	0
531903	species	Anthostomella conorum	0.0001	Fungi	Ascomycota	Sordariomycetes	Xylariales	Xylariaceae	Anthostomella	Anthostomella conorum	0	0	0	0	0	0	0	0	0	0	0	0	0	0	0	0	0	0	0	0	0	0	0	0	0	0	0	0	0	0
77043	genus	Rosellinia	0.0002	Fungi	Ascomycota	Sordariomycetes	Xylariales	Xylariaceae	Rosellinia		1	0	0	0	0	1	2	0	0	0	0	0	0	0	0	0	0	0	0	0	0	0	0	0	2	0	0	0	0	0
573835	species	Rosellinia abscondita	0.0002	Fungi	Ascomycota	Sordariomycetes	Xylariales	Xylariaceae	Rosellinia	Rosellinia abscondita	1	0	0	0	0	1	0	0	0	0	0	0	0	0	0	0	0	0	0	0	0	0	0	0	2	0	0	0	0	0
	species	unclassified_Rosellinia	0.0002	Fungi	Ascomycota	Sordariomycetes	Xylariales	Xylariaceae	Rosellinia	unclassified_Rosellinia	0	0	0	0	0	0	2	0	0	0	0	0	0	0	0	0	0	0	0	0	0	0	0	0	0	0	0	0	0	0
37991	genus	Xylaria	0.0001	Fungi	Ascomycota	Sordariomycetes	Xylariales	Xylariaceae	Xylaria		0	0	0	0	1	0	0	0	0	0	0	0	0	0	0	0	0	0	0	0	0	0	0	0	0	0	0	0	0	0
	species	unclassified_Xylaria	0.0001	Fungi	Ascomycota	Sordariomycetes	Xylariales	Xylariaceae	Xylaria	unclassified_Xylaria	0	0	0	0	1	0	0	0	0	0	0	0	0	0	0	0	0	0	0	0	0	0	0	0	0	0	0	0	0	0
	genus	unclassified_Xylariaceae	0.0003	Fungi	Ascomycota	Sordariomycetes	Xylariales	Xylariaceae	unclassified_Xylariaceae		0	0	0	0	0	0	0	0	0	0	0	0	0	0	0	0	0	0	0	0	0	0	0	0	0	0	0	0	0	0
	family	unclassified_Xylariales	0.0003	Fungi	Ascomycota	Sordariomycetes	Xylariales	unclassified_Xylariales			0	1	2	0	0	0	0	0	0	0	0	1	0	0	0	0	1	0	0	0	0	1	0	0	0	0	0	1	0	0
	order	[Conlariaceae]	0.0012	Fungi	Ascomycota	Sordariomycetes	[Conlariaceae]				0	0	0	0	0	0	0	0	0	0	0	0	0	0	0	0	0	0	1	0	0	0	0	0	0	0	0	0	0	0
2305787	family	Conlariaceae	0.0012	Fungi	Ascomycota	Sordariomycetes	[Conlariaceae]	Conlariaceae			0	0	0	0	0	0	0	0	0	0	0	0	0	0	0	0	0	0	1	0	0	0	0	0	0	0	0	0	0	0
1217207	genus	Conlarium	0.0012	Fungi	Ascomycota	Sordariomycetes	[Conlariaceae]	Conlariaceae	Conlarium		0	0	0	0	0	0	0	0	0	0	0	0	0	0	0	0	0	0	1	0	0	0	0	0	0	0	0	0	0	0
	species	unclassified_Conlarium	0.0012	Fungi	Ascomycota	Sordariomycetes	[Conlariaceae]	Conlariaceae	Conlarium	unclassified_Conlarium	0	0	0	0	0	0	0	0	0	0	0	0	0	0	0	0	0	0	1	0	0	0	0	0	0	0	0	0	0	0
	order	[Xylomelasma]	0.0001	Fungi	Ascomycota	Sordariomycetes	[Xylomelasma]				0	0	0	0	0	0	0	0	0	0	0	0	0	0	0	0	0	0	0	0	0	0	0	1	0	0	1	0	0	0
	family	[Xylomelasma]	0.0001	Fungi	Ascomycota	Sordariomycetes	[Xylomelasma]	[Xylomelasma]			0	0	0	0	0	0	0	0	0	0	0	0	0	0	0	0	0	0	0	0	0	0	0	1	0	0	1	0	0	0
417002	genus	Xylomelasma	0.0001	Fungi	Ascomycota	Sordariomycetes	[Xylomelasma]	[Xylomelasma]	Xylomelasma		0	0	0	0	0	0	0	0	0	0	0	0	0	0	0	0	0	0	0	0	0	0	0	1	0	0	1	0	0	0
	species	unclassified_Xylomelasma	0.0001	Fungi	Ascomycota	Sordariomycetes	[Xylomelasma]	[Xylomelasma]	Xylomelasma	unclassified_Xylomelasma	0	0	0	0	0	0	0	0	0	0	0	0	0	0	0	0	0	0	0	0	0	0	0	1	0	0	1	0	0	0
	order	unclassified_Sordariomycetes	0.1122	Fungi	Ascomycota	Sordariomycetes	unclassified_Sordariomycetes				71	91	70	67	109	55	87	131	88	25	47	72	67	81	58	46	72	86	46	238	120	69	70	144	90	57	87	86	15	58
	class	[Acremonium]	0.0139	Fungi	Ascomycota	[Acremonium]					10	18	3	6	5	2	3	2	9	1	7	10	0	0	8	0	7	7	0	5	13	6	3	17	0	11	13	1	4	5
	order	[Acremonium]	0.0139	Fungi	Ascomycota	[Acremonium]	[Acremonium]				10	18	3	6	5	2	3	2	9	1	7	10	0	0	8	0	7	7	0	5	13	6	3	17	0	11	13	1	4	5
	family	[Acremonium]	0.0139	Fungi	Ascomycota	[Acremonium]	[Acremonium]	[Acremonium]			10	18	3	6	5	2	3	2	9	1	7	10	0	0	8	0	7	7	0	5	13	6	3	17	0	11	13	1	4	5
5043	genus	Acremonium	0.0139	Fungi	Ascomycota	[Acremonium]	[Acremonium]	[Acremonium]	Acremonium		10	18	3	6	5	2	3	2	9	1	7	10	0	0	8	0	7	7	0	5	13	6	3	17	0	11	13	1	4	5
1219886	species	Acremonium sp. ANTCW08-162	0.0003	Fungi	Ascomycota	[Acremonium]	[Acremonium]	[Acremonium]	Acremonium	Acremonium sp. ANTCW08-162	0	0	0	0	0	0	0	0	0	0	0	0	0	0	0	0	0	0	0	0	0	0	0	0	0	0	0	0	0	0
319169	species	Acremonium sp. CBS 118526	0.001	Fungi	Ascomycota	[Acremonium]	[Acremonium]	[Acremonium]	Acremonium	Acremonium sp. CBS 118526	0	0	0	0	0	0	0	0	0	0	0	0	0	0	0	0	0	0	0	0	0	0	0	0	0	0	0	0	0	0
1172150	species	Acremonium sp. CCG-2012e	0.0001	Fungi	Ascomycota	[Acremonium]	[Acremonium]	[Acremonium]	Acremonium	Acremonium sp. CCG-2012e	0	0	0	0	0	0	0	0	0	0	0	0	0	0	0	0	0	0	0	0	0	0	0	0	0	0	0	0	0	0
1573813	species	Acremonium sp. ET-2014	0.0005	Fungi	Ascomycota	[Acremonium]	[Acremonium]	[Acremonium]	Acremonium	Acremonium sp. ET-2014	0	0	0	0	0	0	0	0	0	0	0	0	0	0	0	0	0	0	0	0	0	0	0	0	0	0	0	0	0	0
1231983	species	Acremonium sp. LB-2012	0.0014	Fungi	Ascomycota	[Acremonium]	[Acremonium]	[Acremonium]	Acremonium	Acremonium sp. LB-2012	7	0	0	6	1	0	3	0	9	0	0	7	0	0	6	0	0	7	0	0	9	1	1	15	0	0	12	0	0	0
1239400	species	Acremonium sp. OTU_029	0.0062	Fungi	Ascomycota	[Acremonium]	[Acremonium]	[Acremonium]	Acremonium	Acremonium sp. OTU_029	3	2	0	0	0	1	0	1	0	0	3	0	0	0	1	0	1	0	0	1	1	0	1	1	0	1	0	0	0	1
1002465	species	Acremonium sp. OUCMBI101253	0.0012	Fungi	Ascomycota	[Acremonium]	[Acremonium]	[Acremonium]	Acremonium	Acremonium sp. OUCMBI101253	0	0	0	0	0	0	0	0	0	0	0	0	0	0	0	0	0	0	0	0	0	0	0	0	0	0	0	0	0	0
385113	species	Acremonium sp. SS-1467	0.0003	Fungi	Ascomycota	[Acremonium]	[Acremonium]	[Acremonium]	Acremonium	Acremonium sp. SS-1467	0	0	0	0	0	0	0	0	0	0	0	0	0	0	0	0	0	0	0	0	0	0	0	0	0	0	0	0	2	0
	species	unclassified_Acremonium	0.0065	Fungi	Ascomycota	[Acremonium]	[Acremonium]	[Acremonium]	Acremonium	unclassified_Acremonium	0	16	3	0	4	1	0	1	0	1	4	3	0	0	1	0	6	0	0	4	3	5	1	1	0	10	1	1	2	4
	class	[Gyrothrix]	0.0001	Fungi	Ascomycota	[Gyrothrix]					0	0	0	0	0	0	0	0	0	0	0	0	0	0	0	0	0	0	0	0	0	0	0	0	0	0	0	0	0	0
	order	[Gyrothrix]	0.0001	Fungi	Ascomycota	[Gyrothrix]	[Gyrothrix]				0	0	0	0	0	0	0	0	0	0	0	0	0	0	0	0	0	0	0	0	0	0	0	0	0	0	0	0	0	0
	family	[Gyrothrix]	0.0001	Fungi	Ascomycota	[Gyrothrix]	[Gyrothrix]	[Gyrothrix]			0	0	0	0	0	0	0	0	0	0	0	0	0	0	0	0	0	0	0	0	0	0	0	0	0	0	0	0	0	0
1297910	genus	Gyrothrix	0.0001	Fungi	Ascomycota	[Gyrothrix]	[Gyrothrix]	[Gyrothrix]	Gyrothrix		0	0	0	0	0	0	0	0	0	0	0	0	0	0	0	0	0	0	0	0	0	0	0	0	0	0	0	0	0	0
1446840	species	Gyrothrix verticillata	0.0001	Fungi	Ascomycota	[Gyrothrix]	[Gyrothrix]	[Gyrothrix]	Gyrothrix	Gyrothrix verticillata	0	0	0	0	0	0	0	0	0	0	0	0	0	0	0	0	0	0	0	0	0	0	0	0	0	0	0	0	0	0
	class	[Monocillium]	0.0022	Fungi	Ascomycota	[Monocillium]					0	0	0	0	0	0	0	0	0	0	0	0	0	0	0	0	0	0	0	0	0	0	0	1	0	0	0	6	1	0
	order	[Monocillium]	0.0022	Fungi	Ascomycota	[Monocillium]	[Monocillium]				0	0	0	0	0	0	0	0	0	0	0	0	0	0	0	0	0	0	0	0	0	0	0	1	0	0	0	6	1	0
	family	[Monocillium]	0.0022	Fungi	Ascomycota	[Monocillium]	[Monocillium]	[Monocillium]			0	0	0	0	0	0	0	0	0	0	0	0	0	0	0	0	0	0	0	0	0	0	0	1	0	0	0	6	1	0
581188	genus	Monocillium	0.0022	Fungi	Ascomycota	[Monocillium]	[Monocillium]	[Monocillium]	Monocillium		0	0	0	0	0	0	0	0	0	0	0	0	0	0	0	0	0	0	0	0	0	0	0	1	0	0	0	6	1	0
743107	species	Monocillium indicum	0.0022	Fungi	Ascomycota	[Monocillium]	[Monocillium]	[Monocillium]	Monocillium	Monocillium indicum	0	0	0	0	0	0	0	0	0	0	0	0	0	0	0	0	0	0	0	0	0	0	0	1	0	0	0	6	1	0
	class	[Phialocephala]	0.0292	Fungi	Ascomycota	[Phialocephala]					18	0	0	27	0	0	83	1	77	0	0	67	0	10	35	1	11	243	0	3	27	1	0	142	0	3	67	0	0	70
	order	[Phialocephala]	0.0292	Fungi	Ascomycota	[Phialocephala]	[Phialocephala]				18	0	0	27	0	0	83	1	77	0	0	67	0	10	35	1	11	243	0	3	27	1	0	142	0	3	67	0	0	70
	family	[Phialocephala]	0.0292	Fungi	Ascomycota	[Phialocephala]	[Phialocephala]	[Phialocephala]			18	0	0	27	0	0	83	1	77	0	0	67	0	10	35	1	11	243	0	3	27	1	0	142	0	3	67	0	0	70
62704	genus	Phialocephala	0.0292	Fungi	Ascomycota	[Phialocephala]	[Phialocephala]	[Phialocephala]	Phialocephala		18	0	0	27	0	0	83	1	77	0	0	67	0	10	35	1	11	243	0	3	27	1	0	142	0	3	67	0	0	70
1389611	species	Phialocephala sp. KO-2013	0.0292	Fungi	Ascomycota	[Phialocephala]	[Phialocephala]	[Phialocephala]	Phialocephala	Phialocephala sp. KO-2013	18	0	0	27	0	0	83	1	77	0	0	67	0	10	35	1	11	243	0	3	27	1	0	142	0	3	67	0	0	70
	class	[Radulidium]	0.0002	Fungi	Ascomycota	[Radulidium]					0	0	0	0	0	0	0	0	0	0	0	0	0	0	0	0	0	0	0	0	0	0	0	0	0	0	0	0	0	0
	order	[Radulidium]	0.0002	Fungi	Ascomycota	[Radulidium]	[Radulidium]				0	0	0	0	0	0	0	0	0	0	0	0	0	0	0	0	0	0	0	0	0	0	0	0	0	0	0	0	0	0
	family	[Radulidium]	0.0002	Fungi	Ascomycota	[Radulidium]	[Radulidium]	[Radulidium]			0	0	0	0	0	0	0	0	0	0	0	0	0	0	0	0	0	0	0	0	0	0	0	0	0	0	0	0	0	0
470097	genus	Radulidium	0.0002	Fungi	Ascomycota	[Radulidium]	[Radulidium]	[Radulidium]	Radulidium		0	0	0	0	0	0	0	0	0	0	0	0	0	0	0	0	0	0	0	0	0	0	0	0	0	0	0	0	0	0
470100	species	Radulidium subulatum	0.0002	Fungi	Ascomycota	[Radulidium]	[Radulidium]	[Radulidium]	Radulidium	Radulidium subulatum	0	0	0	0	0	0	0	0	0	0	0	0	0	0	0	0	0	0	0	0	0	0	0	0	0	0	0	0	0	0
	class	[Tetracladium]	0.0566	Fungi	Ascomycota	[Tetracladium]					86	47	214	231	175	10	24	214	45	87	9	23	623	72	15	39	41	26	116	123	76	168	77	26	33	2	1	125	244	64
	order	[Tetracladium]	0.0566	Fungi	Ascomycota	[Tetracladium]	[Tetracladium]				86	47	214	231	175	10	24	214	45	87	9	23	623	72	15	39	41	26	116	123	76	168	77	26	33	2	1	125	244	64
	family	[Tetracladium]	0.0566	Fungi	Ascomycota	[Tetracladium]	[Tetracladium]	[Tetracladium]			86	47	214	231	175	10	24	214	45	87	9	23	623	72	15	39	41	26	116	123	76	168	77	26	33	2	1	125	244	64
164535	genus	Tetracladium	0.0566	Fungi	Ascomycota	[Tetracladium]	[Tetracladium]	[Tetracladium]	Tetracladium		86	47	214	231	175	10	24	214	45	87	9	23	623	72	15	39	41	26	116	123	76	168	77	26	33	2	1	125	244	64
164539	species	Tetracladium maxilliforme	0.0089	Fungi	Ascomycota	[Tetracladium]	[Tetracladium]	[Tetracladium]	Tetracladium	Tetracladium maxilliforme	0	1	1	0	0	0	0	2	1	0	0	0	1	0	0	0	0	0	1	0	0	3	1	0	1	0	0	0	0	4
1250770	species	Tetracladium sp. 39150-R2	0.0001	Fungi	Ascomycota	[Tetracladium]	[Tetracladium]	[Tetracladium]	Tetracladium	Tetracladium sp. 39150-R2	0	1	0	0	0	0	0	1	0	0	0	0	0	1	0	0	0	0	0	0	0	0	0	0	0	0	0	0	1	0
1210516	species	Tetracladium sp. WMM-2012d	0.0003	Fungi	Ascomycota	[Tetracladium]	[Tetracladium]	[Tetracladium]	Tetracladium	Tetracladium sp. WMM-2012d	0	0	0	0	0	0	0	0	0	0	0	0	0	0	0	0	0	0	0	0	0	0	0	0	0	0	0	0	2	0
	species	unclassified_Tetracladium	0.0565	Fungi	Ascomycota	[Tetracladium]	[Tetracladium]	[Tetracladium]	Tetracladium	unclassified_Tetracladium	86	45	213	231	175	10	24	211	44	87	9	23	622	71	15	39	41	26	115	123	76	165	76	26	32	2	1	125	241	60
	class	[Troposporella]	0.0143	Fungi	Ascomycota	[Troposporella]					0	1	0	0	0	0	0	0	0	0	0	0	0	2	0	0	0	0	0	108	0	0	0	0	0	0	0	1	1	0
	order	[Troposporella]	0.0143	Fungi	Ascomycota	[Troposporella]	[Troposporella]				0	1	0	0	0	0	0	0	0	0	0	0	0	2	0	0	0	0	0	108	0	0	0	0	0	0	0	1	1	0
	family	[Troposporella]	0.0143	Fungi	Ascomycota	[Troposporella]	[Troposporella]	[Troposporella]			0	1	0	0	0	0	0	0	0	0	0	0	0	2	0	0	0	0	0	108	0	0	0	0	0	0	0	1	1	0
319382	genus	Troposporella	0.0143	Fungi	Ascomycota	[Troposporella]	[Troposporella]	[Troposporella]	Troposporella		0	1	0	0	0	0	0	0	0	0	0	0	0	2	0	0	0	0	0	108	0	0	0	0	0	0	0	1	1	0
319394	species	Troposporella fumosa	0.0143	Fungi	Ascomycota	[Troposporella]	[Troposporella]	[Troposporella]	Troposporella	Troposporella fumosa	0	1	0	0	0	0	0	0	0	0	0	0	0	2	0	0	0	0	0	108	0	0	0	0	0	0	0	1	1	0
	class	unclassified_Ascomycota	0.8068	Fungi	Ascomycota	unclassified_Ascomycota					1312	2237	1116	1213	1062	570	850	1667	1498	482	402	721	813	1541	3055	511	538	1064	1229	818	1384	1197	555	2871	927	510	1743	2153	3752	3595
5204	phylum	Basidiomycota	0.7538	Fungi	Basidiomycota						3110	810	3820	2524	4540	291	3554	5886	1583	508	418	927	1604	645	1085	528	343	1334	1055	406	1873	2080	207	2999	948	266	1392	1314	80	4921
155619	class	Agaricomycetes	0.7317	Fungi	Basidiomycota	Agaricomycetes					840	425	2527	1112	3317	204	2320	4415	251	43	360	175	1305	476	206	34	214	187	714	306	162	113	82	282	136	154	107	791	25	4168
5338	order	Agaricales	0.4778	Fungi	Basidiomycota	Agaricomycetes	Agaricales				97	166	96	168	112	58	454	114	38	9	268	100	19	137	15	7	109	31	24	68	52	32	30	33	27	70	17	423	2	2783
5339	family	Agaricaceae	0.0127	Fungi	Basidiomycota	Agaricomycetes	Agaricales	Agaricaceae			4	5	0	3	0	3	0	0	1	0	3	0	0	2	1	0	8	0	0	2	3	0	0	1	0	0	0	100	1	0
5340	genus	Agaricus	0.0014	Fungi	Basidiomycota	Agaricomycetes	Agaricales	Agaricaceae	Agaricus		4	4	0	1	0	3	0	0	0	0	3	0	0	0	0	0	8	0	0	0	0	0	0	0	0	0	0	14	0	0
83518	species	Agaricus xanthodermus	0.0001	Fungi	Basidiomycota	Agaricomycetes	Agaricales	Agaricaceae	Agaricus	Agaricus xanthodermus	0	0	0	0	0	0	0	0	0	0	0	0	0	0	0	0	0	0	0	0	0	0	0	0	0	0	0	0	0	0
	species	unclassified_Agaricus	0.0014	Fungi	Basidiomycota	Agaricomycetes	Agaricales	Agaricaceae	Agaricus	unclassified_Agaricus	4	4	0	1	0	3	0	0	0	0	3	0	0	0	0	0	8	0	0	0	0	0	0	0	0	0	0	14	0	0
71680	genus	Lacrymaria	0.0003	Fungi	Basidiomycota	Agaricomycetes	Agaricales	Agaricaceae	Lacrymaria		0	0	0	0	0	0	0	0	1	0	0	0	0	0	0	0	0	0	0	0	0	0	0	0	0	0	0	0	0	0
230796	species	Lacrymaria lacrymabunda	0.0003	Fungi	Basidiomycota	Agaricomycetes	Agaricales	Agaricaceae	Lacrymaria	Lacrymaria lacrymabunda	0	0	0	0	0	0	0	0	1	0	0	0	0	0	0	0	0	0	0	0	0	0	0	0	0	0	0	0	0	0
37314	genus	Lepiota	0.006	Fungi	Basidiomycota	Agaricomycetes	Agaricales	Agaricaceae	Lepiota		0	1	0	2	0	0	0	0	0	0	0	0	0	1	1	0	0	0	0	0	0	0	0	1	0	0	0	86	0	0
56165	species	Lepiota clypeolaria	0.0001	Fungi	Basidiomycota	Agaricomycetes	Agaricales	Agaricaceae	Lepiota	Lepiota clypeolaria	0	0	0	0	0	0	0	0	0	0	0	0	0	0	0	0	0	0	0	0	0	0	0	1	0	0	0	0	0	0
56170	species	Lepiota subincarnata	0.006	Fungi	Basidiomycota	Agaricomycetes	Agaricales	Agaricaceae	Lepiota	Lepiota subincarnata	0	1	0	0	0	0	0	0	0	0	0	0	0	0	1	0	0	0	0	0	0	0	0	0	0	0	0	86	0	0
	species	unclassified_Lepiota	0.0002	Fungi	Basidiomycota	Agaricomycetes	Agaricales	Agaricaceae	Lepiota	unclassified_Lepiota	0	0	0	2	0	0	0	0	0	0	0	0	0	1	0	0	0	0	0	0	0	0	0	0	0	0	0	0	0	0
34433	genus	Leucoagaricus	0.0127	Fungi	Basidiomycota	Agaricomycetes	Agaricales	Agaricaceae	Leucoagaricus		0	0	0	0	0	0	0	0	0	0	0	0	0	0	0	0	0	0	0	0	3	0	0	0	0	0	0	0	1	0
201217	species	Leucoagaricus leucothites	0.0125	Fungi	Basidiomycota	Agaricomycetes	Agaricales	Agaricaceae	Leucoagaricus	Leucoagaricus leucothites	0	0	0	0	0	0	0	0	0	0	0	0	0	0	0	0	0	0	0	0	3	0	0	0	0	0	0	0	1	0
	species	unclassified_Leucoagaricus	0.0002	Fungi	Basidiomycota	Agaricomycetes	Agaricales	Agaricaceae	Leucoagaricus	unclassified_Leucoagaricus	0	0	0	0	0	0	0	0	0	0	0	0	0	0	0	0	0	0	0	0	0	0	0	0	0	0	0	0	0	0
	genus	unclassified_Agaricaceae	0.0003	Fungi	Basidiomycota	Agaricomycetes	Agaricales	Agaricaceae	unclassified_Agaricaceae		0	0	0	0	0	0	0	0	0	0	0	0	0	1	0	0	0	0	0	2	0	0	0	0	0	0	0	0	0	0
41954	family	Amanitaceae	0.0346	Fungi	Basidiomycota	Agaricomycetes	Agaricales	Amanitaceae			18	0	0	0	0	0	0	0	1	0	0	3	0	0	0	0	0	6	0	0	2	0	0	2	0	0	1	0	0	0
41955	genus	Amanita	0.0346	Fungi	Basidiomycota	Agaricomycetes	Agaricales	Amanitaceae	Amanita		18	0	0	0	0	0	0	0	1	0	0	3	0	0	0	0	0	6	0	0	2	0	0	2	0	0	1	0	0	0
262261	species	Amanita crocea	0.0003	Fungi	Basidiomycota	Agaricomycetes	Agaricales	Amanitaceae	Amanita	Amanita crocea	0	0	0	0	0	0	0	0	0	0	0	3	0	0	0	0	0	2	0	0	0	0	0	0	0	0	0	0	0	0
41956	species	Amanita muscaria	0.0001	Fungi	Basidiomycota	Agaricomycetes	Agaricales	Amanitaceae	Amanita	Amanita muscaria	0	0	0	0	0	0	0	0	0	0	0	0	0	0	0	0	0	0	0	0	0	0	0	0	0	0	0	0	0	0
	species	unclassified_Amanita	0.0345	Fungi	Basidiomycota	Agaricomycetes	Agaricales	Amanitaceae	Amanita	unclassified_Amanita	18	0	0	0	0	0	0	0	1	0	0	0	0	0	0	0	0	4	0	0	2	0	0	2	0	0	1	0	0	0
5398	family	Bolbitiaceae	0.0528	Fungi	Basidiomycota	Agaricomycetes	Agaricales	Bolbitiaceae			0	12	0	1	0	1	14	0	0	0	0	0	0	2	0	0	0	0	0	0	0	0	0	0	0	0	0	44	0	1
5399	genus	Agrocybe	0.0005	Fungi	Basidiomycota	Agaricomycetes	Agaricales	Bolbitiaceae	Agrocybe		0	0	0	0	0	0	0	0	0	0	0	0	0	0	0	0	0	0	0	0	0	0	0	0	0	0	0	0	0	0
71668	species	Agrocybe praecox	0.0005	Fungi	Basidiomycota	Agaricomycetes	Agaricales	Bolbitiaceae	Agrocybe	Agrocybe praecox	0	0	0	0	0	0	0	0	0	0	0	0	0	0	0	0	0	0	0	0	0	0	0	0	0	0	0	0	0	0
71669	genus	Conocybe	0.0528	Fungi	Basidiomycota	Agaricomycetes	Agaricales	Bolbitiaceae	Conocybe		0	12	0	0	0	1	0	0	0	0	0	0	0	2	0	0	0	0	0	0	0	0	0	0	0	0	0	44	0	0
229365	species	Conocybe apala	0.0003	Fungi	Basidiomycota	Agaricomycetes	Agaricales	Bolbitiaceae	Conocybe	Conocybe apala	0	0	0	0	0	0	0	0	0	0	0	0	0	0	0	0	0	0	0	0	0	0	0	0	0	0	0	0	0	0
1276665	species	Conocybe cylindracea	0.0011	Fungi	Basidiomycota	Agaricomycetes	Agaricales	Bolbitiaceae	Conocybe	Conocybe cylindracea	0	0	0	0	0	0	0	0	0	0	0	0	0	0	0	0	0	0	0	0	0	0	0	0	0	0	0	0	0	0
71670	species	Conocybe rickenii	0.0003	Fungi	Basidiomycota	Agaricomycetes	Agaricales	Bolbitiaceae	Conocybe	Conocybe rickenii	0	0	0	0	0	0	0	0	0	0	0	0	0	0	0	0	0	0	0	0	0	0	0	0	0	0	0	0	0	0
373326	species	Conocybe siliginea	0.0001	Fungi	Basidiomycota	Agaricomycetes	Agaricales	Bolbitiaceae	Conocybe	Conocybe siliginea	0	0	0	0	0	0	0	0	0	0	0	0	0	0	0	0	0	0	0	0	0	0	0	0	0	0	0	0	0	0
1032559	species	Conocybe velutipes	0.0007	Fungi	Basidiomycota	Agaricomycetes	Agaricales	Bolbitiaceae	Conocybe	Conocybe velutipes	0	4	0	0	0	0	0	0	0	0	0	0	0	0	0	0	0	0	0	0	0	0	0	0	0	0	0	7	0	0
	species	unclassified_Conocybe	0.0525	Fungi	Basidiomycota	Agaricomycetes	Agaricales	Bolbitiaceae	Conocybe	unclassified_Conocybe	0	8	0	0	0	1	0	0	0	0	0	0	0	2	0	0	0	0	0	0	0	0	0	0	0	0	0	37	0	0
181871	genus	Pholiotina	0.001	Fungi	Basidiomycota	Agaricomycetes	Agaricales	Bolbitiaceae	Pholiotina		0	0	0	0	0	0	0	0	0	0	0	0	0	0	0	0	0	0	0	0	0	0	0	0	0	0	0	0	0	1
1276721	species	Pholiotina cyanopus	0.0005	Fungi	Basidiomycota	Agaricomycetes	Agaricales	Bolbitiaceae	Pholiotina	Pholiotina cyanopus	0	0	0	0	0	0	0	0	0	0	0	0	0	0	0	0	0	0	0	0	0	0	0	0	0	0	0	0	0	0
1276725	species	Pholiotina sulcata	0.001	Fungi	Basidiomycota	Agaricomycetes	Agaricales	Bolbitiaceae	Pholiotina	Pholiotina sulcata	0	0	0	0	0	0	0	0	0	0	0	0	0	0	0	0	0	0	0	0	0	0	0	0	0	0	0	0	0	1
	genus	unclassified_Bolbitiaceae	0.0041	Fungi	Basidiomycota	Agaricomycetes	Agaricales	Bolbitiaceae	unclassified_Bolbitiaceae		0	0	0	1	0	0	14	0	0	0	0	0	0	0	0	0	0	0	0	0	0	0	0	0	0	0	0	0	0	0
40105	family	Clavariaceae	0.0081	Fungi	Basidiomycota	Agaricomycetes	Agaricales	Clavariaceae			0	1	1	0	0	13	0	1	0	0	0	4	0	5	0	0	3	0	0	8	1	1	0	0	0	0	0	117	0	0
104242	genus	Clavaria	0.0081	Fungi	Basidiomycota	Agaricomycetes	Agaricales	Clavariaceae	Clavaria		0	1	1	0	0	13	0	0	0	0	0	4	0	5	0	0	3	0	0	8	1	1	0	0	0	0	0	117	0	0
980721	species	Clavaria citrinorubra	0.0003	Fungi	Basidiomycota	Agaricomycetes	Agaricales	Clavariaceae	Clavaria	Clavaria citrinorubra	0	0	0	0	0	0	0	0	0	0	0	0	0	2	0	0	0	0	0	2	0	1	0	0	0	0	0	0	0	0
858847	species	Clavaria falcata	0.0046	Fungi	Basidiomycota	Agaricomycetes	Agaricales	Clavariaceae	Clavaria	Clavaria falcata	0	0	0	0	0	0	0	0	0	0	0	4	0	0	0	0	0	0	0	0	1	0	0	0	0	0	0	66	0	0
	species	unclassified_Clavaria	0.0035	Fungi	Basidiomycota	Agaricomycetes	Agaricales	Clavariaceae	Clavaria	unclassified_Clavaria	0	1	1	0	0	13	0	0	0	0	0	0	0	3	0	0	3	0	0	6	0	0	0	0	0	0	0	51	0	0
	genus	unclassified_Clavariaceae	0.0001	Fungi	Basidiomycota	Agaricomycetes	Agaricales	Clavariaceae	unclassified_Clavariaceae		0	0	0	0	0	0	0	1	0	0	0	0	0	0	0	0	0	0	0	0	0	0	0	0	0	0	0	0	0	0
34450	family	Cortinariaceae	0.3035	Fungi	Basidiomycota	Agaricomycetes	Agaricales	Cortinariaceae			0	0	7	3	11	0	1	19	2	0	1	3	2	0	2	0	1	3	12	0	0	4	0	3	6	1	2	1	0	602
34451	genus	Cortinarius	0.0014	Fungi	Basidiomycota	Agaricomycetes	Agaricales	Cortinariaceae	Cortinarius		0	0	3	2	4	0	1	18	2	0	0	0	0	0	2	0	0	2	0	0	0	1	0	2	6	0	0	0	0	0
70562	species	Cortinarius armillatus	0.0001	Fungi	Basidiomycota	Agaricomycetes	Agaricales	Cortinariaceae	Cortinarius	Cortinarius armillatus	0	0	0	0	0	0	0	0	0	0	0	0	0	0	0	0	0	0	0	0	0	0	0	0	0	0	0	0	0	0
304714	species	Cortinarius balteatus	0.0001	Fungi	Basidiomycota	Agaricomycetes	Agaricales	Cortinariaceae	Cortinarius	Cortinarius balteatus	0	0	0	0	0	0	0	0	0	0	0	0	0	0	0	0	0	0	0	0	0	0	0	0	0	0	0	0	0	0
165404	species	Cortinarius urbicus	0.0001	Fungi	Basidiomycota	Agaricomycetes	Agaricales	Cortinariaceae	Cortinarius	Cortinarius urbicus	0	0	0	0	0	0	0	0	0	0	0	0	0	0	0	0	0	0	0	0	0	0	0	0	1	0	0	0	0	0
	species	unclassified_Cortinarius	0.0014	Fungi	Basidiomycota	Agaricomycetes	Agaricales	Cortinariaceae	Cortinarius	unclassified_Cortinarius	0	0	3	2	4	0	1	18	2	0	0	0	0	0	2	0	0	2	0	0	0	1	0	2	5	0	0	0	0	0
86085	genus	Gymnopilus	0.0001	Fungi	Basidiomycota	Agaricomycetes	Agaricales	Cortinariaceae	Gymnopilus		0	0	0	0	0	0	0	0	0	0	0	0	0	0	0	0	0	0	0	0	0	0	0	0	0	0	0	0	0	0
230793	species	Gymnopilus flavus	0.0001	Fungi	Basidiomycota	Agaricomycetes	Agaricales	Cortinariaceae	Gymnopilus	Gymnopilus flavus	0	0	0	0	0	0	0	0	0	0	0	0	0	0	0	0	0	0	0	0	0	0	0	0	0	0	0	0	0	0
34453	genus	Hebeloma	0.3035	Fungi	Basidiomycota	Agaricomycetes	Agaricales	Cortinariaceae	Hebeloma		0	0	4	1	7	0	0	1	0	0	1	3	2	0	0	0	1	1	12	0	0	3	0	1	0	1	2	1	0	602
91673	species	Hebeloma incarnatulum	0.001	Fungi	Basidiomycota	Agaricomycetes	Agaricales	Cortinariaceae	Hebeloma	Hebeloma incarnatulum	0	0	0	0	0	0	0	0	0	0	0	0	0	0	0	0	0	0	0	0	0	0	0	0	0	0	0	0	0	4
1587956	species	Hebeloma sp. CCBAS834	0.0001	Fungi	Basidiomycota	Agaricomycetes	Agaricales	Cortinariaceae	Hebeloma	Hebeloma sp. CCBAS834	0	0	0	0	0	0	0	0	0	0	0	0	0	0	0	0	0	0	0	0	0	0	0	0	0	0	0	0	0	0
91683	species	Hebeloma velutipes	0.0001	Fungi	Basidiomycota	Agaricomycetes	Agaricales	Cortinariaceae	Hebeloma	Hebeloma velutipes	0	0	0	0	0	0	0	0	0	0	0	0	0	0	0	0	0	0	0	0	0	0	0	0	0	0	0	0	0	0
	species	unclassified_Hebeloma	0.3024	Fungi	Basidiomycota	Agaricomycetes	Agaricales	Cortinariaceae	Hebeloma	unclassified_Hebeloma	0	0	4	1	7	0	0	1	0	0	1	3	2	0	0	0	1	1	12	0	0	3	0	1	0	1	2	1	0	598
	genus	unclassified_Cortinariaceae	0.0003	Fungi	Basidiomycota	Agaricomycetes	Agaricales	Cortinariaceae	unclassified_Cortinariaceae		0	0	0	0	0	0	0	0	0	0	0	0	0	0	0	0	0	0	0	0	0	0	0	0	0	0	0	0	0	0
104350	family	Crepidotaceae	0.0001	Fungi	Basidiomycota	Agaricomycetes	Agaricales	Crepidotaceae			0	0	0	0	0	0	0	0	0	0	0	0	0	0	0	0	0	0	0	0	0	0	0	0	0	0	0	0	0	0
104351	genus	Crepidotus	0.0001	Fungi	Basidiomycota	Agaricomycetes	Agaricales	Crepidotaceae	Crepidotus		0	0	0	0	0	0	0	0	0	0	0	0	0	0	0	0	0	0	0	0	0	0	0	0	0	0	0	0	0	0
707240	species	Crepidotus calolepis	0.0001	Fungi	Basidiomycota	Agaricomycetes	Agaricales	Crepidotaceae	Crepidotus	Crepidotus calolepis	0	0	0	0	0	0	0	0	0	0	0	0	0	0	0	0	0	0	0	0	0	0	0	0	0	0	0	0	0	0
71934	family	Entolomataceae	0.0027	Fungi	Basidiomycota	Agaricomycetes	Agaricales	Entolomataceae			0	36	2	0	6	3	0	3	0	2	4	0	1	7	0	0	5	0	0	5	0	1	10	1	1	5	0	2	0	0
71937	genus	Entoloma	0.0027	Fungi	Basidiomycota	Agaricomycetes	Agaricales	Entolomataceae	Entoloma		0	36	2	0	6	3	0	3	0	2	4	0	1	7	0	0	5	0	0	5	0	1	10	1	1	5	0	2	0	0
1502251	species	Entoloma aff. iodiolens JC-20110804.1	0.0002	Fungi	Basidiomycota	Agaricomycetes	Agaricales	Entolomataceae	Entoloma	Entoloma aff. iodiolens JC-20110804.1	0	0	2	0	2	0	0	3	0	2	0	0	1	0	0	0	0	0	0	0	0	0	0	1	1	0	0	0	0	0
1301089	species	Entoloma ater	0.0001	Fungi	Basidiomycota	Agaricomycetes	Agaricales	Entolomataceae	Entoloma	Entoloma ater	0	0	0	0	0	0	0	0	0	0	0	0	0	0	0	0	0	0	0	0	0	0	0	0	0	0	0	0	0	0
1473274	species	Entoloma callichroum	0.0001	Fungi	Basidiomycota	Agaricomycetes	Agaricales	Entolomataceae	Entoloma	Entoloma callichroum	0	0	0	0	0	0	0	0	0	0	0	0	0	0	0	0	0	0	0	0	0	0	1	0	0	0	0	0	0	0
158290	species	Entoloma sericeum	0.0027	Fungi	Basidiomycota	Agaricomycetes	Agaricales	Entolomataceae	Entoloma	Entoloma sericeum	0	36	0	0	3	3	0	0	0	0	4	0	0	6	0	0	5	0	0	5	0	1	9	0	0	5	0	2	0	0
	species	unclassified_Entoloma	0.0006	Fungi	Basidiomycota	Agaricomycetes	Agaricales	Entolomataceae	Entoloma	unclassified_Entoloma	0	0	0	0	1	0	0	0	0	0	0	0	0	1	0	0	0	0	0	0	0	0	0	0	0	0	0	0	0	0
51005	family	Hygrophoraceae	0.0001	Fungi	Basidiomycota	Agaricomycetes	Agaricales	Hygrophoraceae			0	0	0	0	0	0	0	0	0	0	0	0	0	0	0	0	0	0	0	0	0	0	0	1	0	0	0	0	0	0
71941	genus	Hygrophorus	0.0001	Fungi	Basidiomycota	Agaricomycetes	Agaricales	Hygrophoraceae	Hygrophorus		0	0	0	0	0	0	0	0	0	0	0	0	0	0	0	0	0	0	0	0	0	0	0	1	0	0	0	0	0	0
1032714	species	Hygrophorus arbustivus	0.0001	Fungi	Basidiomycota	Agaricomycetes	Agaricales	Hygrophoraceae	Hygrophorus	Hygrophorus arbustivus	0	0	0	0	0	0	0	0	0	0	0	0	0	0	0	0	0	0	0	0	0	0	0	1	0	0	0	0	0	0
80649	family	Hymenogastraceae	0.0061	Fungi	Basidiomycota	Agaricomycetes	Agaricales	Hymenogastraceae			1	0	40	1	29	0	9	64	0	1	0	0	7	2	0	0	1	3	1	2	0	3	0	1	11	1	1	0	1	0
80650	genus	Hymenogaster	0.0061	Fungi	Basidiomycota	Agaricomycetes	Agaricales	Hymenogastraceae	Hymenogaster		1	0	40	1	29	0	9	64	0	1	0	0	7	2	0	0	1	3	1	2	0	3	0	1	11	1	1	0	1	0
150788	species	Hymenogaster decorus	0.0005	Fungi	Basidiomycota	Agaricomycetes	Agaricales	Hymenogastraceae	Hymenogaster	Hymenogaster decorus	1	0	0	0	0	0	2	0	0	1	0	0	0	0	0	0	0	3	0	0	0	0	0	0	3	1	1	0	0	0
171500	species	Hymenogaster griseus	0.0015	Fungi	Basidiomycota	Agaricomycetes	Agaricales	Hymenogastraceae	Hymenogaster	Hymenogaster griseus	0	0	13	0	1	0	1	8	0	0	0	0	5	0	0	0	0	0	0	0	0	0	0	0	1	0	0	0	0	0
947145	species	Hymenogaster niveus	0.0007	Fungi	Basidiomycota	Agaricomycetes	Agaricales	Hymenogastraceae	Hymenogaster	Hymenogaster niveus	0	0	0	0	0	0	0	1	0	0	0	0	0	0	0	0	0	0	0	1	0	2	0	0	3	0	0	0	0	0
947149	species	Hymenogaster rehsteineri	0.0001	Fungi	Basidiomycota	Agaricomycetes	Agaricales	Hymenogastraceae	Hymenogaster	Hymenogaster rehsteineri	0	0	0	0	1	0	0	0	0	0	0	0	0	0	0	0	0	0	0	0	0	0	0	0	0	0	0	0	0	0
	species	unclassified_Hymenogaster	0.0047	Fungi	Basidiomycota	Agaricomycetes	Agaricales	Hymenogastraceae	Hymenogaster	unclassified_Hymenogaster	0	0	27	1	27	0	6	55	0	0	0	0	2	2	0	0	1	0	1	1	0	1	0	1	4	0	0	0	1	0
665596	family	Inocybaceae	0.1978	Fungi	Basidiomycota	Agaricomycetes	Agaricales	Inocybaceae			48	58	12	105	25	16	40	6	12	1	13	5	1	99	4	1	40	7	7	28	27	14	12	1	4	26	0	31	0	2166
71953	genus	Inocybe	0.1978	Fungi	Basidiomycota	Agaricomycetes	Agaricales	Inocybaceae	Inocybe		48	58	12	105	25	16	40	6	12	1	13	5	1	99	4	1	40	7	7	28	27	14	12	1	4	26	0	31	0	2166
165581	species	Inocybe calospora	0.0025	Fungi	Basidiomycota	Agaricomycetes	Agaricales	Inocybaceae	Inocybe	Inocybe calospora	0	0	11	0	25	0	0	6	0	1	0	0	1	0	0	1	0	0	7	0	0	9	0	0	4	0	0	0	0	0
696030	species	Inocybe cf. praetervisa EL904	0.0058	Fungi	Basidiomycota	Agaricomycetes	Agaricales	Inocybaceae	Inocybe	Inocybe cf. praetervisa EL904	0	0	0	0	0	0	0	0	0	0	0	0	0	0	0	0	0	0	0	0	0	0	0	0	0	0	0	0	0	64
226588	species	Inocybe curvipes	0.0095	Fungi	Basidiomycota	Agaricomycetes	Agaricales	Inocybaceae	Inocybe	Inocybe curvipes	0	55	0	0	0	15	0	0	0	0	13	0	0	97	0	0	40	1	0	28	0	0	10	0	0	26	0	27	0	0
467880	species	Inocybe langei	0.15	Fungi	Basidiomycota	Agaricomycetes	Agaricales	Inocybaceae	Inocybe	Inocybe langei	0	0	0	0	0	0	0	0	0	0	0	0	0	0	0	0	0	0	0	0	1	0	0	0	0	0	0	0	0	0
240314	species	Inocybe leiocephala	0.188	Fungi	Basidiomycota	Agaricomycetes	Agaricales	Inocybaceae	Inocybe	Inocybe leiocephala	0	0	0	1	0	0	0	0	0	0	0	0	0	0	0	0	0	0	0	0	0	0	0	0	0	0	0	0	0	2058
240320	species	Inocybe mixtilis	0.0002	Fungi	Basidiomycota	Agaricomycetes	Agaricales	Inocybaceae	Inocybe	Inocybe mixtilis	2	0	0	1	0	0	0	0	0	0	0	1	0	0	0	0	0	0	0	0	0	0	0	0	0	0	0	0	0	0
	species	unclassified_Inocybe	0.0623	Fungi	Basidiomycota	Agaricomycetes	Agaricales	Inocybaceae	Inocybe	unclassified_Inocybe	46	3	1	103	0	1	40	0	12	0	0	4	0	2	4	0	0	6	0	0	26	5	2	1	0	0	0	4	0	44
5426	family	Lycoperdaceae	0.0006	Fungi	Basidiomycota	Agaricomycetes	Agaricales	Lycoperdaceae			0	3	3	5	0	1	0	1	0	0	1	0	0	5	3	0	0	0	0	1	3	1	0	0	1	0	2	1	0	0
90676	genus	Bovista	0.0002	Fungi	Basidiomycota	Agaricomycetes	Agaricales	Lycoperdaceae	Bovista		0	0	0	0	0	0	0	0	0	0	0	0	0	0	0	0	0	0	0	0	2	0	0	0	0	0	1	0	0	0
	species	unclassified_Bovista	0.0002	Fungi	Basidiomycota	Agaricomycetes	Agaricales	Lycoperdaceae	Bovista	unclassified_Bovista	0	0	0	0	0	0	0	0	0	0	0	0	0	0	0	0	0	0	0	0	2	0	0	0	0	0	1	0	0	0
258082	genus	Handkea	0.0001	Fungi	Basidiomycota	Agaricomycetes	Agaricales	Lycoperdaceae	Handkea		0	0	0	0	0	0	0	0	0	0	0	0	0	0	0	0	0	0	0	0	0	0	0	0	1	0	0	0	0	0
258083	species	Handkea utriformis	0.0001	Fungi	Basidiomycota	Agaricomycetes	Agaricales	Lycoperdaceae	Handkea	Handkea utriformis	0	0	0	0	0	0	0	0	0	0	0	0	0	0	0	0	0	0	0	0	0	0	0	0	1	0	0	0	0	0
5427	genus	Lycoperdon	0.0004	Fungi	Basidiomycota	Agaricomycetes	Agaricales	Lycoperdaceae	Lycoperdon		0	0	1	3	0	0	0	1	0	0	0	0	0	0	1	0	0	0	0	1	1	0	0	0	0	0	1	0	0	0
5428	species	Lycoperdon pyriforme	0.0001	Fungi	Basidiomycota	Agaricomycetes	Agaricales	Lycoperdaceae	Lycoperdon	Lycoperdon pyriforme	0	0	0	0	0	0	0	0	0	0	0	0	0	0	0	0	0	0	0	1	0	0	0	0	0	0	0	0	0	0
	species	unclassified_Lycoperdon	0.0004	Fungi	Basidiomycota	Agaricomycetes	Agaricales	Lycoperdaceae	Lycoperdon	unclassified_Lycoperdon	0	0	1	3	0	0	0	1	0	0	0	0	0	0	1	0	0	0	0	0	1	0	0	0	0	0	1	0	0	0
90684	genus	Vascellum	0.0005	Fungi	Basidiomycota	Agaricomycetes	Agaricales	Lycoperdaceae	Vascellum		0	3	0	0	0	1	0	0	0	0	0	0	0	5	0	0	0	0	0	0	0	0	0	0	0	0	0	0	0	0
	species	unclassified_Vascellum	0.0005	Fungi	Basidiomycota	Agaricomycetes	Agaricales	Lycoperdaceae	Vascellum	unclassified_Vascellum	0	3	0	0	0	1	0	0	0	0	0	0	0	5	0	0	0	0	0	0	0	0	0	0	0	0	0	0	0	0
	genus	unclassified_Lycoperdaceae	0.0004	Fungi	Basidiomycota	Agaricomycetes	Agaricales	Lycoperdaceae	unclassified_Lycoperdaceae		0	0	2	2	0	0	0	0	0	0	1	0	0	0	2	0	0	0	0	0	0	1	0	0	0	0	0	1	0	0
930979	family	Lyophyllaceae	0.0002	Fungi	Basidiomycota	Agaricomycetes	Agaricales	Lyophyllaceae			0	2	0	0	0	0	0	0	0	0	0	0	0	0	0	0	0	0	0	0	0	0	0	0	0	0	0	0	0	0
47720	genus	Lyophyllum	0.0001	Fungi	Basidiomycota	Agaricomycetes	Agaricales	Lyophyllaceae	Lyophyllum		0	0	0	0	0	0	0	0	0	0	0	0	0	0	0	0	0	0	0	0	0	0	0	0	0	0	0	0	0	0
445258	species	Lyophyllum connatum	0.0001	Fungi	Basidiomycota	Agaricomycetes	Agaricales	Lyophyllaceae	Lyophyllum	Lyophyllum connatum	0	0	0	0	0	0	0	0	0	0	0	0	0	0	0	0	0	0	0	0	0	0	0	0	0	0	0	0	0	0
	genus	unclassified_Lyophyllaceae	0.0002	Fungi	Basidiomycota	Agaricomycetes	Agaricales	Lyophyllaceae	unclassified_Lyophyllaceae		0	2	0	0	0	0	0	0	0	0	0	0	0	0	0	0	0	0	0	0	0	0	0	0	0	0	0	0	0	0
654128	family	Marasmiaceae	0.0191	Fungi	Basidiomycota	Agaricomycetes	Agaricales	Marasmiaceae			0	6	0	0	1	0	0	0	0	0	164	0	0	2	0	0	0	0	0	0	0	0	2	0	0	0	0	4	0	5
34448	genus	Marasmius	0.0148	Fungi	Basidiomycota	Agaricomycetes	Agaricales	Marasmiaceae	Marasmius		0	5	0	0	1	0	0	0	0	0	127	0	0	2	0	0	0	0	0	0	0	0	2	0	0	0	0	3	0	5
585021	species	Marasmius nigrobrunneus	0.0012	Fungi	Basidiomycota	Agaricomycetes	Agaricales	Marasmiaceae	Marasmius	Marasmius nigrobrunneus	0	0	0	0	1	0	0	0	0	0	0	0	0	0	0	0	0	0	0	0	0	0	0	0	0	0	0	0	0	0
1125955	species	Marasmius tricolor	0.0148	Fungi	Basidiomycota	Agaricomycetes	Agaricales	Marasmiaceae	Marasmius	Marasmius tricolor	0	5	0	0	0	0	0	0	0	0	127	0	0	2	0	0	0	0	0	0	0	0	2	0	0	0	0	3	0	5
	species	unclassified_Marasmius	0.0004	Fungi	Basidiomycota	Agaricomycetes	Agaricales	Marasmiaceae	Marasmius	unclassified_Marasmius	0	0	0	0	0	0	0	0	0	0	0	0	0	0	0	0	0	0	0	0	0	0	0	0	0	0	0	0	0	0
	genus	unclassified_Marasmiaceae	0.0043	Fungi	Basidiomycota	Agaricomycetes	Agaricales	Marasmiaceae	unclassified_Marasmiaceae		0	1	0	0	0	0	0	0	0	0	37	0	0	0	0	0	0	0	0	0	0	0	0	0	0	0	0	1	0	0
2024004	family	Mycenaceae	0.0064	Fungi	Basidiomycota	Agaricomycetes	Agaricales	Mycenaceae			3	0	18	5	31	0	31	3	13	0	0	59	6	0	0	3	0	0	1	0	1	1	0	9	0	0	0	0	0	0
41247	genus	Mycena	0.0064	Fungi	Basidiomycota	Agaricomycetes	Agaricales	Mycenaceae	Mycena		3	0	18	5	31	0	31	3	13	0	0	59	6	0	0	3	0	0	1	0	1	1	0	9	0	0	0	0	0	0
1033012	species	Mycena angusta	0.0002	Fungi	Basidiomycota	Agaricomycetes	Agaricales	Mycenaceae	Mycena	Mycena angusta	0	0	0	0	0	0	0	0	0	0	0	2	0	0	0	0	0	0	0	0	0	0	0	0	0	0	0	0	0	0
230805	species	Mycena citrinomarginata	0.003	Fungi	Basidiomycota	Agaricomycetes	Agaricales	Mycenaceae	Mycena	Mycena citrinomarginata	3	0	1	1	30	0	29	2	13	0	0	1	0	0	0	0	0	0	0	0	0	0	0	0	0	0	0	0	0	0
153505	species	Mycena pura	0.0006	Fungi	Basidiomycota	Agaricomycetes	Agaricales	Mycenaceae	Mycena	Mycena pura	0	0	0	2	0	0	1	0	0	0	0	1	0	0	0	0	0	0	1	0	1	0	0	9	0	0	0	0	0	0
1045383	species	Mycena rebaudengoi	0.0002	Fungi	Basidiomycota	Agaricomycetes	Agaricales	Mycenaceae	Mycena	Mycena rebaudengoi	0	0	0	0	0	0	0	0	0	0	0	2	0	0	0	0	0	0	0	0	0	0	0	0	0	0	0	0	0	0
	species	unclassified_Mycena	0.0058	Fungi	Basidiomycota	Agaricomycetes	Agaricales	Mycenaceae	Mycena	unclassified_Mycena	0	0	17	2	1	0	1	1	0	0	0	53	6	0	0	3	0	0	0	0	0	1	0	0	0	0	0	0	0	0
90943	family	Mycenastraceae	0.0001	Fungi	Basidiomycota	Agaricomycetes	Agaricales	Mycenastraceae			0	0	0	0	0	0	0	0	0	0	0	0	0	1	0	0	0	0	0	0	0	0	0	0	0	0	0	0	0	0
90944	genus	Mycenastrum	0.0001	Fungi	Basidiomycota	Agaricomycetes	Agaricales	Mycenastraceae	Mycenastrum		0	0	0	0	0	0	0	0	0	0	0	0	0	1	0	0	0	0	0	0	0	0	0	0	0	0	0	0	0	0
90945	species	Mycenastrum corium	0.0001	Fungi	Basidiomycota	Agaricomycetes	Agaricales	Mycenastraceae	Mycenastrum	Mycenastrum corium	0	0	0	0	0	0	0	0	0	0	0	0	0	1	0	0	0	0	0	0	0	0	0	0	0	0	0	0	0	0
104366	family	Pleurotaceae	0.0001	Fungi	Basidiomycota	Agaricomycetes	Agaricales	Pleurotaceae			0	0	0	0	0	0	0	0	0	0	0	0	0	0	0	0	0	0	0	0	0	0	0	0	0	0	0	0	0	0
5320	genus	Pleurotus	0.0001	Fungi	Basidiomycota	Agaricomycetes	Agaricales	Pleurotaceae	Pleurotus		0	0	0	0	0	0	0	0	0	0	0	0	0	0	0	0	0	0	0	0	0	0	0	0	0	0	0	0	0	0
98346	species	Pleurotus floridanus	0.0001	Fungi	Basidiomycota	Agaricomycetes	Agaricales	Pleurotaceae	Pleurotus	Pleurotus floridanus	0	0	0	0	0	0	0	0	0	0	0	0	0	0	0	0	0	0	0	0	0	0	0	0	0	0	0	0	0	0
	species	unclassified_Pleurotus	0.0001	Fungi	Basidiomycota	Agaricomycetes	Agaricales	Pleurotaceae	Pleurotus	unclassified_Pleurotus	0	0	0	0	0	0	0	0	0	0	0	0	0	0	0	0	0	0	0	0	0	0	0	0	0	0	0	0	0	0
36657	family	Pluteaceae	0.0026	Fungi	Basidiomycota	Agaricomycetes	Agaricales	Pluteaceae			2	0	0	0	0	0	25	0	0	0	0	0	0	0	0	0	0	0	0	1	1	0	0	0	0	0	0	10	0	0
68743	genus	Pluteus	0.0026	Fungi	Basidiomycota	Agaricomycetes	Agaricales	Pluteaceae	Pluteus		2	0	0	0	0	0	25	0	0	0	0	0	0	0	0	0	0	0	0	0	1	0	0	0	0	0	0	10	0	0
181527	species	Pluteus cervinus	0.0001	Fungi	Basidiomycota	Agaricomycetes	Agaricales	Pluteaceae	Pluteus	Pluteus cervinus	0	0	0	0	0	0	0	0	0	0	0	0	0	0	0	0	0	0	0	0	0	0	0	0	0	0	0	0	0	0
908291	species	Pluteus cinereofuscus	0.0007	Fungi	Basidiomycota	Agaricomycetes	Agaricales	Pluteaceae	Pluteus	Pluteus cinereofuscus	0	0	0	0	0	0	0	0	0	0	0	0	0	0	0	0	0	0	0	0	0	0	0	0	0	0	0	10	0	0
	species	unclassified_Pluteus	0.0026	Fungi	Basidiomycota	Agaricomycetes	Agaricales	Pluteaceae	Pluteus	unclassified_Pluteus	2	0	0	0	0	0	25	0	0	0	0	0	0	0	0	0	0	0	0	0	1	0	0	0	0	0	0	0	0	0
36658	genus	Volvariella	0.0001	Fungi	Basidiomycota	Agaricomycetes	Agaricales	Pluteaceae	Volvariella		0	0	0	0	0	0	0	0	0	0	0	0	0	0	0	0	0	0	0	1	0	0	0	0	0	0	0	0	0	0
445424	species	Volvariella bombycina	0.0001	Fungi	Basidiomycota	Agaricomycetes	Agaricales	Pluteaceae	Volvariella	Volvariella bombycina	0	0	0	0	0	0	0	0	0	0	0	0	0	0	0	0	0	0	0	1	0	0	0	0	0	0	0	0	0	0
	species	unclassified_Volvariella	0.0001	Fungi	Basidiomycota	Agaricomycetes	Agaricales	Pluteaceae	Volvariella	unclassified_Volvariella	0	0	0	0	0	0	0	0	0	0	0	0	0	0	0	0	0	0	0	0	0	0	0	0	0	0	0	0	0	0
184208	family	Psathyrellaceae	0.0058	Fungi	Basidiomycota	Agaricomycetes	Agaricales	Psathyrellaceae			0	42	9	3	2	8	0	3	0	1	21	0	0	10	0	1	51	0	0	18	0	4	5	0	0	34	0	61	0	1
184430	genus	Coprinellus	0.0058	Fungi	Basidiomycota	Agaricomycetes	Agaricales	Psathyrellaceae	Coprinellus		0	41	8	1	0	8	0	3	0	0	21	0	0	10	0	1	51	0	0	18	0	2	4	0	0	34	0	1	0	0
648971	species	Coprinellus brevisetulosus	0.0001	Fungi	Basidiomycota	Agaricomycetes	Agaricales	Psathyrellaceae	Coprinellus	Coprinellus brevisetulosus	0	0	0	0	0	0	0	0	0	0	0	0	0	0	0	0	0	0	0	0	0	0	0	0	0	0	0	0	0	0
71703	species	Coprinellus disseminatus	0.0001	Fungi	Basidiomycota	Agaricomycetes	Agaricales	Psathyrellaceae	Coprinellus	Coprinellus disseminatus	0	0	0	0	0	0	0	0	0	0	0	0	0	0	0	1	0	0	0	0	0	0	0	0	0	0	0	0	0	0
71717	species	Coprinellus micaceus	0.0002	Fungi	Basidiomycota	Agaricomycetes	Agaricales	Psathyrellaceae	Coprinellus	Coprinellus micaceus	0	0	0	0	0	0	0	3	0	0	0	0	0	0	0	0	0	0	0	0	0	0	0	0	0	0	0	0	0	0
71721	species	Coprinellus radians	0.0001	Fungi	Basidiomycota	Agaricomycetes	Agaricales	Psathyrellaceae	Coprinellus	Coprinellus radians	0	1	0	0	0	0	0	0	0	0	0	0	0	1	0	0	0	0	0	0	0	0	1	0	0	0	0	0	0	0
979826	species	Coprinellus sclerocystidiosus	0.0009	Fungi	Basidiomycota	Agaricomycetes	Agaricales	Psathyrellaceae	Coprinellus	Coprinellus sclerocystidiosus	0	0	8	1	0	0	0	0	0	0	0	0	0	0	0	0	0	0	0	0	0	2	0	0	0	0	0	0	0	0
262007	species	Coprinellus verrucispermus	0.0005	Fungi	Basidiomycota	Agaricomycetes	Agaricales	Psathyrellaceae	Coprinellus	Coprinellus verrucispermus	0	5	0	0	0	0	0	0	0	0	1	0	0	0	0	0	3	0	0	1	0	0	1	0	0	4	0	0	0	0
	species	unclassified_Coprinellus	0.0055	Fungi	Basidiomycota	Agaricomycetes	Agaricales	Psathyrellaceae	Coprinellus	unclassified_Coprinellus	0	35	0	0	0	8	0	0	0	0	20	0	0	9	0	0	48	0	0	17	0	0	2	0	0	30	0	1	0	0
184431	genus	Coprinopsis	0.0041	Fungi	Basidiomycota	Agaricomycetes	Agaricales	Psathyrellaceae	Coprinopsis		0	0	1	0	2	0	0	0	0	1	0	0	0	0	0	0	0	0	0	0	0	0	1	0	0	0	0	59	0	0
71694	species	Coprinopsis atramentaria	0.0001	Fungi	Basidiomycota	Agaricomycetes	Agaricales	Psathyrellaceae	Coprinopsis	Coprinopsis atramentaria	0	0	1	0	0	0	0	0	0	0	0	0	0	0	0	0	0	0	0	0	0	0	0	0	0	0	0	0	0	0
5346	species	Coprinopsis cinerea	0.0001	Fungi	Basidiomycota	Agaricomycetes	Agaricales	Psathyrellaceae	Coprinopsis	Coprinopsis cinerea	0	0	0	0	0	0	0	0	0	0	0	0	0	0	0	0	0	0	0	0	0	0	1	0	0	0	0	0	0	0
76937	species	Coprinopsis echinospora	0.0002	Fungi	Basidiomycota	Agaricomycetes	Agaricales	Psathyrellaceae	Coprinopsis	Coprinopsis echinospora	0	0	0	0	2	0	0	0	0	0	0	0	0	0	0	0	0	0	0	0	0	0	0	0	0	0	0	0	0	0
979876	species	Coprinopsis pseudofriesii	0.0035	Fungi	Basidiomycota	Agaricomycetes	Agaricales	Psathyrellaceae	Coprinopsis	Coprinopsis pseudofriesii	0	0	0	0	0	0	0	0	0	0	0	0	0	0	0	0	0	0	0	0	0	0	0	0	0	0	0	50	0	0
	species	unclassified_Coprinopsis	0.0006	Fungi	Basidiomycota	Agaricomycetes	Agaricales	Psathyrellaceae	Coprinopsis	unclassified_Coprinopsis	0	0	0	0	0	0	0	0	0	1	0	0	0	0	0	0	0	0	0	0	0	0	0	0	0	0	0	9	0	0
71729	genus	Psathyrella	0.0004	Fungi	Basidiomycota	Agaricomycetes	Agaricales	Psathyrellaceae	Psathyrella		0	0	0	2	0	0	0	0	0	0	0	0	0	0	0	0	0	0	0	0	0	2	0	0	0	0	0	1	0	0
230821	species	Psathyrella panaeoloides	0.0002	Fungi	Basidiomycota	Agaricomycetes	Agaricales	Psathyrellaceae	Psathyrella	Psathyrella panaeoloides	0	0	0	0	0	0	0	0	0	0	0	0	0	0	0	0	0	0	0	0	0	1	0	0	0	0	0	0	0	0
230824	species	Psathyrella spadicea	0.0002	Fungi	Basidiomycota	Agaricomycetes	Agaricales	Psathyrellaceae	Psathyrella	Psathyrella spadicea	0	0	0	2	0	0	0	0	0	0	0	0	0	0	0	0	0	0	0	0	0	0	0	0	0	0	0	0	0	0
96570	species	Psathyrella spadiceogrisea	0.0001	Fungi	Basidiomycota	Agaricomycetes	Agaricales	Psathyrellaceae	Psathyrella	Psathyrella spadiceogrisea	0	0	0	0	0	0	0	0	0	0	0	0	0	0	0	0	0	0	0	0	0	0	0	0	0	0	0	0	0	0
	species	unclassified_Psathyrella	0.0004	Fungi	Basidiomycota	Agaricomycetes	Agaricales	Psathyrellaceae	Psathyrella	unclassified_Psathyrella	0	0	0	0	0	0	0	0	0	0	0	0	0	0	0	0	0	0	0	0	0	1	0	0	0	0	0	1	0	0
	genus	unclassified_Psathyrellaceae	0.001	Fungi	Basidiomycota	Agaricomycetes	Agaricales	Psathyrellaceae	unclassified_Psathyrellaceae		0	1	0	0	0	0	0	0	0	0	0	0	0	0	0	0	0	0	0	0	0	0	0	0	0	0	0	0	0	1
40562	family	Strophariaceae	0.0006	Fungi	Basidiomycota	Agaricomycetes	Agaricales	Strophariaceae			1	0	1	0	1	0	0	2	0	0	0	0	0	1	2	1	0	0	0	0	1	1	0	0	1	0	0	5	0	1
180962	genus	Flammula	0.0002	Fungi	Basidiomycota	Agaricomycetes	Agaricales	Strophariaceae	Flammula		0	0	0	0	0	0	0	0	0	0	0	0	0	0	0	0	0	0	0	0	0	1	0	0	0	0	0	0	0	0
109635	species	Flammula alnicola	0.0002	Fungi	Basidiomycota	Agaricomycetes	Agaricales	Strophariaceae	Flammula	Flammula alnicola	0	0	0	0	0	0	0	0	0	0	0	0	0	0	0	0	0	0	0	0	0	1	0	0	0	0	0	0	0	0
71944	genus	Hypholoma	0.0002	Fungi	Basidiomycota	Agaricomycetes	Agaricales	Strophariaceae	Hypholoma		1	0	0	0	0	0	0	1	0	0	0	0	0	0	2	0	0	0	0	0	1	0	0	0	0	0	0	0	0	0
86069	species	Hypholoma capnoides	0.0002	Fungi	Basidiomycota	Agaricomycetes	Agaricales	Strophariaceae	Hypholoma	Hypholoma capnoides	0	0	0	0	0	0	0	0	0	0	0	0	0	0	2	0	0	0	0	0	0	0	0	0	0	0	0	0	0	0
72129	species	Hypholoma fasciculare	0.0001	Fungi	Basidiomycota	Agaricomycetes	Agaricales	Strophariaceae	Hypholoma	Hypholoma fasciculare	0	0	0	0	0	0	0	1	0	0	0	0	0	0	0	0	0	0	0	0	0	0	0	0	0	0	0	0	0	0
	species	unclassified_Hypholoma	0.0001	Fungi	Basidiomycota	Agaricomycetes	Agaricales	Strophariaceae	Hypholoma	unclassified_Hypholoma	1	0	0	0	0	0	0	0	0	0	0	0	0	0	0	0	0	0	0	0	1	0	0	0	0	0	0	0	0	0
71947	genus	Kuehneromyces	0.0001	Fungi	Basidiomycota	Agaricomycetes	Agaricales	Strophariaceae	Kuehneromyces		0	0	0	0	0	0	0	0	0	0	0	0	0	0	0	0	0	0	0	0	0	0	0	0	0	0	0	0	0	0
71948	species	Kuehneromyces mutabilis	0.0001	Fungi	Basidiomycota	Agaricomycetes	Agaricales	Strophariaceae	Kuehneromyces	Kuehneromyces mutabilis	0	0	0	0	0	0	0	0	0	0	0	0	0	0	0	0	0	0	0	0	0	0	0	0	0	0	0	0	0	0
181948	genus	Pachylepyrium	0.0001	Fungi	Basidiomycota	Agaricomycetes	Agaricales	Strophariaceae	Pachylepyrium		0	0	0	0	0	0	0	0	0	0	0	0	0	0	0	0	0	0	0	0	0	0	0	0	0	0	0	0	0	0
406890	species	Pachylepyrium carbonicola	0.0001	Fungi	Basidiomycota	Agaricomycetes	Agaricales	Strophariaceae	Pachylepyrium	Pachylepyrium carbonicola	0	0	0	0	0	0	0	0	0	0	0	0	0	0	0	0	0	0	0	0	0	0	0	0	0	0	0	0	0	0
13205	genus	Pholiota	0.0002	Fungi	Basidiomycota	Agaricomycetes	Agaricales	Strophariaceae	Pholiota		0	0	1	0	0	0	0	0	0	0	0	0	0	1	0	0	0	0	0	0	0	0	0	0	0	0	0	0	0	0
181755	species	Pholiota highlandensis	0.0001	Fungi	Basidiomycota	Agaricomycetes	Agaricales	Strophariaceae	Pholiota	Pholiota highlandensis	0	0	1	0	0	0	0	0	0	0	0	0	0	0	0	0	0	0	0	0	0	0	0	0	0	0	0	0	0	0
439024	species	Pholiota lubrica	0.0001	Fungi	Basidiomycota	Agaricomycetes	Agaricales	Strophariaceae	Pholiota	Pholiota lubrica	0	0	0	0	0	0	0	0	0	0	0	0	0	0	0	0	0	0	0	0	0	0	0	0	0	0	0	0	0	0
	species	unclassified_Pholiota	0.0002	Fungi	Basidiomycota	Agaricomycetes	Agaricales	Strophariaceae	Pholiota	unclassified_Pholiota	0	0	0	0	0	0	0	0	0	0	0	0	0	1	0	0	0	0	0	0	0	0	0	0	0	0	0	0	0	0
71950	genus	Psilocybe	0.0002	Fungi	Basidiomycota	Agaricomycetes	Agaricales	Strophariaceae	Psilocybe		0	0	0	0	1	0	0	0	0	0	0	0	0	0	0	0	0	0	0	0	0	0	0	0	0	0	0	0	0	0
	species	unclassified_Psilocybe	0.0002	Fungi	Basidiomycota	Agaricomycetes	Agaricales	Strophariaceae	Psilocybe	unclassified_Psilocybe	0	0	0	0	1	0	0	0	0	0	0	0	0	0	0	0	0	0	0	0	0	0	0	0	0	0	0	0	0	0
68745	genus	Stropharia	0.0006	Fungi	Basidiomycota	Agaricomycetes	Agaricales	Strophariaceae	Stropharia		0	0	0	0	0	0	0	0	0	0	0	0	0	0	0	0	0	0	0	0	0	0	0	0	0	0	0	0	0	0
109659	species	Stropharia aeruginosa	0.0002	Fungi	Basidiomycota	Agaricomycetes	Agaricales	Strophariaceae	Stropharia	Stropharia aeruginosa	0	0	0	0	0	0	0	0	0	0	0	0	0	0	0	0	0	0	0	0	0	0	0	0	0	0	0	0	0	0
83508	species	Stropharia coronilla	0.0002	Fungi	Basidiomycota	Agaricomycetes	Agaricales	Strophariaceae	Stropharia	Stropharia coronilla	0	0	0	0	0	0	0	0	0	0	0	0	0	0	0	0	0	0	0	0	0	0	0	0	0	0	0	0	0	0
	species	unclassified_Stropharia	0.0005	Fungi	Basidiomycota	Agaricomycetes	Agaricales	Strophariaceae	Stropharia	unclassified_Stropharia	0	0	0	0	0	0	0	0	0	0	0	0	0	0	0	0	0	0	0	0	0	0	0	0	0	0	0	0	0	0
110246	genus	Tubaria	0.0005	Fungi	Basidiomycota	Agaricomycetes	Agaricales	Strophariaceae	Tubaria		0	0	0	0	0	0	0	1	0	0	0	0	0	0	0	0	0	0	0	0	0	0	0	0	0	0	0	5	0	1
411224	species	Tubaria dispersa	0.0001	Fungi	Basidiomycota	Agaricomycetes	Agaricales	Strophariaceae	Tubaria	Tubaria dispersa	0	0	0	0	0	0	0	0	0	0	0	0	0	0	0	0	0	0	0	0	0	0	0	0	0	0	0	0	0	0
1111700	species	Tubaria sp. TU110249	0.0001	Fungi	Basidiomycota	Agaricomycetes	Agaricales	Strophariaceae	Tubaria	Tubaria sp. TU110249	0	0	0	0	0	0	0	0	0	0	0	0	0	0	0	0	0	0	0	0	0	0	0	0	0	0	0	0	0	1
	species	unclassified_Tubaria	0.0005	Fungi	Basidiomycota	Agaricomycetes	Agaricales	Strophariaceae	Tubaria	unclassified_Tubaria	0	0	0	0	0	0	0	1	0	0	0	0	0	0	0	0	0	0	0	0	0	0	0	0	0	0	0	5	0	0
	genus	unclassified_Strophariaceae	0.0001	Fungi	Basidiomycota	Agaricomycetes	Agaricales	Strophariaceae	unclassified_Strophariaceae		0	0	0	0	0	0	0	0	0	0	0	0	0	0	0	1	0	0	0	0	0	0	0	0	1	0	0	0	0	0
5351	family	Tricholomataceae	0.2042	Fungi	Basidiomycota	Agaricomycetes	Agaricales	Tricholomataceae			19	1	2	38	6	1	331	4	8	2	1	4	2	0	3	1	0	12	0	0	8	1	0	10	3	0	11	6	0	4
50966	genus	Clitocybe	0.0004	Fungi	Basidiomycota	Agaricomycetes	Agaricales	Tricholomataceae	Clitocybe		0	1	1	1	0	0	0	0	0	0	0	0	0	0	0	0	0	0	0	0	0	0	0	0	0	0	0	0	0	4
1032541	species	Clitocybe alkaliviolascens	0.0001	Fungi	Basidiomycota	Agaricomycetes	Agaricales	Tricholomataceae	Clitocybe	Clitocybe alkaliviolascens	0	0	0	1	0	0	0	0	0	0	0	0	0	0	0	0	0	0	0	0	0	0	0	0	0	0	0	0	0	0
577653	species	Clitocybe ditopa	0.0001	Fungi	Basidiomycota	Agaricomycetes	Agaricales	Tricholomataceae	Clitocybe	Clitocybe ditopa	0	0	0	0	0	0	0	0	0	0	0	0	0	0	0	0	0	0	0	0	0	0	0	0	0	0	0	0	0	0
1032546	species	Clitocybe trulliformis	0.0003	Fungi	Basidiomycota	Agaricomycetes	Agaricales	Tricholomataceae	Clitocybe	Clitocybe trulliformis	0	0	0	0	0	0	0	0	0	0	0	0	0	0	0	0	0	0	0	0	0	0	0	0	0	0	0	0	0	3
230772	species	Clitocybe vibecina	0.0001	Fungi	Basidiomycota	Agaricomycetes	Agaricales	Tricholomataceae	Clitocybe	Clitocybe vibecina	0	0	0	0	0	0	0	0	0	0	0	0	0	0	0	0	0	0	0	0	0	0	0	0	0	0	0	0	0	0
	species	unclassified_Clitocybe	0.0002	Fungi	Basidiomycota	Agaricomycetes	Agaricales	Tricholomataceae	Clitocybe	unclassified_Clitocybe	0	1	1	0	0	0	0	0	0	0	0	0	0	0	0	0	0	0	0	0	0	0	0	0	0	0	0	0	0	1
269154	genus	Flagelloscypha	0.0005	Fungi	Basidiomycota	Agaricomycetes	Agaricales	Tricholomataceae	Flagelloscypha		0	0	0	0	0	0	1	3	1	0	0	0	0	0	1	0	0	0	0	0	1	0	0	0	0	0	0	2	0	0
269155	species	Flagelloscypha minutissima	0.0005	Fungi	Basidiomycota	Agaricomycetes	Agaricales	Tricholomataceae	Flagelloscypha	Flagelloscypha minutissima	0	0	0	0	0	0	1	3	0	0	0	0	0	0	1	0	0	0	0	0	1	0	0	0	0	0	0	0	0	0
269156	species	Flagelloscypha sp. Horak 9544	0.0003	Fungi	Basidiomycota	Agaricomycetes	Agaricales	Tricholomataceae	Flagelloscypha	Flagelloscypha sp. Horak 9544	0	0	0	0	0	0	0	0	1	0	0	0	0	0	0	0	0	0	0	0	0	0	0	0	0	0	0	2	0	0
29882	genus	Laccaria	0.0938	Fungi	Basidiomycota	Agaricomycetes	Agaricales	Tricholomataceae	Laccaria		14	0	0	27	3	1	324	0	1	0	0	1	1	0	1	1	0	2	0	0	4	0	0	2	1	0	0	0	0	0
1264614	species	Laccaria sp. AWW570	0.0006	Fungi	Basidiomycota	Agaricomycetes	Agaricales	Tricholomataceae	Laccaria	Laccaria sp. AWW570	0	0	0	0	0	0	0	0	0	0	0	0	0	0	0	0	0	0	0	0	0	0	0	0	0	0	0	0	0	0
1264627	species	Laccaria sp. GMM7601	0.083	Fungi	Basidiomycota	Agaricomycetes	Agaricales	Tricholomataceae	Laccaria	Laccaria sp. GMM7601	12	0	0	25	2	1	262	0	1	0	0	1	0	0	1	0	0	2	0	0	4	0	0	2	1	0	0	0	0	0
	species	unclassified_Laccaria	0.0108	Fungi	Basidiomycota	Agaricomycetes	Agaricales	Tricholomataceae	Laccaria	unclassified_Laccaria	2	0	0	2	1	0	62	0	0	0	0	0	1	0	0	1	0	0	0	0	0	0	0	0	0	0	0	0	0	0
64652	genus	Lepista	0.0002	Fungi	Basidiomycota	Agaricomycetes	Agaricales	Tricholomataceae	Lepista		0	0	0	0	0	0	0	0	0	0	0	0	0	0	0	0	0	0	0	0	0	0	0	0	0	0	0	0	0	0
213404	species	Lepista irina	0.0002	Fungi	Basidiomycota	Agaricomycetes	Agaricales	Tricholomataceae	Lepista	Lepista irina	0	0	0	0	0	0	0	0	0	0	0	0	0	0	0	0	0	0	0	0	0	0	0	0	0	0	0	0	0	0
182054	genus	Macrocystidia	0.0009	Fungi	Basidiomycota	Agaricomycetes	Agaricales	Tricholomataceae	Macrocystidia		0	0	0	0	0	0	0	0	0	0	0	0	0	0	0	0	0	0	0	0	0	0	0	0	0	0	0	0	0	0
182055	species	Macrocystidia cucumis	0.0009	Fungi	Basidiomycota	Agaricomycetes	Agaricales	Tricholomataceae	Macrocystidia	Macrocystidia cucumis	0	0	0	0	0	0	0	0	0	0	0	0	0	0	0	0	0	0	0	0	0	0	0	0	0	0	0	0	0	0
1190691	species	Macrocystidia reducta	0.0003	Fungi	Basidiomycota	Agaricomycetes	Agaricales	Tricholomataceae	Macrocystidia	Macrocystidia reducta	0	0	0	0	0	0	0	0	0	0	0	0	0	0	0	0	0	0	0	0	0	0	0	0	0	0	0	0	0	0
104361	genus	Melanoleuca	0.0003	Fungi	Basidiomycota	Agaricomycetes	Agaricales	Tricholomataceae	Melanoleuca		0	0	0	0	0	0	0	0	0	0	0	0	0	0	0	0	0	0	0	0	0	0	0	0	0	0	0	0	0	0
1032900	species	Melanoleuca cinereifolia	0.0003	Fungi	Basidiomycota	Agaricomycetes	Agaricales	Tricholomataceae	Melanoleuca	Melanoleuca cinereifolia	0	0	0	0	0	0	0	0	0	0	0	0	0	0	0	0	0	0	0	0	0	0	0	0	0	0	0	0	0	0
	species	unclassified_Melanoleuca	0.0001	Fungi	Basidiomycota	Agaricomycetes	Agaricales	Tricholomataceae	Melanoleuca	unclassified_Melanoleuca	0	0	0	0	0	0	0	0	0	0	0	0	0	0	0	0	0	0	0	0	0	0	0	0	0	0	0	0	0	0
39675	genus	Omphalina	0.0014	Fungi	Basidiomycota	Agaricomycetes	Agaricales	Tricholomataceae	Omphalina		0	0	0	0	0	0	0	0	0	0	0	0	0	0	0	0	0	0	0	0	0	0	0	0	0	0	0	0	0	0
648683	species	Omphalina mutila	0.0014	Fungi	Basidiomycota	Agaricomycetes	Agaricales	Tricholomataceae	Omphalina	Omphalina mutila	0	0	0	0	0	0	0	0	0	0	0	0	0	0	0	0	0	0	0	0	0	0	0	0	0	0	0	0	0	0
40144	genus	Tricholoma	0.204	Fungi	Basidiomycota	Agaricomycetes	Agaricales	Tricholomataceae	Tricholoma		4	0	1	8	3	0	6	0	6	2	0	1	0	0	1	0	0	10	0	0	3	1	0	8	1	0	11	2	0	0
176010	species	Tricholoma columbetta	0.0001	Fungi	Basidiomycota	Agaricomycetes	Agaricales	Tricholomataceae	Tricholoma	Tricholoma columbetta	0	0	0	1	0	0	0	0	0	0	0	0	0	0	0	0	0	0	0	0	0	0	0	0	0	0	0	0	0	0
181715	species	Tricholoma muricatum	0.0013	Fungi	Basidiomycota	Agaricomycetes	Agaricales	Tricholomataceae	Tricholoma	Tricholoma muricatum	2	0	1	3	3	0	3	0	6	2	0	1	0	0	1	0	0	10	0	0	2	1	0	8	1	0	11	0	0	0
54549	species	Tricholoma myomyces	0.0003	Fungi	Basidiomycota	Agaricomycetes	Agaricales	Tricholomataceae	Tricholoma	Tricholoma myomyces	0	0	0	0	0	0	0	0	0	0	0	0	0	0	0	0	0	0	0	0	0	0	0	0	0	0	0	0	0	0
	species	unclassified_Tricholoma	0.2037	Fungi	Basidiomycota	Agaricomycetes	Agaricales	Tricholomataceae	Tricholoma	unclassified_Tricholoma	2	0	0	4	0	0	3	0	0	0	0	0	0	0	0	0	0	0	0	0	1	0	0	0	0	0	0	2	0	0
	genus	unclassified_Tricholomataceae	0.0003	Fungi	Basidiomycota	Agaricomycetes	Agaricales	Tricholomataceae	unclassified_Tricholomataceae		1	0	0	2	0	0	0	1	0	0	1	2	1	0	0	0	0	0	0	0	0	0	0	0	1	0	0	2	0	0
	family	unclassified_Agaricales	0.0125	Fungi	Basidiomycota	Agaricomycetes	Agaricales	unclassified_Agaricales			1	0	1	4	0	12	3	8	1	2	60	22	0	1	0	0	0	0	3	3	5	1	1	4	0	3	0	41	0	3
452334	order	Atheliales	0.0022	Fungi	Basidiomycota	Agaricomycetes	Atheliales				0	2	0	0	0	4	0	1	0	0	0	0	0	6	0	0	1	0	0	2	0	0	0	0	0	0	0	0	0	0
80628	family	Atheliaceae	0.0022	Fungi	Basidiomycota	Agaricomycetes	Atheliales	Atheliaceae			0	2	0	0	0	4	0	1	0	0	0	0	0	6	0	0	1	0	0	2	0	0	0	0	0	0	0	0	0	0
5309	genus	Athelia	0.0022	Fungi	Basidiomycota	Agaricomycetes	Atheliales	Atheliaceae	Athelia		0	0	0	0	0	0	0	0	0	0	0	0	0	0	0	0	0	0	0	0	0	0	0	0	0	0	0	0	0	0
5310	species	Athelia bombacina	0.0022	Fungi	Basidiomycota	Agaricomycetes	Atheliales	Atheliaceae	Athelia	Athelia bombacina	0	0	0	0	0	0	0	0	0	0	0	0	0	0	0	0	0	0	0	0	0	0	0	0	0	0	0	0	0	0
467943	genus	Cristinia	0.0001	Fungi	Basidiomycota	Agaricomycetes	Atheliales	Atheliaceae	Cristinia		0	0	0	0	0	0	0	0	0	0	0	0	0	0	0	0	0	0	0	0	0	0	0	0	0	0	0	0	0	0
693307	species	Cristinia sp. FP-100305	0.0001	Fungi	Basidiomycota	Agaricomycetes	Atheliales	Atheliaceae	Cristinia	Cristinia sp. FP-100305	0	0	0	0	0	0	0	0	0	0	0	0	0	0	0	0	0	0	0	0	0	0	0	0	0	0	0	0	0	0
56747	genus	Fibularhizoctonia	0.0001	Fungi	Basidiomycota	Agaricomycetes	Atheliales	Atheliaceae	Fibularhizoctonia		0	0	0	0	0	0	0	0	0	0	0	0	0	0	0	0	0	0	0	0	0	0	0	0	0	0	0	0	0	0
56748	species	Fibularhizoctonia carotae	0.0001	Fungi	Basidiomycota	Agaricomycetes	Atheliales	Atheliaceae	Fibularhizoctonia	Fibularhizoctonia carotae	0	0	0	0	0	0	0	0	0	0	0	0	0	0	0	0	0	0	0	0	0	0	0	0	0	0	0	0	0	0
80662	genus	Piloderma	0.0001	Fungi	Basidiomycota	Agaricomycetes	Atheliales	Atheliaceae	Piloderma		0	0	0	0	0	0	0	0	0	0	0	0	0	0	0	0	0	0	0	0	0	0	0	0	0	0	0	0	0	0
	species	unclassified_Piloderma	0.0001	Fungi	Basidiomycota	Agaricomycetes	Atheliales	Atheliaceae	Piloderma	unclassified_Piloderma	0	0	0	0	0	0	0	0	0	0	0	0	0	0	0	0	0	0	0	0	0	0	0	0	0	0	0	0	0	0
	genus	unclassified_Atheliaceae	0.0013	Fungi	Basidiomycota	Agaricomycetes	Atheliales	Atheliaceae	unclassified_Atheliaceae		0	2	0	0	0	4	0	1	0	0	0	0	0	6	0	0	1	0	0	2	0	0	0	0	0	0	0	0	0	0
5226	order	Auriculariales	0.0092	Fungi	Basidiomycota	Agaricomycetes	Auriculariales				0	0	2	0	1	0	0	0	0	0	0	0	0	36	0	0	0	0	0	0	2	0	0	0	0	0	0	0	0	1
34426	family	Exidiaceae	0.0012	Fungi	Basidiomycota	Agaricomycetes	Auriculariales	Exidiaceae			0	0	0	0	0	0	0	0	0	0	0	0	0	0	0	0	0	0	0	0	0	0	0	0	0	0	0	0	0	0
5218	genus	Exidia	0.0012	Fungi	Basidiomycota	Agaricomycetes	Auriculariales	Exidiaceae	Exidia		0	0	0	0	0	0	0	0	0	0	0	0	0	0	0	0	0	0	0	0	0	0	0	0	0	0	0	0	0	0
5219	species	Exidia glandulosa	0.0012	Fungi	Basidiomycota	Agaricomycetes	Auriculariales	Exidiaceae	Exidia	Exidia glandulosa	0	0	0	0	0	0	0	0	0	0	0	0	0	0	0	0	0	0	0	0	0	0	0	0	0	0	0	0	0	0
	family	[Oliveonia]	0.0092	Fungi	Basidiomycota	Agaricomycetes	Auriculariales	[Oliveonia]			0	0	2	0	1	0	0	0	0	0	0	0	0	35	0	0	0	0	0	0	2	0	0	0	0	0	0	0	0	0
1026880	genus	Oliveonia	0.0092	Fungi	Basidiomycota	Agaricomycetes	Auriculariales	[Oliveonia]	Oliveonia		0	0	2	0	1	0	0	0	0	0	0	0	0	35	0	0	0	0	0	0	2	0	0	0	0	0	0	0	0	0
1026881	species	Oliveonia pauxilla	0.0092	Fungi	Basidiomycota	Agaricomycetes	Auriculariales	[Oliveonia]	Oliveonia	Oliveonia pauxilla	0	0	2	0	1	0	0	0	0	0	0	0	0	35	0	0	0	0	0	0	2	0	0	0	0	0	0	0	0	0
	family	unclassified_Auriculariales	0.0001	Fungi	Basidiomycota	Agaricomycetes	Auriculariales	unclassified_Auriculariales			0	0	0	0	0	0	0	0	0	0	0	0	0	1	0	0	0	0	0	0	0	0	0	0	0	0	0	0	0	1
68889	order	Boletales	0.0185	Fungi	Basidiomycota	Agaricomycetes	Boletales				45	4	15	19	4	1	15	10	36	5	3	14	1	3	14	6	1	33	2	0	39	14	1	99	11	3	53	21	6	1
5368	family	Boletaceae	0.0008	Fungi	Basidiomycota	Agaricomycetes	Boletales	Boletaceae			0	0	0	0	0	0	0	0	0	0	0	0	1	0	0	1	0	0	0	0	0	0	0	0	0	0	0	0	0	1
5369	genus	Boletus	0.0001	Fungi	Basidiomycota	Agaricomycetes	Boletales	Boletaceae	Boletus		0	0	0	0	0	0	0	0	0	0	0	0	1	0	0	0	0	0	0	0	0	0	0	0	0	0	0	0	0	0
928203	species	Boletus cf. pinophilus LM-UNAH 0057	0.0001	Fungi	Basidiomycota	Agaricomycetes	Boletales	Boletaceae	Boletus	Boletus cf. pinophilus LM-UNAH 0057	0	0	0	0	0	0	0	0	0	0	0	0	1	0	0	0	0	0	0	0	0	0	0	0	0	0	0	0	0	0
80654	genus	Leccinum	0.0008	Fungi	Basidiomycota	Agaricomycetes	Boletales	Boletaceae	Leccinum		0	0	0	0	0	0	0	0	0	0	0	0	0	0	0	1	0	0	0	0	0	0	0	0	0	0	0	0	0	1
121016	species	Leccinum palustre	0.0001	Fungi	Basidiomycota	Agaricomycetes	Boletales	Boletaceae	Leccinum	Leccinum palustre	0	0	0	0	0	0	0	0	0	0	0	0	0	0	0	0	0	0	0	0	0	0	0	0	0	0	0	0	0	1
	species	unclassified_Leccinum	0.0008	Fungi	Basidiomycota	Agaricomycetes	Boletales	Boletaceae	Leccinum	unclassified_Leccinum	0	0	0	0	0	0	0	0	0	0	0	0	0	0	0	1	0	0	0	0	0	0	0	0	0	0	0	0	0	0
1729120	genus	Suillellus	0.0001	Fungi	Basidiomycota	Agaricomycetes	Boletales	Boletaceae	Suillellus		0	0	0	0	0	0	0	0	0	0	0	0	0	0	0	0	0	0	0	0	0	0	0	0	0	0	0	0	0	0
121041	species	Suillellus luridus	0.0001	Fungi	Basidiomycota	Agaricomycetes	Boletales	Boletaceae	Suillellus	Suillellus luridus	0	0	0	0	0	0	0	0	0	0	0	0	0	0	0	0	0	0	0	0	0	0	0	0	0	0	0	0	0	0
80611	family	Melanogastraceae	0.0063	Fungi	Basidiomycota	Agaricomycetes	Boletales	Melanogastraceae			10	0	1	18	0	0	15	0	36	0	0	12	0	2	14	0	0	32	2	0	38	2	1	97	2	2	53	0	0	0
80614	genus	Melanogaster	0.0063	Fungi	Basidiomycota	Agaricomycetes	Boletales	Melanogastraceae	Melanogaster		10	0	1	18	0	0	15	0	36	0	0	12	0	2	14	0	0	32	2	0	38	2	1	97	2	2	53	0	0	0
227689	species	Melanogaster vittadinii	0.0007	Fungi	Basidiomycota	Agaricomycetes	Boletales	Melanogastraceae	Melanogaster	Melanogaster vittadinii	1	0	0	2	0	0	2	0	3	0	0	1	0	0	1	0	0	5	0	0	1	0	0	7	0	1	6	0	0	0
	species	unclassified_Melanogaster	0.0059	Fungi	Basidiomycota	Agaricomycetes	Boletales	Melanogastraceae	Melanogaster	unclassified_Melanogaster	9	0	1	16	0	0	13	0	33	0	0	11	0	2	13	0	0	27	2	0	37	2	1	90	2	1	47	0	0	0
5394	family	Paxillaceae	0.0021	Fungi	Basidiomycota	Agaricomycetes	Boletales	Paxillaceae			0	0	11	0	4	0	0	10	0	5	0	1	0	0	0	5	0	0	0	0	0	10	0	2	9	0	0	0	0	0
5395	genus	Paxillus	0.0021	Fungi	Basidiomycota	Agaricomycetes	Boletales	Paxillaceae	Paxillus		0	0	11	0	4	0	0	10	0	5	0	1	0	0	0	5	0	0	0	0	0	10	0	2	9	0	0	0	0	0
	species	unclassified_Paxillus	0.0021	Fungi	Basidiomycota	Agaricomycetes	Boletales	Paxillaceae	Paxillus	unclassified_Paxillus	0	0	11	0	4	0	0	10	0	5	0	1	0	0	0	5	0	0	0	0	0	10	0	2	9	0	0	0	0	0
48595	family	Rhizopogonaceae	0.0002	Fungi	Basidiomycota	Agaricomycetes	Boletales	Rhizopogonaceae			0	0	2	0	0	0	0	0	0	0	0	0	0	0	0	0	0	0	0	0	0	0	0	0	0	0	0	0	0	0
5375	genus	Rhizopogon	0.0002	Fungi	Basidiomycota	Agaricomycetes	Boletales	Rhizopogonaceae	Rhizopogon		0	0	2	0	0	0	0	0	0	0	0	0	0	0	0	0	0	0	0	0	0	0	0	0	0	0	0	0	0	0
87127	species	Rhizopogon rubescens	0.0002	Fungi	Basidiomycota	Agaricomycetes	Boletales	Rhizopogonaceae	Rhizopogon	Rhizopogon rubescens	0	0	2	0	0	0	0	0	0	0	0	0	0	0	0	0	0	0	0	0	0	0	0	0	0	0	0	0	0	0
37466	family	Sclerodermataceae	0.0184	Fungi	Basidiomycota	Agaricomycetes	Boletales	Sclerodermataceae			35	4	0	1	0	1	0	0	0	0	3	0	0	1	0	0	1	0	0	0	1	0	0	0	0	1	0	20	6	0
68787	genus	Scleroderma	0.0184	Fungi	Basidiomycota	Agaricomycetes	Boletales	Sclerodermataceae	Scleroderma		35	4	0	1	0	1	0	0	0	0	3	0	0	1	0	0	1	0	0	0	1	0	0	0	0	1	0	20	6	0
150797	species	Scleroderma bovista	0.0182	Fungi	Basidiomycota	Agaricomycetes	Boletales	Sclerodermataceae	Scleroderma	Scleroderma bovista	35	4	0	1	0	1	0	0	0	0	3	0	0	1	0	0	1	0	0	0	1	0	0	0	0	1	0	20	6	0
	species	unclassified_Scleroderma	0.0003	Fungi	Basidiomycota	Agaricomycetes	Boletales	Sclerodermataceae	Scleroderma	unclassified_Scleroderma	0	0	0	0	0	0	0	0	0	0	0	0	0	0	0	0	0	0	0	0	0	0	0	0	0	0	0	0	0	0
227336	family	Suillaceae	0.0003	Fungi	Basidiomycota	Agaricomycetes	Boletales	Suillaceae			0	0	1	0	0	0	0	0	0	0	0	1	0	0	0	0	0	1	0	0	0	2	0	0	0	0	0	1	0	0
5379	genus	Suillus	0.0003	Fungi	Basidiomycota	Agaricomycetes	Boletales	Suillaceae	Suillus		0	0	1	0	0	0	0	0	0	0	0	1	0	0	0	0	0	1	0	0	0	2	0	0	0	0	0	1	0	0
48571	species	Suillus granulatus	0.0002	Fungi	Basidiomycota	Agaricomycetes	Boletales	Suillaceae	Suillus	Suillus granulatus	0	0	0	0	0	0	0	0	0	0	0	1	0	0	0	0	0	1	0	0	0	0	0	0	0	0	0	0	0	0
5384	species	Suillus luteus	0.0003	Fungi	Basidiomycota	Agaricomycetes	Boletales	Suillaceae	Suillus	Suillus luteus	0	0	1	0	0	0	0	0	0	0	0	0	0	0	0	0	0	0	0	0	0	2	0	0	0	0	0	1	0	0
36064	order	Cantharellales	0.1779	Fungi	Basidiomycota	Agaricomycetes	Cantharellales				329	22	753	339	725	27	1230	873	118	7	3	21	69	29	9	7	6	81	26	61	31	26	28	20	25	9	4	187	0	7
5250	family	Ceratobasidiaceae	0.0575	Fungi	Basidiomycota	Agaricomycetes	Cantharellales	Ceratobasidiaceae			0	12	1	0	3	6	0	5	4	0	1	0	0	14	0	0	4	0	5	37	0	0	27	0	0	9	0	185	0	7
5251	genus	Ceratobasidium	0.0013	Fungi	Basidiomycota	Agaricomycetes	Cantharellales	Ceratobasidiaceae	Ceratobasidium		0	1	0	0	0	0	0	0	0	0	0	0	0	1	0	0	1	0	0	10	0	0	3	0	0	2	0	6	0	2
	species	unclassified_Ceratobasidium	0.0013	Fungi	Basidiomycota	Agaricomycetes	Cantharellales	Ceratobasidiaceae	Ceratobasidium	unclassified_Ceratobasidium	0	1	0	0	0	0	0	0	0	0	0	0	0	1	0	0	1	0	0	10	0	0	3	0	0	2	0	6	0	2
1322061	genus	Rhizoctonia	0.0005	Fungi	Basidiomycota	Agaricomycetes	Cantharellales	Ceratobasidiaceae	Rhizoctonia		0	3	0	0	0	0	0	0	0	0	0	0	0	0	0	0	1	0	1	2	0	0	2	0	0	0	0	0	0	0
456999	species	Rhizoctonia solani	0.0003	Fungi	Basidiomycota	Agaricomycetes	Cantharellales	Ceratobasidiaceae	Rhizoctonia	Rhizoctonia solani	0	1	0	0	0	0	0	0	0	0	0	0	0	0	0	0	0	0	0	2	0	0	0	0	0	0	0	0	0	0
401045	species	Rhizoctonia sp. 12/2.5.2	0.0002	Fungi	Basidiomycota	Agaricomycetes	Cantharellales	Ceratobasidiaceae	Rhizoctonia	Rhizoctonia sp. 12/2.5.2	0	0	0	0	0	0	0	0	0	0	0	0	0	0	0	0	0	0	0	0	0	0	0	0	0	0	0	0	0	0
	species	unclassified_Rhizoctonia	0.0005	Fungi	Basidiomycota	Agaricomycetes	Cantharellales	Ceratobasidiaceae	Rhizoctonia	unclassified_Rhizoctonia	0	2	0	0	0	0	0	0	0	0	0	0	0	0	0	0	1	0	1	0	0	0	2	0	0	0	0	0	0	0
5238	genus	Thanatephorus	0.0102	Fungi	Basidiomycota	Agaricomycetes	Cantharellales	Ceratobasidiaceae	Thanatephorus		0	4	1	0	3	3	0	5	0	0	0	0	0	9	0	0	0	0	3	1	0	0	0	0	0	0	0	147	0	0
1026879	species	Thanatephorus fusisporus	0.0101	Fungi	Basidiomycota	Agaricomycetes	Cantharellales	Ceratobasidiaceae	Thanatephorus	Thanatephorus fusisporus	0	4	1	0	3	3	0	5	0	0	0	0	0	9	0	0	0	0	3	1	0	0	0	0	0	0	0	146	0	0
	species	unclassified_Thanatephorus	0.0001	Fungi	Basidiomycota	Agaricomycetes	Cantharellales	Ceratobasidiaceae	Thanatephorus	unclassified_Thanatephorus	0	0	0	0	0	0	0	0	0	0	0	0	0	0	0	0	0	0	0	0	0	0	0	0	0	0	0	1	0	0
63236	genus	Waitea	0.0573	Fungi	Basidiomycota	Agaricomycetes	Cantharellales	Ceratobasidiaceae	Waitea		0	0	0	0	0	0	0	0	0	0	0	0	0	0	0	0	0	0	0	0	0	0	0	0	0	0	0	0	0	0
63190	species	Waitea circinata	0.0573	Fungi	Basidiomycota	Agaricomycetes	Cantharellales	Ceratobasidiaceae	Waitea	Waitea circinata	0	0	0	0	0	0	0	0	0	0	0	0	0	0	0	0	0	0	0	0	0	0	0	0	0	0	0	0	0	0
	genus	unclassified_Ceratobasidiaceae	0.0032	Fungi	Basidiomycota	Agaricomycetes	Cantharellales	Ceratobasidiaceae	unclassified_Ceratobasidiaceae		0	4	0	0	0	3	0	0	4	0	1	0	0	4	0	0	2	0	1	24	0	0	22	0	0	7	0	32	0	5
68755	family	Clavulinaceae	0.1779	Fungi	Basidiomycota	Agaricomycetes	Cantharellales	Clavulinaceae			329	10	752	339	722	21	1230	868	114	7	2	21	69	15	9	7	2	81	21	20	31	26	1	20	25	0	4	2	0	0
68756	genus	Clavulina	0.1779	Fungi	Basidiomycota	Agaricomycetes	Cantharellales	Clavulinaceae	Clavulina		329	10	752	339	722	21	1230	868	114	7	2	21	69	15	9	7	2	81	21	20	31	26	1	20	25	0	4	2	0	0
104202	species	Clavulina cinerea	0.0004	Fungi	Basidiomycota	Agaricomycetes	Cantharellales	Clavulinaceae	Clavulina	Clavulina cinerea	0	0	0	3	0	0	0	0	1	0	0	0	0	0	0	0	0	0	0	0	0	0	0	0	0	0	0	0	0	0
	species	unclassified_Clavulina	0.1779	Fungi	Basidiomycota	Agaricomycetes	Cantharellales	Clavulinaceae	Clavulina	unclassified_Clavulina	329	10	752	336	722	21	1230	868	113	7	2	21	69	15	9	7	2	81	21	20	31	26	1	20	25	0	4	2	0	0
	family	[Minimedusa]	0.0122	Fungi	Basidiomycota	Agaricomycetes	Cantharellales	[Minimedusa]			0	0	0	0	0	0	0	0	0	0	0	0	0	0	0	0	0	0	0	4	0	0	0	0	0	0	0	0	0	0
411563	genus	Minimedusa	0.0122	Fungi	Basidiomycota	Agaricomycetes	Cantharellales	[Minimedusa]	Minimedusa		0	0	0	0	0	0	0	0	0	0	0	0	0	0	0	0	0	0	0	4	0	0	0	0	0	0	0	0	0	0
673165	species	Minimedusa obcoronata	0.0122	Fungi	Basidiomycota	Agaricomycetes	Cantharellales	[Minimedusa]	Minimedusa	Minimedusa obcoronata	0	0	0	0	0	0	0	0	0	0	0	0	0	0	0	0	0	0	0	4	0	0	0	0	0	0	0	0	0	0
	family	unclassified_Cantharellales	0.0013	Fungi	Basidiomycota	Agaricomycetes	Cantharellales	unclassified_Cantharellales			0	0	0	0	0	0	0	0	0	0	0	0	0	0	0	0	0	0	0	0	0	0	0	0	0	0	0	0	0	0
452338	order	Corticiales	0.0011	Fungi	Basidiomycota	Agaricomycetes	Corticiales				1	1	0	0	0	0	2	0	0	0	0	0	0	0	0	0	0	0	0	0	1	1	0	2	0	0	0	0	0	0
5304	family	Corticiaceae	0.0011	Fungi	Basidiomycota	Agaricomycetes	Corticiales	Corticiaceae			1	1	0	0	0	0	2	0	0	0	0	0	0	0	0	0	0	0	0	0	1	1	0	2	0	0	0	0	0	0
202707	genus	Galzinia	0.0002	Fungi	Basidiomycota	Agaricomycetes	Corticiales	Corticiaceae	Galzinia		0	0	0	0	0	0	0	0	0	0	0	0	0	0	0	0	0	0	0	0	0	0	0	0	0	0	0	0	0	0
1149920	species	Galzinia sp. K14/475 (GB)	0.0002	Fungi	Basidiomycota	Agaricomycetes	Corticiales	Corticiaceae	Galzinia	Galzinia sp. K14/475 (GB)	0	0	0	0	0	0	0	0	0	0	0	0	0	0	0	0	0	0	0	0	0	0	0	0	0	0	0	0	0	0
68802	genus	Hyphodontia	0.0001	Fungi	Basidiomycota	Agaricomycetes	Corticiales	Corticiaceae	Hyphodontia		0	0	0	0	0	0	0	0	0	0	0	0	0	0	0	0	0	0	0	0	0	0	0	0	0	0	0	0	0	0
83568	species	Hyphodontia sambuci	0.0001	Fungi	Basidiomycota	Agaricomycetes	Corticiales	Corticiaceae	Hyphodontia	Hyphodontia sambuci	0	0	0	0	0	0	0	0	0	0	0	0	0	0	0	0	0	0	0	0	0	0	0	0	0	0	0	0	0	0
	species	unclassified_Hyphodontia	0.0001	Fungi	Basidiomycota	Agaricomycetes	Corticiales	Corticiaceae	Hyphodontia	unclassified_Hyphodontia	0	0	0	0	0	0	0	0	0	0	0	0	0	0	0	0	0	0	0	0	0	0	0	0	0	0	0	0	0	0
139117	genus	Hypochnicium	0.0001	Fungi	Basidiomycota	Agaricomycetes	Corticiales	Corticiaceae	Hypochnicium		0	1	0	0	0	0	0	0	0	0	0	0	0	0	0	0	0	0	0	0	0	0	0	0	0	0	0	0	0	0
759906	species	Hypochnicium sp. KUC8713	0.0001	Fungi	Basidiomycota	Agaricomycetes	Corticiales	Corticiaceae	Hypochnicium	Hypochnicium sp. KUC8713	0	1	0	0	0	0	0	0	0	0	0	0	0	0	0	0	0	0	0	0	0	0	0	0	0	0	0	0	0	0
228945	genus	Laetisaria	0.0011	Fungi	Basidiomycota	Agaricomycetes	Corticiales	Corticiaceae	Laetisaria		0	0	0	0	0	0	0	0	0	0	0	0	0	0	0	0	0	0	0	0	0	0	0	0	0	0	0	0	0	0
228946	species	Laetisaria arvalis	0.0002	Fungi	Basidiomycota	Agaricomycetes	Corticiales	Corticiaceae	Laetisaria	Laetisaria arvalis	0	0	0	0	0	0	0	0	0	0	0	0	0	0	0	0	0	0	0	0	0	0	0	0	0	0	0	0	0	0
	species	unclassified_Laetisaria	0.0009	Fungi	Basidiomycota	Agaricomycetes	Corticiales	Corticiaceae	Laetisaria	unclassified_Laetisaria	0	0	0	0	0	0	0	0	0	0	0	0	0	0	0	0	0	0	0	0	0	0	0	0	0	0	0	0	0	0
1234780	genus	Lyomyces	0.0002	Fungi	Basidiomycota	Agaricomycetes	Corticiales	Corticiaceae	Lyomyces		0	0	0	0	0	0	0	0	0	0	0	0	0	0	0	0	0	0	0	0	0	1	0	1	0	0	0	0	0	0
1234793	species	Lyomyces sp. 6 MPM-2012	0.0001	Fungi	Basidiomycota	Agaricomycetes	Corticiales	Corticiaceae	Lyomyces	Lyomyces sp. 6 MPM-2012	0	0	0	0	0	0	0	0	0	0	0	0	0	0	0	0	0	0	0	0	0	0	0	1	0	0	0	0	0	0
	species	unclassified_Lyomyces	0.0002	Fungi	Basidiomycota	Agaricomycetes	Corticiales	Corticiaceae	Lyomyces	unclassified_Lyomyces	0	0	0	0	0	0	0	0	0	0	0	0	0	0	0	0	0	0	0	0	0	1	0	0	0	0	0	0	0	0
139204	genus	Phlebiella	0.0006	Fungi	Basidiomycota	Agaricomycetes	Corticiales	Corticiaceae	Phlebiella		1	0	0	0	0	0	0	0	0	0	0	0	0	0	0	0	0	0	0	0	0	0	0	0	0	0	0	0	0	0
301136	species	Phlebiella vaga	0.0006	Fungi	Basidiomycota	Agaricomycetes	Corticiales	Corticiaceae	Phlebiella	Phlebiella vaga	1	0	0	0	0	0	0	0	0	0	0	0	0	0	0	0	0	0	0	0	0	0	0	0	0	0	0	0	0	0
139131	genus	Sistotrema	0.0006	Fungi	Basidiomycota	Agaricomycetes	Corticiales	Corticiaceae	Sistotrema		0	0	0	0	0	0	0	0	0	0	0	0	0	0	0	0	0	0	0	0	0	0	0	0	0	0	0	0	0	0
139132	species	Sistotrema brinkmannii	0.0005	Fungi	Basidiomycota	Agaricomycetes	Corticiales	Corticiaceae	Sistotrema	Sistotrema brinkmannii	0	0	0	0	0	0	0	0	0	0	0	0	0	0	0	0	0	0	0	0	0	0	0	0	0	0	0	0	0	0
	species	unclassified_Sistotrema	0.0006	Fungi	Basidiomycota	Agaricomycetes	Corticiales	Corticiaceae	Sistotrema	unclassified_Sistotrema	0	0	0	0	0	0	0	0	0	0	0	0	0	0	0	0	0	0	0	0	0	0	0	0	0	0	0	0	0	0
	genus	unclassified_Corticiaceae	0.0002	Fungi	Basidiomycota	Agaricomycetes	Corticiales	Corticiaceae	unclassified_Corticiaceae		0	0	0	0	0	0	2	0	0	0	0	0	0	0	0	0	0	0	0	0	1	0	0	1	0	0	0	0	0	0
908824	family	Vuilleminiaceae	0.0001	Fungi	Basidiomycota	Agaricomycetes	Corticiales	Vuilleminiaceae			0	0	0	0	0	0	0	0	0	0	0	0	0	0	0	0	0	0	0	0	0	0	0	0	0	0	0	0	0	0
47056	genus	Vuilleminia	0.0001	Fungi	Basidiomycota	Agaricomycetes	Corticiales	Vuilleminiaceae	Vuilleminia		0	0	0	0	0	0	0	0	0	0	0	0	0	0	0	0	0	0	0	0	0	0	0	0	0	0	0	0	0	0
1117143	species	Vuilleminia erastii	0.0001	Fungi	Basidiomycota	Agaricomycetes	Corticiales	Vuilleminiaceae	Vuilleminia	Vuilleminia erastii	0	0	0	0	0	0	0	0	0	0	0	0	0	0	0	0	0	0	0	0	0	0	0	0	0	0	0	0	0	0
157608	order	Geastrales	0.0007	Fungi	Basidiomycota	Agaricomycetes	Geastrales				0	0	0	0	0	0	0	0	0	0	0	0	0	0	0	0	0	0	0	0	1	0	0	0	0	0	0	2	0	0
68763	family	Geastraceae	0.0007	Fungi	Basidiomycota	Agaricomycetes	Geastrales	Geastraceae			0	0	0	0	0	0	0	0	0	0	0	0	0	0	0	0	0	0	0	0	1	0	0	0	0	0	0	2	0	0
68764	genus	Geastrum	0.0007	Fungi	Basidiomycota	Agaricomycetes	Geastrales	Geastraceae	Geastrum		0	0	0	0	0	0	0	0	0	0	0	0	0	0	0	0	0	0	0	0	1	0	0	0	0	0	0	2	0	0
566076	species	Geastrum campestre	0.0001	Fungi	Basidiomycota	Agaricomycetes	Geastrales	Geastraceae	Geastrum	Geastrum campestre	0	0	0	0	0	0	0	0	0	0	0	0	0	0	0	0	0	0	0	0	0	0	0	0	0	0	0	0	0	0
1124829	species	Geastrum cf. triplex D KH-2011	0.0001	Fungi	Basidiomycota	Agaricomycetes	Geastrales	Geastraceae	Geastrum	Geastrum cf. triplex D KH-2011	0	0	0	0	0	0	0	0	0	0	0	0	0	0	0	0	0	0	0	0	0	0	0	0	0	0	0	0	0	0
355753	species	Geastrum floriforme	0.0006	Fungi	Basidiomycota	Agaricomycetes	Geastrales	Geastraceae	Geastrum	Geastrum floriforme	0	0	0	0	0	0	0	0	0	0	0	0	0	0	0	0	0	0	0	0	0	0	0	0	0	0	0	2	0	0
	species	unclassified_Geastrum	0.0001	Fungi	Basidiomycota	Agaricomycetes	Geastrales	Geastraceae	Geastrum	unclassified_Geastrum	0	0	0	0	0	0	0	0	0	0	0	0	0	0	0	0	0	0	0	0	1	0	0	0	0	0	0	0	0	0
68784	family	Sphaerobolaceae	0.0001	Fungi	Basidiomycota	Agaricomycetes	Geastrales	Sphaerobolaceae			0	0	0	0	0	0	0	0	0	0	0	0	0	0	0	0	0	0	0	0	0	0	0	0	0	0	0	0	0	0
68785	genus	Sphaerobolus	0.0001	Fungi	Basidiomycota	Agaricomycetes	Geastrales	Sphaerobolaceae	Sphaerobolus		0	0	0	0	0	0	0	0	0	0	0	0	0	0	0	0	0	0	0	0	0	0	0	0	0	0	0	0	0	0
261814	species	Sphaerobolus iowensis	0.0001	Fungi	Basidiomycota	Agaricomycetes	Geastrales	Sphaerobolaceae	Sphaerobolus	Sphaerobolus iowensis	0	0	0	0	0	0	0	0	0	0	0	0	0	0	0	0	0	0	0	0	0	0	0	0	0	0	0	0	0	0
68786	species	Sphaerobolus stellatus	0.0001	Fungi	Basidiomycota	Agaricomycetes	Geastrales	Sphaerobolaceae	Sphaerobolus	Sphaerobolus stellatus	0	0	0	0	0	0	0	0	0	0	0	0	0	0	0	0	0	0	0	0	0	0	0	0	0	0	0	0	0	0
452336	order	Gomphales	0.0002	Fungi	Basidiomycota	Agaricomycetes	Gomphales				0	0	0	0	0	0	2	0	1	0	0	0	0	1	0	0	0	0	0	0	0	0	0	0	0	0	0	0	0	0
60108	family	Gomphaceae	0.0002	Fungi	Basidiomycota	Agaricomycetes	Gomphales	Gomphaceae			0	0	0	0	0	0	2	0	1	0	0	0	0	1	0	0	0	0	0	0	0	0	0	0	0	0	0	0	0	0
104231	genus	Lentaria	0.0001	Fungi	Basidiomycota	Agaricomycetes	Gomphales	Gomphaceae	Lentaria		0	0	0	0	0	0	0	0	0	0	0	0	0	0	0	0	0	0	0	0	0	0	0	0	0	0	0	0	0	0
149540	species	Lentaria patouillardii	0.0001	Fungi	Basidiomycota	Agaricomycetes	Gomphales	Gomphaceae	Lentaria	Lentaria patouillardii	0	0	0	0	0	0	0	0	0	0	0	0	0	0	0	0	0	0	0	0	0	0	0	0	0	0	0	0	0	0
68779	genus	Ramaria	0.0002	Fungi	Basidiomycota	Agaricomycetes	Gomphales	Gomphaceae	Ramaria		0	0	0	0	0	0	2	0	1	0	0	0	0	1	0	0	0	0	0	0	0	0	0	0	0	0	0	0	0	0
150178	species	Ramaria abietina	0.0001	Fungi	Basidiomycota	Agaricomycetes	Gomphales	Gomphaceae	Ramaria	Ramaria abietina	0	0	0	0	0	0	0	0	0	0	0	0	0	1	0	0	0	0	0	0	0	0	0	0	0	0	0	0	0	0
	species	unclassified_Ramaria	0.0002	Fungi	Basidiomycota	Agaricomycetes	Gomphales	Gomphaceae	Ramaria	unclassified_Ramaria	0	0	0	0	0	0	2	0	1	0	0	0	0	0	0	0	0	0	0	0	0	0	0	0	0	0	0	0	0	0
	genus	unclassified_Gomphaceae	0.0001	Fungi	Basidiomycota	Agaricomycetes	Gomphales	Gomphaceae	unclassified_Gomphaceae		0	0	0	0	0	0	0	0	0	0	0	0	0	0	0	0	0	0	0	0	0	0	0	0	0	0	0	0	0	0
139380	order	Hymenochaetales	0.0001	Fungi	Basidiomycota	Agaricomycetes	Hymenochaetales				0	0	0	0	0	0	0	0	0	0	0	0	0	0	0	0	0	0	0	0	0	0	0	1	0	0	0	0	0	0
40424	family	Hymenochaetaceae	0.0001	Fungi	Basidiomycota	Agaricomycetes	Hymenochaetales	Hymenochaetaceae			0	0	0	0	0	0	0	0	0	0	0	0	0	0	0	0	0	0	0	0	0	0	0	0	0	0	0	0	0	0
	genus	unclassified_Hymenochaetaceae	0.0001	Fungi	Basidiomycota	Agaricomycetes	Hymenochaetales	Hymenochaetaceae	unclassified_Hymenochaetaceae		0	0	0	0	0	0	0	0	0	0	0	0	0	0	0	0	0	0	0	0	0	0	0	0	0	0	0	0	0	0
	family	[Resinicium]	0.0001	Fungi	Basidiomycota	Agaricomycetes	Hymenochaetales	[Resinicium]			0	0	0	0	0	0	0	0	0	0	0	0	0	0	0	0	0	0	0	0	0	0	0	1	0	0	0	0	0	0
98780	genus	Resinicium	0.0001	Fungi	Basidiomycota	Agaricomycetes	Hymenochaetales	[Resinicium]	Resinicium		0	0	0	0	0	0	0	0	0	0	0	0	0	0	0	0	0	0	0	0	0	0	0	1	0	0	0	0	0	0
	species	unclassified_Resinicium	0.0001	Fungi	Basidiomycota	Agaricomycetes	Hymenochaetales	[Resinicium]	Resinicium	unclassified_Resinicium	0	0	0	0	0	0	0	0	0	0	0	0	0	0	0	0	0	0	0	0	0	0	0	1	0	0	0	0	0	0
68804	order	Phallales	0.0001	Fungi	Basidiomycota	Agaricomycetes	Phallales				0	0	0	0	0	0	1	0	0	0	0	0	0	0	0	0	0	0	0	0	0	0	0	0	1	1	0	0	0	0
90951	family	Phallaceae	0.0001	Fungi	Basidiomycota	Agaricomycetes	Phallales	Phallaceae			0	0	0	0	0	0	1	0	0	0	0	0	0	0	0	0	0	0	0	0	0	0	0	0	1	1	0	0	0	0
146780	genus	Phallus	0.0001	Fungi	Basidiomycota	Agaricomycetes	Phallales	Phallaceae	Phallus		0	0	0	0	0	0	0	0	0	0	0	0	0	0	0	0	0	0	0	0	0	0	0	0	1	1	0	0	0	0
	species	unclassified_Phallus	0.0001	Fungi	Basidiomycota	Agaricomycetes	Phallales	Phallaceae	Phallus	unclassified_Phallus	0	0	0	0	0	0	0	0	0	0	0	0	0	0	0	0	0	0	0	0	0	0	0	0	1	1	0	0	0	0
	genus	unclassified_Phallaceae	0.0001	Fungi	Basidiomycota	Agaricomycetes	Phallales	Phallaceae	unclassified_Phallaceae		0	0	0	0	0	0	1	0	0	0	0	0	0	0	0	0	0	0	0	0	0	0	0	0	0	0	0	0	0	0
5303	order	Polyporales	0.0013	Fungi	Basidiomycota	Agaricomycetes	Polyporales				0	3	0	2	2	1	1	4	1	0	0	0	1	4	3	2	1	0	2	10	1	4	0	3	4	0	0	0	0	3
2028214	family	Dacryobolaceae	0.0001	Fungi	Basidiomycota	Agaricomycetes	Polyporales	Dacryobolaceae			0	0	0	0	0	0	0	0	0	0	0	0	0	0	0	0	0	0	0	0	0	0	0	0	0	0	0	0	0	0
83235	genus	Postia	0.0001	Fungi	Basidiomycota	Agaricomycetes	Polyporales	Dacryobolaceae	Postia		0	0	0	0	0	0	0	0	0	0	0	0	0	0	0	0	0	0	0	0	0	0	0	0	0	0	0	0	0	0
290186	species	Postia subcaesia	0.0001	Fungi	Basidiomycota	Agaricomycetes	Polyporales	Dacryobolaceae	Postia	Postia subcaesia	0	0	0	0	0	0	0	0	0	0	0	0	0	0	0	0	0	0	0	0	0	0	0	0	0	0	0	0	0	0
1931355	family	Irpicaceae	0.0001	Fungi	Basidiomycota	Agaricomycetes	Polyporales	Irpicaceae			0	0	0	0	0	0	0	0	0	0	0	0	0	0	0	0	0	0	0	0	0	0	0	0	0	0	0	0	0	0
81065	genus	Gloeoporus	0.0001	Fungi	Basidiomycota	Agaricomycetes	Polyporales	Irpicaceae	Gloeoporus		0	0	0	0	0	0	0	0	0	0	0	0	0	0	0	0	0	0	0	0	0	0	0	0	0	0	0	0	0	0
98758	species	Gloeoporus pannocinctus	0.0001	Fungi	Basidiomycota	Agaricomycetes	Polyporales	Irpicaceae	Gloeoporus	Gloeoporus pannocinctus	0	0	0	0	0	0	0	0	0	0	0	0	0	0	0	0	0	0	0	0	0	0	0	0	0	0	0	0	0	0
2028220	family	Ischnodermataceae	0.0001	Fungi	Basidiomycota	Agaricomycetes	Polyporales	Ischnodermataceae			0	0	0	0	0	0	0	0	0	0	0	0	0	0	0	0	0	0	0	0	0	0	0	0	0	0	0	0	0	0
139423	genus	Ischnoderma	0.0001	Fungi	Basidiomycota	Agaricomycetes	Polyporales	Ischnodermataceae	Ischnoderma		0	0	0	0	0	0	0	0	0	0	0	0	0	0	0	0	0	0	0	0	0	0	0	0	0	0	0	0	0	0
139424	species	Ischnoderma benzoinum	0.0001	Fungi	Basidiomycota	Agaricomycetes	Polyporales	Ischnodermataceae	Ischnoderma	Ischnoderma benzoinum	0	0	0	0	0	0	0	0	0	0	0	0	0	0	0	0	0	0	0	0	0	0	0	0	0	0	0	0	0	0
81064	family	Meruliaceae	0.0001	Fungi	Basidiomycota	Agaricomycetes	Polyporales	Meruliaceae			0	0	0	0	0	0	0	0	0	0	0	0	0	0	0	0	0	0	0	0	0	0	0	0	0	0	0	0	0	0
42741	genus	Ceriporiopsis	0.0001	Fungi	Basidiomycota	Agaricomycetes	Polyporales	Meruliaceae	Ceriporiopsis		0	0	0	0	0	0	0	0	0	0	0	0	0	0	0	0	0	0	0	0	0	0	0	0	0	0	0	0	0	0
	species	unclassified_Ceriporiopsis	0.0001	Fungi	Basidiomycota	Agaricomycetes	Polyporales	Meruliaceae	Ceriporiopsis	unclassified_Ceriporiopsis	0	0	0	0	0	0	0	0	0	0	0	0	0	0	0	0	0	0	0	0	0	0	0	0	0	0	0	0	0	0
5307	genus	Phlebia	0.0001	Fungi	Basidiomycota	Agaricomycetes	Polyporales	Meruliaceae	Phlebia		0	0	0	0	0	0	0	0	0	0	0	0	0	0	0	0	0	0	0	0	0	0	0	0	0	0	0	0	0	0
	species	unclassified_Phlebia	0.0001	Fungi	Basidiomycota	Agaricomycetes	Polyporales	Meruliaceae	Phlebia	unclassified_Phlebia	0	0	0	0	0	0	0	0	0	0	0	0	0	0	0	0	0	0	0	0	0	0	0	0	0	0	0	0	0	0
396331	family	Phanerochaetaceae	0.0001	Fungi	Basidiomycota	Agaricomycetes	Polyporales	Phanerochaetaceae			0	0	0	0	0	0	0	0	0	0	0	0	0	0	0	1	0	0	0	0	0	0	0	0	0	0	0	0	0	0
5330	genus	Bjerkandera	0.0001	Fungi	Basidiomycota	Agaricomycetes	Polyporales	Phanerochaetaceae	Bjerkandera		0	0	0	0	0	0	0	0	0	0	0	0	0	0	0	1	0	0	0	0	0	0	0	0	0	0	0	0	0	0
1453511	species	Bjerkandera sp. GZUCCMJ0004	0.0001	Fungi	Basidiomycota	Agaricomycetes	Polyporales	Phanerochaetaceae	Bjerkandera	Bjerkandera sp. GZUCCMJ0004	0	0	0	0	0	0	0	0	0	0	0	0	0	0	0	1	0	0	0	0	0	0	0	0	0	0	0	0	0	0
	species	unclassified_Bjerkandera	0.0001	Fungi	Basidiomycota	Agaricomycetes	Polyporales	Phanerochaetaceae	Bjerkandera	unclassified_Bjerkandera	0	0	0	0	0	0	0	0	0	0	0	0	0	0	0	0	0	0	0	0	0	0	0	0	0	0	0	0	0	0
5317	family	Polyporaceae	0.0013	Fungi	Basidiomycota	Agaricomycetes	Polyporales	Polyporaceae			0	3	0	2	2	1	1	4	1	0	0	0	1	4	3	1	1	0	1	10	1	4	0	3	4	0	0	0	0	3
40441	genus	Fomes	0.0001	Fungi	Basidiomycota	Agaricomycetes	Polyporales	Polyporaceae	Fomes		0	0	0	0	0	0	0	0	0	0	0	0	0	0	0	0	0	0	0	0	0	0	0	0	0	0	0	0	0	0
40442	species	Fomes fomentarius	0.0001	Fungi	Basidiomycota	Agaricomycetes	Polyporales	Polyporaceae	Fomes	Fomes fomentarius	0	0	0	0	0	0	0	0	0	0	0	0	0	0	0	0	0	0	0	0	0	0	0	0	0	0	0	0	0	0
5314	genus	Ganoderma	0.0013	Fungi	Basidiomycota	Agaricomycetes	Polyporales	Polyporaceae	Ganoderma		0	3	0	2	2	1	1	4	1	0	0	0	1	4	3	1	1	0	0	10	1	4	0	3	4	0	0	0	0	3
	species	unclassified_Ganoderma	0.0013	Fungi	Basidiomycota	Agaricomycetes	Polyporales	Polyporaceae	Ganoderma	unclassified_Ganoderma	0	3	0	2	2	1	1	4	1	0	0	0	1	4	3	1	1	0	0	10	1	4	0	3	4	0	0	0	0	3
1871912	genus	Picipes	0.0005	Fungi	Basidiomycota	Agaricomycetes	Polyporales	Polyporaceae	Picipes		0	0	0	0	0	0	0	0	0	0	0	0	0	0	0	0	0	0	0	0	0	0	0	0	0	0	0	0	0	0
196231	species	Picipes badius	0.0005	Fungi	Basidiomycota	Agaricomycetes	Polyporales	Polyporaceae	Picipes	Picipes badius	0	0	0	0	0	0	0	0	0	0	0	0	0	0	0	0	0	0	0	0	0	0	0	0	0	0	0	0	0	0
1607697	genus	Yuchengia	0.0001	Fungi	Basidiomycota	Agaricomycetes	Polyporales	Polyporaceae	Yuchengia		0	0	0	0	0	0	0	0	0	0	0	0	0	0	0	0	0	0	1	0	0	0	0	0	0	0	0	0	0	0
933054	species	Yuchengia narymica	0.0001	Fungi	Basidiomycota	Agaricomycetes	Polyporales	Polyporaceae	Yuchengia	Yuchengia narymica	0	0	0	0	0	0	0	0	0	0	0	0	0	0	0	0	0	0	1	0	0	0	0	0	0	0	0	0	0	0
81059	family	Steccherinaceae	0.0001	Fungi	Basidiomycota	Agaricomycetes	Polyporales	Steccherinaceae			0	0	0	0	0	0	0	0	0	0	0	0	0	0	0	0	0	0	0	0	0	0	0	0	0	0	0	0	0	0
81060	genus	Steccherinum	0.0001	Fungi	Basidiomycota	Agaricomycetes	Polyporales	Steccherinaceae	Steccherinum		0	0	0	0	0	0	0	0	0	0	0	0	0	0	0	0	0	0	0	0	0	0	0	0	0	0	0	0	0	0
92696	species	Steccherinum ochraceum	0.0001	Fungi	Basidiomycota	Agaricomycetes	Polyporales	Steccherinaceae	Steccherinum	Steccherinum ochraceum	0	0	0	0	0	0	0	0	0	0	0	0	0	0	0	0	0	0	0	0	0	0	0	0	0	0	0	0	0	0
	family	unclassified_Polyporales	0.0001	Fungi	Basidiomycota	Agaricomycetes	Polyporales	unclassified_Polyporales			0	0	0	0	0	0	0	0	0	0	0	0	0	0	0	0	0	0	1	0	0	0	0	0	0	0	0	0	0	0
452342	order	Russulales	0.3885	Fungi	Basidiomycota	Agaricomycetes	Russulales				276	11	1255	319	1825	6	478	2371	22	10	2	2	1140	20	10	5	1	7	193	10	1	2	1	91	11	0	3	0	0	507
40420	family	Bondarzewiaceae	0.0001	Fungi	Basidiomycota	Agaricomycetes	Russulales	Bondarzewiaceae			0	0	0	0	0	0	0	0	0	0	0	0	0	0	0	0	0	0	0	0	0	0	0	0	0	0	0	0	0	0
13562	genus	Heterobasidion	0.0001	Fungi	Basidiomycota	Agaricomycetes	Russulales	Bondarzewiaceae	Heterobasidion		0	0	0	0	0	0	0	0	0	0	0	0	0	0	0	0	0	0	0	0	0	0	0	0	0	0	0	0	0	0
	species	unclassified_Heterobasidion	0.0001	Fungi	Basidiomycota	Agaricomycetes	Russulales	Bondarzewiaceae	Heterobasidion	unclassified_Heterobasidion	0	0	0	0	0	0	0	0	0	0	0	0	0	0	0	0	0	0	0	0	0	0	0	0	0	0	0	0	0	0
103393	family	Peniophoraceae	0.0001	Fungi	Basidiomycota	Agaricomycetes	Russulales	Peniophoraceae			1	0	0	0	0	0	0	0	0	0	0	0	0	0	0	0	0	0	0	0	0	0	0	0	0	0	0	0	0	0
40463	genus	Peniophora	0.0001	Fungi	Basidiomycota	Agaricomycetes	Russulales	Peniophoraceae	Peniophora		1	0	0	0	0	0	0	0	0	0	0	0	0	0	0	0	0	0	0	0	0	0	0	0	0	0	0	0	0	0
55348	species	Peniophora cinerea	0.0001	Fungi	Basidiomycota	Agaricomycetes	Russulales	Peniophoraceae	Peniophora	Peniophora cinerea	0	0	0	0	0	0	0	0	0	0	0	0	0	0	0	0	0	0	0	0	0	0	0	0	0	0	0	0	0	0
	species	unclassified_Peniophora	0.0001	Fungi	Basidiomycota	Agaricomycetes	Russulales	Peniophoraceae	Peniophora	unclassified_Peniophora	1	0	0	0	0	0	0	0	0	0	0	0	0	0	0	0	0	0	0	0	0	0	0	0	0	0	0	0	0	0
5401	family	Russulaceae	0.3885	Fungi	Basidiomycota	Agaricomycetes	Russulales	Russulaceae			275	11	1255	319	1825	6	478	2371	22	10	2	2	1140	20	10	5	1	7	193	10	1	2	1	91	11	0	3	0	0	507
129530	genus	Gymnomyces	0.0001	Fungi	Basidiomycota	Agaricomycetes	Russulales	Russulaceae	Gymnomyces		0	0	1	0	0	0	0	0	0	0	0	0	0	0	0	0	0	0	0	0	0	0	0	0	0	0	0	0	0	0
	species	unclassified_Gymnomyces	0.0001	Fungi	Basidiomycota	Agaricomycetes	Russulales	Russulaceae	Gymnomyces	unclassified_Gymnomyces	0	0	1	0	0	0	0	0	0	0	0	0	0	0	0	0	0	0	0	0	0	0	0	0	0	0	0	0	0	0
34444	genus	Lactarius	0.0488	Fungi	Basidiomycota	Agaricomycetes	Russulales	Russulaceae	Lactarius		246	1	1	221	3	0	468	11	1	0	0	2	0	1	0	0	1	4	0	0	0	0	0	3	0	0	1	0	0	0
376689	species	Lactarius flexuosus	0.0227	Fungi	Basidiomycota	Agaricomycetes	Russulales	Russulaceae	Lactarius	Lactarius flexuosus	108	1	0	72	1	0	218	0	1	0	0	0	0	0	0	0	1	0	0	0	0	0	0	1	0	0	0	0	0	0
	species	unclassified_Lactarius	0.026	Fungi	Basidiomycota	Agaricomycetes	Russulales	Russulaceae	Lactarius	unclassified_Lactarius	138	0	1	149	2	0	250	11	0	0	0	2	0	1	0	0	0	4	0	0	0	0	0	2	0	0	1	0	0	0
5402	genus	Russula	0.0808	Fungi	Basidiomycota	Agaricomycetes	Russulales	Russulaceae	Russula		28	0	180	95	285	0	9	418	21	4	2	0	189	7	10	1	0	3	163	7	1	1	0	88	6	0	2	0	0	507
176783	species	Russula aurantiaca	0.0403	Fungi	Basidiomycota	Agaricomycetes	Russulales	Russulaceae	Russula	Russula aurantiaca	0	0	44	2	117	0	0	113	0	4	0	0	44	0	0	1	0	0	157	3	0	0	0	0	3	0	0	0	0	0
176793	species	Russula farinipes	0.0013	Fungi	Basidiomycota	Agaricomycetes	Russulales	Russulaceae	Russula	Russula farinipes	3	0	0	7	3	0	0	0	0	0	0	0	0	0	0	0	0	0	0	0	0	0	0	0	0	0	0	0	0	0
131541	species	Russula foetens	0.032	Fungi	Basidiomycota	Agaricomycetes	Russulales	Russulaceae	Russula	Russula foetens	0	0	117	0	141	0	0	263	0	0	2	0	135	5	0	0	0	1	6	3	0	0	0	0	1	0	0	0	0	0
176836	species	Russula pectinatoides	0.0001	Fungi	Basidiomycota	Agaricomycetes	Russulales	Russulaceae	Russula	Russula pectinatoides	0	0	0	0	0	0	0	0	0	0	0	0	0	0	0	0	0	0	0	0	0	0	0	0	0	0	0	0	0	0
	species	unclassified_Russula	0.0463	Fungi	Basidiomycota	Agaricomycetes	Russulales	Russulaceae	Russula	unclassified_Russula	25	0	19	86	24	0	9	42	21	0	0	0	10	2	10	0	0	2	0	1	1	1	0	88	2	0	2	0	0	507
	genus	unclassified_Russulaceae	0.3072	Fungi	Basidiomycota	Agaricomycetes	Russulales	Russulaceae	unclassified_Russulaceae		1	10	1073	3	1537	6	1	1942	0	6	0	0	951	12	0	4	0	0	30	3	0	1	1	0	5	0	0	0	0	0
297313	order	Sebacinales	0.0485	Fungi	Basidiomycota	Agaricomycetes	Sebacinales				28	92	6	91	52	25	19	25	19	1	22	12	12	62	1	0	16	0	24	30	1	10	9	3	1	7	4	74	1	452
160909	family	Sebacinaceae	0.0485	Fungi	Basidiomycota	Agaricomycetes	Sebacinales	Sebacinaceae			28	65	6	91	33	11	19	3	19	0	12	12	6	41	1	0	8	0	4	11	1	8	9	3	1	2	4	43	1	446
1505602	genus	Paulisebacina	0.0001	Fungi	Basidiomycota	Agaricomycetes	Sebacinales	Sebacinaceae	Paulisebacina		0	0	0	0	0	0	0	0	0	0	0	0	0	0	0	0	0	0	0	0	0	0	0	0	0	0	0	0	0	0
203106	species	Paulisebacina allantoidea	0.0001	Fungi	Basidiomycota	Agaricomycetes	Sebacinales	Sebacinaceae	Paulisebacina	Paulisebacina allantoidea	0	0	0	0	0	0	0	0	0	0	0	0	0	0	0	0	0	0	0	0	0	0	0	0	0	0	0	0	0	0
80757	genus	Sebacina	0.0485	Fungi	Basidiomycota	Agaricomycetes	Sebacinales	Sebacinaceae	Sebacina		28	65	6	91	32	11	19	3	19	0	12	12	6	41	1	0	8	0	4	11	1	8	9	3	1	2	4	43	1	446
1381030	species	Sebacina sp. Seb10I	0.0001	Fungi	Basidiomycota	Agaricomycetes	Sebacinales	Sebacinaceae	Sebacina	Sebacina sp. Seb10I	0	0	0	0	0	0	0	0	1	0	0	0	0	0	0	0	0	0	0	0	0	0	0	0	0	0	0	0	0	0
1381035	species	Sebacina sp. Seb15I	0.0005	Fungi	Basidiomycota	Agaricomycetes	Sebacinales	Sebacinaceae	Sebacina	Sebacina sp. Seb15I	3	2	0	1	2	0	0	0	0	0	0	0	0	0	0	0	0	0	0	0	0	0	0	0	0	0	0	0	0	6
1381036	species	Sebacina sp. Seb16I	0.0028	Fungi	Basidiomycota	Agaricomycetes	Sebacinales	Sebacinaceae	Sebacina	Sebacina sp. Seb16I	0	8	1	0	8	2	0	1	0	0	6	0	0	4	0	0	1	0	0	2	0	0	0	0	0	0	0	40	1	0
1381037	species	Sebacina sp. Seb17I	0.0014	Fungi	Basidiomycota	Agaricomycetes	Sebacinales	Sebacinaceae	Sebacina	Sebacina sp. Seb17I	0	7	0	0	0	5	0	0	0	0	2	0	0	6	0	0	3	0	0	9	0	0	4	0	0	1	0	1	0	0
1381039	species	Sebacina sp. Seb19I	0.0372	Fungi	Basidiomycota	Agaricomycetes	Sebacinales	Sebacinaceae	Sebacina	Sebacina sp. Seb19I	3	0	0	40	1	2	6	0	7	0	1	4	0	0	0	0	0	0	0	0	0	0	0	3	0	0	3	0	0	0
1381040	species	Sebacina sp. Seb20I	0.0011	Fungi	Basidiomycota	Agaricomycetes	Sebacinales	Sebacinaceae	Sebacina	Sebacina sp. Seb20I	0	0	0	0	0	0	0	0	0	0	0	0	0	0	0	0	0	0	0	0	0	0	0	0	0	0	0	0	0	5
	species	unclassified_Sebacina	0.0402	Fungi	Basidiomycota	Agaricomycetes	Sebacinales	Sebacinaceae	Sebacina	unclassified_Sebacina	22	48	5	50	21	2	13	2	11	0	3	8	6	31	1	0	4	0	4	0	1	8	5	0	1	1	1	2	0	435
	genus	unclassified_Sebacinaceae	0.0001	Fungi	Basidiomycota	Agaricomycetes	Sebacinales	Sebacinaceae	unclassified_Sebacinaceae		0	0	0	0	1	0	0	0	0	0	0	0	0	0	0	0	0	0	0	0	0	0	0	0	0	0	0	0	0	0
1506295	family	Serendipitaceae	0.0005	Fungi	Basidiomycota	Agaricomycetes	Sebacinales	Serendipitaceae			0	0	0	0	0	0	0	0	0	0	0	0	0	0	0	0	0	0	0	0	0	0	0	0	0	0	0	0	0	5
358905	genus	Serendipita	0.0005	Fungi	Basidiomycota	Agaricomycetes	Sebacinales	Serendipitaceae	Serendipita		0	0	0	0	0	0	0	0	0	0	0	0	0	0	0	0	0	0	0	0	0	0	0	0	0	0	0	0	0	5
	species	unclassified_Serendipita	0.0005	Fungi	Basidiomycota	Agaricomycetes	Sebacinales	Serendipitaceae	Serendipita	unclassified_Serendipita	0	0	0	0	0	0	0	0	0	0	0	0	0	0	0	0	0	0	0	0	0	0	0	0	0	0	0	0	0	5
	family	unclassified_Sebacinales	0.0052	Fungi	Basidiomycota	Agaricomycetes	Sebacinales	unclassified_Sebacinales			0	27	0	0	19	14	0	22	0	1	10	0	6	21	0	0	8	0	20	19	0	2	0	0	0	5	0	31	0	1
56487	order	Thelephorales	0.4825	Fungi	Basidiomycota	Agaricomycetes	Thelephorales				54	105	399	164	414	64	112	1003	6	5	61	12	46	120	7	6	77	14	425	107	11	13	13	7	50	61	3	61	16	409
56488	family	Thelephoraceae	0.4825	Fungi	Basidiomycota	Agaricomycetes	Thelephorales	Thelephoraceae			54	105	399	164	414	64	112	1003	6	5	61	12	46	120	7	6	77	14	425	107	11	13	13	7	50	61	3	61	16	409
57131	genus	Pseudotomentella	0.0008	Fungi	Basidiomycota	Agaricomycetes	Thelephorales	Thelephoraceae	Pseudotomentella		4	0	0	3	1	0	4	0	0	0	0	1	0	0	0	0	0	0	0	0	0	0	0	0	0	0	2	0	0	0
57132	species	Pseudotomentella tristis	0.0008	Fungi	Basidiomycota	Agaricomycetes	Thelephorales	Thelephoraceae	Pseudotomentella	Pseudotomentella tristis	4	0	0	3	1	0	4	0	0	0	0	1	0	0	0	0	0	0	0	0	0	0	0	0	0	0	2	0	0	0
56489	genus	Thelephora	0.0001	Fungi	Basidiomycota	Agaricomycetes	Thelephorales	Thelephoraceae	Thelephora		0	0	0	0	0	0	0	0	0	0	0	0	0	0	0	0	0	0	0	0	0	0	0	0	0	0	0	0	0	0
56493	species	Thelephora terrestris	0.0001	Fungi	Basidiomycota	Agaricomycetes	Thelephorales	Thelephoraceae	Thelephora	Thelephora terrestris	0	0	0	0	0	0	0	0	0	0	0	0	0	0	0	0	0	0	0	0	0	0	0	0	0	0	0	0	0	0
	species	unclassified_Thelephora	0.0001	Fungi	Basidiomycota	Agaricomycetes	Thelephorales	Thelephoraceae	Thelephora	unclassified_Thelephora	0	0	0	0	0	0	0	0	0	0	0	0	0	0	0	0	0	0	0	0	0	0	0	0	0	0	0	0	0	0
56494	genus	Tomentella	0.4825	Fungi	Basidiomycota	Agaricomycetes	Thelephorales	Thelephoraceae	Tomentella		23	105	399	145	413	64	55	1003	2	5	61	9	46	119	5	6	76	2	425	105	5	13	13	7	50	61	1	61	16	409
128767	species	Tomentella badia	0.1897	Fungi	Basidiomycota	Agaricomycetes	Thelephorales	Thelephoraceae	Tomentella	Tomentella badia	16	2	374	9	379	1	32	968	0	3	0	1	43	0	0	4	0	0	406	0	2	11	0	0	46	0	1	0	0	0
128769	species	Tomentella ellisii	0.0215	Fungi	Basidiomycota	Agaricomycetes	Thelephorales	Thelephoraceae	Tomentella	Tomentella ellisii	0	79	0	1	2	55	0	1	0	0	59	0	0	96	0	0	74	0	1	74	0	1	12	1	0	59	0	61	3	235
80605	species	Tomentella lateritia	0.0004	Fungi	Basidiomycota	Agaricomycetes	Thelephorales	Thelephoraceae	Tomentella	Tomentella lateritia	0	0	0	0	0	0	0	0	0	0	0	0	0	0	0	0	0	0	0	0	0	0	0	0	0	0	0	0	0	0
1558882	species	Tomentella sp. LM2491	0.0195	Fungi	Basidiomycota	Agaricomycetes	Thelephorales	Thelephoraceae	Tomentella	Tomentella sp. LM2491	2	0	0	6	0	0	1	0	0	0	0	3	0	0	0	0	0	0	0	0	0	0	0	0	0	0	0	0	0	0
1558906	species	Tomentella sp. LM5523	0.0001	Fungi	Basidiomycota	Agaricomycetes	Thelephorales	Thelephoraceae	Tomentella	Tomentella sp. LM5523	0	0	0	1	0	0	0	0	0	0	0	0	0	0	0	0	0	0	0	0	1	0	0	0	0	0	0	0	0	0
183990	species	Tomentella sp. ectomycorrhiza S69	0.0003	Fungi	Basidiomycota	Agaricomycetes	Thelephorales	Thelephoraceae	Tomentella	Tomentella sp. ectomycorrhiza S69	0	0	0	0	0	0	0	0	0	0	0	0	0	0	0	0	0	0	0	0	0	0	0	0	0	0	0	0	2	0
128775	species	Tomentella stuposa	0.0004	Fungi	Basidiomycota	Agaricomycetes	Thelephorales	Thelephoraceae	Tomentella	Tomentella stuposa	0	0	1	0	0	0	0	5	0	0	0	0	0	0	0	0	0	0	0	0	0	1	0	0	0	0	0	0	0	0
56497	species	Tomentella sublilacina	0.0001	Fungi	Basidiomycota	Agaricomycetes	Thelephorales	Thelephoraceae	Tomentella	Tomentella sublilacina	0	0	0	0	0	0	1	0	0	0	0	0	0	0	0	0	0	0	0	0	0	0	0	0	0	0	0	0	0	0
	species	unclassified_Tomentella	0.4821	Fungi	Basidiomycota	Agaricomycetes	Thelephorales	Thelephoraceae	Tomentella	unclassified_Tomentella	5	24	24	128	32	8	21	29	2	2	2	5	3	23	5	2	2	2	18	31	2	0	1	6	4	2	0	0	11	174
160871	genus	Tomentellopsis	0.0008	Fungi	Basidiomycota	Agaricomycetes	Thelephorales	Thelephoraceae	Tomentellopsis		0	0	0	0	0	0	0	0	0	0	0	0	0	0	0	0	0	0	0	0	0	0	0	0	0	0	0	0	0	0
	species	unclassified_Tomentellopsis	0.0008	Fungi	Basidiomycota	Agaricomycetes	Thelephorales	Thelephoraceae	Tomentellopsis	unclassified_Tomentellopsis	0	0	0	0	0	0	0	0	0	0	0	0	0	0	0	0	0	0	0	0	0	0	0	0	0	0	0	0	0	0
	genus	unclassified_Thelephoraceae	0.0055	Fungi	Basidiomycota	Agaricomycetes	Thelephorales	Thelephoraceae	unclassified_Thelephoraceae		27	0	0	16	0	0	53	0	4	0	0	2	0	1	2	0	1	12	0	2	6	0	0	0	0	0	0	0	0	0
68808	family	Typhulaceae	0.0067	Fungi	Basidiomycota	Agaricomycetes	Thelephorales	Typhulaceae			0	0	0	0	0	0	0	0	0	0	0	0	0	0	0	0	0	0	0	0	0	0	0	0	0	0	0	0	0	0
68809	genus	Typhula	0.0067	Fungi	Basidiomycota	Agaricomycetes	Thelephorales	Typhulaceae	Typhula		0	0	0	0	0	0	0	0	0	0	0	0	0	0	0	0	0	0	0	0	0	0	0	0	0	0	0	0	0	0
69361	species	Typhula ishikariensis	0.0002	Fungi	Basidiomycota	Agaricomycetes	Thelephorales	Typhulaceae	Typhula	Typhula ishikariensis	0	0	0	0	0	0	0	0	0	0	0	0	0	0	0	0	0	0	0	0	0	0	0	0	0	0	0	0	0	0
107972	species	Typhula sp. UW97.3.129	0.0058	Fungi	Basidiomycota	Agaricomycetes	Thelephorales	Typhulaceae	Typhula	Typhula sp. UW97.3.129	0	0	0	0	0	0	0	0	0	0	0	0	0	0	0	0	0	0	0	0	0	0	0	0	0	0	0	0	0	0
397257	species	Typhula variabilis	0.0018	Fungi	Basidiomycota	Agaricomycetes	Thelephorales	Typhulaceae	Typhula	Typhula variabilis	0	0	0	0	0	0	0	0	0	0	0	0	0	0	0	0	0	0	0	0	0	0	0	0	0	0	0	0	0	0
	species	unclassified_Typhula	0.001	Fungi	Basidiomycota	Agaricomycetes	Thelephorales	Typhulaceae	Typhula	unclassified_Typhula	0	0	0	0	0	0	0	0	0	0	0	0	0	0	0	0	0	0	0	0	0	0	0	0	0	0	0	0	0	0
452343	order	Trechisporales	0.0049	Fungi	Basidiomycota	Agaricomycetes	Trechisporales				0	0	0	0	0	0	0	1	0	0	0	0	1	0	0	0	0	0	0	1	0	0	0	0	0	0	0	0	0	2
1229510	family	Hydnodontaceae	0.0049	Fungi	Basidiomycota	Agaricomycetes	Trechisporales	Hydnodontaceae			0	0	0	0	0	0	0	1	0	0	0	0	1	0	0	0	0	0	0	1	0	0	0	0	0	0	0	0	0	2
156596	genus	Trechispora	0.0049	Fungi	Basidiomycota	Agaricomycetes	Trechisporales	Hydnodontaceae	Trechispora		0	0	0	0	0	0	0	1	0	0	0	0	1	0	0	0	0	0	0	1	0	0	0	0	0	0	0	0	0	2
282310	species	Trechispora alnicola	0.0023	Fungi	Basidiomycota	Agaricomycetes	Trechisporales	Hydnodontaceae	Trechispora	Trechispora alnicola	0	0	0	0	0	0	0	0	0	0	0	0	1	0	0	0	0	0	0	1	0	0	0	0	0	0	0	0	0	2
1312540	species	Trechispora sp. MA 76222	0.0045	Fungi	Basidiomycota	Agaricomycetes	Trechisporales	Hydnodontaceae	Trechispora	Trechispora sp. MA 76222	0	0	0	0	0	0	0	1	0	0	0	0	0	0	0	0	0	0	0	0	0	0	0	0	0	0	0	0	0	0
	species	unclassified_Trechispora	0.0049	Fungi	Basidiomycota	Agaricomycetes	Trechisporales	Hydnodontaceae	Trechispora	unclassified_Trechispora	0	0	0	0	0	0	0	0	0	0	0	0	0	0	0	0	0	0	0	0	0	0	0	0	0	0	0	0	0	0
	order	unclassified_Agaricomycetes	0.0308	Fungi	Basidiomycota	Agaricomycetes	unclassified_Agaricomycetes				10	19	1	10	182	18	6	13	10	6	1	14	16	58	147	1	2	21	18	17	22	11	0	23	6	3	23	23	0	3
162480	class	Agaricostilbomycetes	0.0001	Fungi	Basidiomycota	Agaricostilbomycetes					0	0	0	0	0	0	0	0	0	0	0	0	0	0	0	0	0	0	0	0	0	0	0	0	0	0	0	1	0	0
48846	order	Agaricostilbales	0.0001	Fungi	Basidiomycota	Agaricostilbomycetes	Agaricostilbales				0	0	0	0	0	0	0	0	0	0	0	0	0	0	0	0	0	0	0	0	0	0	0	0	0	0	0	1	0	0
54740	family	Chionosphaeraceae	0.0001	Fungi	Basidiomycota	Agaricostilbomycetes	Agaricostilbales	Chionosphaeraceae			0	0	0	0	0	0	0	0	0	0	0	0	0	0	0	0	0	0	0	0	0	0	0	0	0	0	0	1	0	0
5612	genus	Kurtzmanomyces	0.0001	Fungi	Basidiomycota	Agaricostilbomycetes	Agaricostilbales	Chionosphaeraceae	Kurtzmanomyces		0	0	0	0	0	0	0	0	0	0	0	0	0	0	0	0	0	0	0	0	0	0	0	0	0	0	0	1	0	0
	species	unclassified_Kurtzmanomyces	0.0001	Fungi	Basidiomycota	Agaricostilbomycetes	Agaricostilbales	Chionosphaeraceae	Kurtzmanomyces	unclassified_Kurtzmanomyces	0	0	0	0	0	0	0	0	0	0	0	0	0	0	0	0	0	0	0	0	0	0	0	0	0	0	0	1	0	0
432002	class	Atractiellomycetes	0.0002	Fungi	Basidiomycota	Atractiellomycetes					0	0	0	0	0	0	0	0	0	0	0	0	0	0	0	0	0	0	0	0	0	0	0	0	0	0	0	0	0	0
34420	order	Atractiellales	0.0002	Fungi	Basidiomycota	Atractiellomycetes	Atractiellales				0	0	0	0	0	0	0	0	0	0	0	0	0	0	0	0	0	0	0	0	0	0	0	0	0	0	0	0	0	0
34421	family	Hoehnelomycetaceae	0.0002	Fungi	Basidiomycota	Atractiellomycetes	Atractiellales	Hoehnelomycetaceae			0	0	0	0	0	0	0	0	0	0	0	0	0	0	0	0	0	0	0	0	0	0	0	0	0	0	0	0	0	0
5228	genus	Atractiella	0.0002	Fungi	Basidiomycota	Atractiellomycetes	Atractiellales	Hoehnelomycetaceae	Atractiella		0	0	0	0	0	0	0	0	0	0	0	0	0	0	0	0	0	0	0	0	0	0	0	0	0	0	0	0	0	0
5229	species	Atractiella solani	0.0002	Fungi	Basidiomycota	Atractiellomycetes	Atractiellales	Hoehnelomycetaceae	Atractiella	Atractiella solani	0	0	0	0	0	0	0	0	0	0	0	0	0	0	0	0	0	0	0	0	0	0	0	0	0	0	0	0	0	0
432005	class	Cystobasidiomycetes	0.0003	Fungi	Basidiomycota	Cystobasidiomycetes					0	0	0	0	0	0	0	0	0	0	0	0	0	0	0	0	0	0	0	0	0	2	0	0	0	0	0	3	2	0
204043	order	Cystobasidiales	0.0003	Fungi	Basidiomycota	Cystobasidiomycetes	Cystobasidiales				0	0	0	0	0	0	0	0	0	0	0	0	0	0	0	0	0	0	0	0	0	2	0	0	0	0	0	1	1	0
34418	family	Cystobasidiaceae	0.0003	Fungi	Basidiomycota	Cystobasidiomycetes	Cystobasidiales	Cystobasidiaceae			0	0	0	0	0	0	0	0	0	0	0	0	0	0	0	0	0	0	0	0	0	2	0	0	0	0	0	1	1	0
203525	genus	Cystobasidium	0.0003	Fungi	Basidiomycota	Cystobasidiomycetes	Cystobasidiales	Cystobasidiaceae	Cystobasidium		0	0	0	0	0	0	0	0	0	0	0	0	0	0	0	0	0	0	0	0	0	2	0	0	0	0	0	1	1	0
255703	species	Cystobasidium lysinophilum	0.0001	Fungi	Basidiomycota	Cystobasidiomycetes	Cystobasidiales	Cystobasidiaceae	Cystobasidium	Cystobasidium lysinophilum	0	0	0	0	0	0	0	0	0	0	0	0	0	0	0	0	0	0	0	0	0	0	0	0	0	0	0	0	0	0
	species	unclassified_Cystobasidium	0.0003	Fungi	Basidiomycota	Cystobasidiomycetes	Cystobasidiales	Cystobasidiaceae	Cystobasidium	unclassified_Cystobasidium	0	0	0	0	0	0	0	0	0	0	0	0	0	0	0	0	0	0	0	0	0	2	0	0	0	0	0	1	1	0
	order	[Symmetrosporaceae]	0.0002	Fungi	Basidiomycota	Cystobasidiomycetes	[Symmetrosporaceae]				0	0	0	0	0	0	0	0	0	0	0	0	0	0	0	0	0	0	0	0	0	0	0	0	0	0	0	0	0	0
2212795	family	Symmetrosporaceae	0.0002	Fungi	Basidiomycota	Cystobasidiomycetes	[Symmetrosporaceae]	Symmetrosporaceae			0	0	0	0	0	0	0	0	0	0	0	0	0	0	0	0	0	0	0	0	0	0	0	0	0	0	0	0	0	0
1798808	genus	Symmetrospora	0.0002	Fungi	Basidiomycota	Cystobasidiomycetes	[Symmetrosporaceae]	Symmetrosporaceae	Symmetrospora		0	0	0	0	0	0	0	0	0	0	0	0	0	0	0	0	0	0	0	0	0	0	0	0	0	0	0	0	0	0
	species	unclassified_Symmetrospora	0.0002	Fungi	Basidiomycota	Cystobasidiomycetes	[Symmetrosporaceae]	Symmetrosporaceae	Symmetrospora	unclassified_Symmetrospora	0	0	0	0	0	0	0	0	0	0	0	0	0	0	0	0	0	0	0	0	0	0	0	0	0	0	0	0	0	0
	order	unclassified_Cystobasidiomycetes	0.0001	Fungi	Basidiomycota	Cystobasidiomycetes	unclassified_Cystobasidiomycetes				0	0	0	0	0	0	0	0	0	0	0	0	0	0	0	0	0	0	0	0	0	0	0	0	0	0	0	2	1	0
452283	class	Exobasidiomycetes	0.0508	Fungi	Basidiomycota	Exobasidiomycetes					0	0	0	0	0	0	0	0	0	0	2	0	0	0	0	0	0	0	0	0	0	0	0	0	0	0	0	0	8	0
62914	order	Entylomatales	0.0508	Fungi	Basidiomycota	Exobasidiomycetes	Entylomatales				0	0	0	0	0	0	0	0	0	0	2	0	0	0	0	0	0	0	0	0	0	0	0	0	0	0	0	0	8	0
62635	family	Entylomataceae	0.0013	Fungi	Basidiomycota	Exobasidiomycetes	Entylomatales	Entylomataceae			0	0	0	0	0	0	0	0	0	0	2	0	0	0	0	0	0	0	0	0	0	0	0	0	0	0	0	0	0	0
62636	genus	Entyloma	0.0013	Fungi	Basidiomycota	Exobasidiomycetes	Entylomatales	Entylomataceae	Entyloma		0	0	0	0	0	0	0	0	0	0	2	0	0	0	0	0	0	0	0	0	0	0	0	0	0	0	0	0	0	0
	species	unclassified_Entyloma	0.0013	Fungi	Basidiomycota	Exobasidiomycetes	Entylomatales	Entylomataceae	Entyloma	unclassified_Entyloma	0	0	0	0	0	0	0	0	0	0	2	0	0	0	0	0	0	0	0	0	0	0	0	0	0	0	0	0	0	0
	family	[Tilletiopsis]	0.0508	Fungi	Basidiomycota	Exobasidiomycetes	Entylomatales	[Tilletiopsis]			0	0	0	0	0	0	0	0	0	0	0	0	0	0	0	0	0	0	0	0	0	0	0	0	0	0	0	0	8	0
1500560	genus	Tilletiopsis	0.0508	Fungi	Basidiomycota	Exobasidiomycetes	Entylomatales	[Tilletiopsis]	Tilletiopsis		0	0	0	0	0	0	0	0	0	0	0	0	0	0	0	0	0	0	0	0	0	0	0	0	0	0	0	0	8	0
318821	species	Tilletiopsis sp. TUB 012103	0.0508	Fungi	Basidiomycota	Exobasidiomycetes	Entylomatales	[Tilletiopsis]	Tilletiopsis	Tilletiopsis sp. TUB 012103	0	0	0	0	0	0	0	0	0	0	0	0	0	0	0	0	0	0	0	0	0	0	0	0	0	0	0	0	8	0
58919	species	Tilletiopsis washingtonensis	0.0001	Fungi	Basidiomycota	Exobasidiomycetes	Entylomatales	[Tilletiopsis]	Tilletiopsis	Tilletiopsis washingtonensis	0	0	0	0	0	0	0	0	0	0	0	0	0	0	0	0	0	0	0	0	0	0	0	0	0	0	0	0	0	0
5404	order	Exobasidiales	0.0004	Fungi	Basidiomycota	Exobasidiomycetes	Exobasidiales				0	0	0	0	0	0	0	0	0	0	0	0	0	0	0	0	0	0	0	0	0	0	0	0	0	0	0	0	0	0
5405	family	Exobasidiaceae	0.0004	Fungi	Basidiomycota	Exobasidiomycetes	Exobasidiales	Exobasidiaceae			0	0	0	0	0	0	0	0	0	0	0	0	0	0	0	0	0	0	0	0	0	0	0	0	0	0	0	0	0	0
5406	genus	Exobasidium	0.0004	Fungi	Basidiomycota	Exobasidiomycetes	Exobasidiales	Exobasidiaceae	Exobasidium		0	0	0	0	0	0	0	0	0	0	0	0	0	0	0	0	0	0	0	0	0	0	0	0	0	0	0	0	0	0
	species	unclassified_Exobasidium	0.0004	Fungi	Basidiomycota	Exobasidiomycetes	Exobasidiales	Exobasidiaceae	Exobasidium	unclassified_Exobasidium	0	0	0	0	0	0	0	0	0	0	0	0	0	0	0	0	0	0	0	0	0	0	0	0	0	0	0	0	0	0
162475	order	Microstromatales	0.0001	Fungi	Basidiomycota	Exobasidiomycetes	Microstromatales				0	0	0	0	0	0	0	0	0	0	0	0	0	0	0	0	0	0	0	0	0	0	0	0	0	0	0	0	0	0
	family	[Pseudomicrostroma]	0.0001	Fungi	Basidiomycota	Exobasidiomycetes	Microstromatales	[Pseudomicrostroma]			0	0	0	0	0	0	0	0	0	0	0	0	0	0	0	0	0	0	0	0	0	0	0	0	0	0	0	0	0	0
1981958	genus	Pseudomicrostroma	0.0001	Fungi	Basidiomycota	Exobasidiomycetes	Microstromatales	[Pseudomicrostroma]	Pseudomicrostroma		0	0	0	0	0	0	0	0	0	0	0	0	0	0	0	0	0	0	0	0	0	0	0	0	0	0	0	0	0	0
105771	species	Pseudomicrostroma phylloplanum	0.0001	Fungi	Basidiomycota	Exobasidiomycetes	Microstromatales	[Pseudomicrostroma]	Pseudomicrostroma	Pseudomicrostroma phylloplanum	0	0	0	0	0	0	0	0	0	0	0	0	0	0	0	0	0	0	0	0	0	0	0	0	0	0	0	0	0	0
62916	order	Tilletiales	0.0001	Fungi	Basidiomycota	Exobasidiomycetes	Tilletiales				0	0	0	0	0	0	0	0	0	0	0	0	0	0	0	0	0	0	0	0	0	0	0	0	0	0	0	0	0	0
5279	family	Tilletiaceae	0.0001	Fungi	Basidiomycota	Exobasidiomycetes	Tilletiales	Tilletiaceae			0	0	0	0	0	0	0	0	0	0	0	0	0	0	0	0	0	0	0	0	0	0	0	0	0	0	0	0	0	0
13289	genus	Tilletia	0.0001	Fungi	Basidiomycota	Exobasidiomycetes	Tilletiales	Tilletiaceae	Tilletia		0	0	0	0	0	0	0	0	0	0	0	0	0	0	0	0	0	0	0	0	0	0	0	0	0	0	0	0	0	0
13290	species	Tilletia caries	0.0001	Fungi	Basidiomycota	Exobasidiomycetes	Tilletiales	Tilletiaceae	Tilletia	Tilletia caries	0	0	0	0	0	0	0	0	0	0	0	0	0	0	0	0	0	0	0	0	0	0	0	0	0	0	0	0	0	0
1708517	class	Geminibasidiomycetes	0.0068	Fungi	Basidiomycota	Geminibasidiomycetes					21	0	6	11	6	0	11	2	27	1	1	7	1	0	18	7	2	50	0	1	25	6	0	105	13	1	33	0	0	0
1339693	order	Geminibasidiales	0.0068	Fungi	Basidiomycota	Geminibasidiomycetes	Geminibasidiales				21	0	6	11	6	0	11	2	27	1	1	7	1	0	18	7	2	50	0	1	25	6	0	105	13	1	33	0	0	0
1339694	family	Geminibasidiaceae	0.0068	Fungi	Basidiomycota	Geminibasidiomycetes	Geminibasidiales	Geminibasidiaceae			21	0	6	11	6	0	11	2	27	1	1	7	1	0	18	7	2	50	0	1	25	6	0	105	13	1	33	0	0	0
1339697	genus	Geminibasidium	0.0068	Fungi	Basidiomycota	Geminibasidiomycetes	Geminibasidiales	Geminibasidiaceae	Geminibasidium		21	0	6	11	6	0	11	2	27	1	1	7	1	0	18	7	2	50	0	1	25	6	0	105	13	1	33	0	0	0
1230396	species	Geminibasidium hirsutum	0.0002	Fungi	Basidiomycota	Geminibasidiomycetes	Geminibasidiales	Geminibasidiaceae	Geminibasidium	Geminibasidium hirsutum	0	0	0	0	0	0	0	0	0	0	0	0	0	0	0	0	0	0	0	0	0	0	0	0	0	0	1	0	0	0
	species	unclassified_Geminibasidium	0.0068	Fungi	Basidiomycota	Geminibasidiomycetes	Geminibasidiales	Geminibasidiaceae	Geminibasidium	unclassified_Geminibasidium	21	0	6	11	6	0	11	2	27	1	1	7	1	0	18	7	2	50	0	1	25	6	0	105	13	1	32	0	0	0
1538075	class	Malasseziomycetes	0.0001	Fungi	Basidiomycota	Malasseziomycetes					1	0	0	0	0	0	0	0	0	0	0	0	0	0	0	0	0	0	0	0	0	0	0	0	0	0	0	0	0	0
162474	order	Malasseziales	0.0001	Fungi	Basidiomycota	Malasseziomycetes	Malasseziales				1	0	0	0	0	0	0	0	0	0	0	0	0	0	0	0	0	0	0	0	0	0	0	0	0	0	0	0	0	0
742845	family	Malasseziaceae	0.0001	Fungi	Basidiomycota	Malasseziomycetes	Malasseziales	Malasseziaceae			1	0	0	0	0	0	0	0	0	0	0	0	0	0	0	0	0	0	0	0	0	0	0	0	0	0	0	0	0	0
55193	genus	Malassezia	0.0001	Fungi	Basidiomycota	Malasseziomycetes	Malasseziales	Malasseziaceae	Malassezia		1	0	0	0	0	0	0	0	0	0	0	0	0	0	0	0	0	0	0	0	0	0	0	0	0	0	0	0	0	0
76775	species	Malassezia restricta	0.0001	Fungi	Basidiomycota	Malasseziomycetes	Malasseziales	Malasseziaceae	Malassezia	Malassezia restricta	1	0	0	0	0	0	0	0	0	0	0	0	0	0	0	0	0	0	0	0	0	0	0	0	0	0	0	0	0	0
162481	class	Microbotryomycetes	0.1022	Fungi	Basidiomycota	Microbotryomycetes					10	7	5	4	5	6	3	8	3	0	2	6	0	17	1	0	2	4	3	17	4	1	6	1	0	0	1	1	19	0
1298590	order	Kriegeriales	0.0086	Fungi	Basidiomycota	Microbotryomycetes	Kriegeriales				0	1	0	0	0	0	0	0	0	0	0	0	0	1	0	0	0	0	0	0	0	0	0	0	0	0	0	1	6	0
54201	family	Camptobasidiaceae	0.0082	Fungi	Basidiomycota	Microbotryomycetes	Kriegeriales	Camptobasidiaceae			0	1	0	0	0	0	0	0	0	0	0	0	0	1	0	0	0	0	0	0	0	0	0	0	0	0	0	0	2	0
1074866	genus	Glaciozyma	0.0082	Fungi	Basidiomycota	Microbotryomycetes	Kriegeriales	Camptobasidiaceae	Glaciozyma		0	1	0	0	0	0	0	0	0	0	0	0	0	1	0	0	0	0	0	0	0	0	0	0	0	0	0	0	2	0
105987	species	Glaciozyma antarctica	0.0082	Fungi	Basidiomycota	Microbotryomycetes	Kriegeriales	Camptobasidiaceae	Glaciozyma	Glaciozyma antarctica	0	1	0	0	0	0	0	0	0	0	0	0	0	1	0	0	0	0	0	0	0	0	0	0	0	0	0	0	2	0
1074868	species	Glaciozyma martinii	0.0001	Fungi	Basidiomycota	Microbotryomycetes	Kriegeriales	Camptobasidiaceae	Glaciozyma	Glaciozyma martinii	0	0	0	0	0	0	0	0	0	0	0	0	0	0	0	0	0	0	0	0	0	0	0	0	0	0	0	0	0	0
1298591	family	Kriegeriaceae	0.0025	Fungi	Basidiomycota	Microbotryomycetes	Kriegeriales	Kriegeriaceae			0	0	0	0	0	0	0	0	0	0	0	0	0	0	0	0	0	0	0	0	0	0	0	0	0	0	0	1	4	0
1799530	genus	Phenoliferia	0.0025	Fungi	Basidiomycota	Microbotryomycetes	Kriegeriales	Kriegeriaceae	Phenoliferia		0	0	0	0	0	0	0	0	0	0	0	0	0	0	0	0	0	0	0	0	0	0	0	0	0	0	0	1	4	0
418499	species	Phenoliferia psychrophila	0.0001	Fungi	Basidiomycota	Microbotryomycetes	Kriegeriales	Kriegeriaceae	Phenoliferia	Phenoliferia psychrophila	0	0	0	0	0	0	0	0	0	0	0	0	0	0	0	0	0	0	0	0	0	0	0	0	0	0	0	0	1	0
	species	unclassified_Phenoliferia	0.0025	Fungi	Basidiomycota	Microbotryomycetes	Kriegeriales	Kriegeriaceae	Phenoliferia	unclassified_Phenoliferia	0	0	0	0	0	0	0	0	0	0	0	0	0	0	0	0	0	0	0	0	0	0	0	0	0	0	0	1	3	0
231212	order	Leucosporidiales	0.0012	Fungi	Basidiomycota	Microbotryomycetes	Leucosporidiales				1	2	2	2	4	1	1	6	1	0	0	5	0	0	0	0	0	4	3	1	2	1	0	1	0	0	1	0	0	0
1163720	family	Leucosporidiaceae	0.0012	Fungi	Basidiomycota	Microbotryomycetes	Leucosporidiales	Leucosporidiaceae			1	2	2	2	4	1	1	6	1	0	0	5	0	0	0	0	0	4	3	1	2	1	0	1	0	0	1	0	0	0
5277	genus	Leucosporidium	0.0012	Fungi	Basidiomycota	Microbotryomycetes	Leucosporidiales	Leucosporidiaceae	Leucosporidium		1	2	2	2	4	1	1	6	1	0	0	5	0	0	0	0	0	4	3	1	2	1	0	1	0	0	1	0	0	0
231204	species	Leucosporidium golubevii	0.0002	Fungi	Basidiomycota	Microbotryomycetes	Leucosporidiales	Leucosporidiaceae	Leucosporidium	Leucosporidium golubevii	0	0	0	0	0	0	0	0	0	0	0	0	0	0	0	0	0	0	0	0	0	0	0	0	0	0	0	0	0	0
115111	species	Leucosporidium intermedium	0.0012	Fungi	Basidiomycota	Microbotryomycetes	Leucosporidiales	Leucosporidiaceae	Leucosporidium	Leucosporidium intermedium	1	0	2	2	4	0	1	6	1	0	0	5	0	0	0	0	0	4	3	1	2	1	0	1	0	0	1	0	0	0
	species	unclassified_Leucosporidium	0.0009	Fungi	Basidiomycota	Microbotryomycetes	Leucosporidiales	Leucosporidiaceae	Leucosporidium	unclassified_Leucosporidium	0	2	0	0	0	1	0	0	0	0	0	0	0	0	0	0	0	0	0	0	0	0	0	0	0	0	0	0	0	0
55070	order	Microbotryales	0.0002	Fungi	Basidiomycota	Microbotryomycetes	Microbotryales				0	0	0	0	0	0	0	0	0	0	0	0	0	0	0	0	1	0	0	0	0	0	0	0	0	0	0	0	0	0
55071	family	Microbotryaceae	0.0001	Fungi	Basidiomycota	Microbotryomycetes	Microbotryales	Microbotryaceae			0	0	0	0	0	0	0	0	0	0	0	0	0	0	0	0	1	0	0	0	0	0	0	0	0	0	0	0	0	0
34416	genus	Microbotryum	0.0001	Fungi	Basidiomycota	Microbotryomycetes	Microbotryales	Microbotryaceae	Microbotryum		0	0	0	0	0	0	0	0	0	0	0	0	0	0	0	0	1	0	0	0	0	0	0	0	0	0	0	0	0	0
55072	species	Microbotryum reticulatum	0.0001	Fungi	Basidiomycota	Microbotryomycetes	Microbotryales	Microbotryaceae	Microbotryum	Microbotryum reticulatum	0	0	0	0	0	0	0	0	0	0	0	0	0	0	0	0	1	0	0	0	0	0	0	0	0	0	0	0	0	0
63282	family	Ustilentylomataceae	0.0002	Fungi	Basidiomycota	Microbotryomycetes	Microbotryales	Ustilentylomataceae			0	0	0	0	0	0	0	0	0	0	0	0	0	0	0	0	0	0	0	0	0	0	0	0	0	0	0	0	0	0
63292	genus	Ustilentyloma	0.0002	Fungi	Basidiomycota	Microbotryomycetes	Microbotryales	Ustilentylomataceae	Ustilentyloma		0	0	0	0	0	0	0	0	0	0	0	0	0	0	0	0	0	0	0	0	0	0	0	0	0	0	0	0	0	0
106009	species	Ustilentyloma graminis	0.0002	Fungi	Basidiomycota	Microbotryomycetes	Microbotryales	Ustilentylomataceae	Ustilentyloma	Ustilentyloma graminis	0	0	0	0	0	0	0	0	0	0	0	0	0	0	0	0	0	0	0	0	0	0	0	0	0	0	0	0	0	0
231213	order	Sporidiobolales	0.0026	Fungi	Basidiomycota	Microbotryomycetes	Sporidiobolales				0	0	0	0	0	4	0	2	0	0	1	0	0	3	0	0	0	0	0	0	0	0	0	0	0	0	0	0	11	0
1799696	family	Sporidiobolaceae	0.0026	Fungi	Basidiomycota	Microbotryomycetes	Sporidiobolales	Sporidiobolaceae			0	0	0	0	0	4	0	2	0	0	1	0	0	3	0	0	0	0	0	0	0	0	0	0	0	0	0	0	11	0
1799703	genus	Rhodosporidiobolus	0.0002	Fungi	Basidiomycota	Microbotryomycetes	Sporidiobolales	Sporidiobolaceae	Rhodosporidiobolus		0	0	0	0	0	0	0	0	0	0	0	0	0	0	0	0	0	0	0	0	0	0	0	0	0	0	0	0	0	0
255053	species	Rhodosporidiobolus colostri	0.0002	Fungi	Basidiomycota	Microbotryomycetes	Sporidiobolales	Sporidiobolaceae	Rhodosporidiobolus	Rhodosporidiobolus colostri	0	0	0	0	0	0	0	0	0	0	0	0	0	0	0	0	0	0	0	0	0	0	0	0	0	0	0	0	0	0
5533	genus	Rhodotorula	0.0023	Fungi	Basidiomycota	Microbotryomycetes	Sporidiobolales	Sporidiobolaceae	Rhodotorula		0	0	0	0	0	0	0	0	0	0	0	0	0	0	0	0	0	0	0	0	0	0	0	0	0	0	0	0	1	0
5537	species	Rhodotorula mucilaginosa	0.0001	Fungi	Basidiomycota	Microbotryomycetes	Sporidiobolales	Sporidiobolaceae	Rhodotorula	Rhodotorula mucilaginosa	0	0	0	0	0	0	0	0	0	0	0	0	0	0	0	0	0	0	0	0	0	0	0	0	0	0	0	0	1	0
	species	unclassified_Rhodotorula	0.0023	Fungi	Basidiomycota	Microbotryomycetes	Sporidiobolales	Sporidiobolaceae	Rhodotorula	unclassified_Rhodotorula	0	0	0	0	0	0	0	0	0	0	0	0	0	0	0	0	0	0	0	0	0	0	0	0	0	0	0	0	0	0
5001	genus	Sporidiobolus	0.0002	Fungi	Basidiomycota	Microbotryomycetes	Sporidiobolales	Sporidiobolaceae	Sporidiobolus		0	0	0	0	0	0	0	2	0	0	0	0	0	0	0	0	0	0	0	0	0	0	0	0	0	0	0	0	0	0
5005	species	Sporidiobolus salmonicolor	0.0002	Fungi	Basidiomycota	Microbotryomycetes	Sporidiobolales	Sporidiobolaceae	Sporidiobolus	Sporidiobolus salmonicolor	0	0	0	0	0	0	0	2	0	0	0	0	0	0	0	0	0	0	0	0	0	0	0	0	0	0	0	0	0	0
5429	genus	Sporobolomyces	0.0021	Fungi	Basidiomycota	Microbotryomycetes	Sporidiobolales	Sporidiobolaceae	Sporobolomyces		0	0	0	0	0	4	0	0	0	0	1	0	0	1	0	0	0	0	0	0	0	0	0	0	0	0	0	0	10	0
40563	species	Sporobolomyces roseus	0.0021	Fungi	Basidiomycota	Microbotryomycetes	Sporidiobolales	Sporidiobolaceae	Sporobolomyces	Sporobolomyces roseus	0	0	0	0	0	0	0	0	0	0	0	0	0	0	0	0	0	0	0	0	0	0	0	0	0	0	0	0	10	0
	species	unclassified_Sporobolomyces	0.0004	Fungi	Basidiomycota	Microbotryomycetes	Sporidiobolales	Sporidiobolaceae	Sporobolomyces	unclassified_Sporobolomyces	0	0	0	0	0	4	0	0	0	0	1	0	0	1	0	0	0	0	0	0	0	0	0	0	0	0	0	0	0	0
	genus	unclassified_Sporidiobolaceae	0.0002	Fungi	Basidiomycota	Microbotryomycetes	Sporidiobolales	Sporidiobolaceae	unclassified_Sporidiobolaceae		0	0	0	0	0	0	0	0	0	0	0	0	0	2	0	0	0	0	0	0	0	0	0	0	0	0	0	0	0	0
	order	[Chrysozymaceae]	0.0025	Fungi	Basidiomycota	Microbotryomycetes	[Chrysozymaceae]				7	0	3	2	1	1	1	0	0	0	1	1	0	0	0	0	0	0	0	0	0	0	2	0	0	0	0	0	0	0
1799785	family	Chrysozymaceae	0.0025	Fungi	Basidiomycota	Microbotryomycetes	[Chrysozymaceae]	Chrysozymaceae			7	0	3	2	1	1	1	0	0	0	1	1	0	0	0	0	0	0	0	0	0	0	2	0	0	0	0	0	0	0
1801564	genus	Oberwinklerozyma	0.0003	Fungi	Basidiomycota	Microbotryomycetes	[Chrysozymaceae]	Chrysozymaceae	Oberwinklerozyma		0	0	0	0	0	0	0	0	0	0	0	0	0	0	0	0	0	0	0	0	0	0	0	0	0	0	0	0	0	0
576573	species	Oberwinklerozyma straminea	0.0003	Fungi	Basidiomycota	Microbotryomycetes	[Chrysozymaceae]	Chrysozymaceae	Oberwinklerozyma	Oberwinklerozyma straminea	0	0	0	0	0	0	0	0	0	0	0	0	0	0	0	0	0	0	0	0	0	0	0	0	0	0	0	0	0	0
1801567	genus	Slooffia	0.0024	Fungi	Basidiomycota	Microbotryomycetes	[Chrysozymaceae]	Chrysozymaceae	Slooffia		7	0	3	2	1	0	1	0	0	0	0	1	0	0	0	0	0	0	0	0	0	0	0	0	0	0	0	0	0	0
106006	species	Slooffia cresolica	0.0024	Fungi	Basidiomycota	Microbotryomycetes	[Chrysozymaceae]	Chrysozymaceae	Slooffia	Slooffia cresolica	7	0	3	2	1	0	1	0	0	0	0	1	0	0	0	0	0	0	0	0	0	0	0	0	0	0	0	0	0	0
1803525	genus	Udeniozyma	0.0024	Fungi	Basidiomycota	Microbotryomycetes	[Chrysozymaceae]	Chrysozymaceae	Udeniozyma		0	0	0	0	0	1	0	0	0	0	1	0	0	0	0	0	0	0	0	0	0	0	2	0	0	0	0	0	0	0
106007	species	Udeniozyma ferulica	0.0024	Fungi	Basidiomycota	Microbotryomycetes	[Chrysozymaceae]	Chrysozymaceae	Udeniozyma	Udeniozyma ferulica	0	0	0	0	0	1	0	0	0	0	1	0	0	0	0	0	0	0	0	0	0	0	2	0	0	0	0	0	0	0
	order	[Curvibasidium]	0.0001	Fungi	Basidiomycota	Microbotryomycetes	[Curvibasidium]				0	0	0	0	0	0	0	0	0	0	0	0	0	0	0	0	0	0	0	0	0	0	0	0	0	0	0	0	0	0
	family	[Curvibasidium]	0.0001	Fungi	Basidiomycota	Microbotryomycetes	[Curvibasidium]	[Curvibasidium]			0	0	0	0	0	0	0	0	0	0	0	0	0	0	0	0	0	0	0	0	0	0	0	0	0	0	0	0	0	0
256806	genus	Curvibasidium	0.0001	Fungi	Basidiomycota	Microbotryomycetes	[Curvibasidium]	[Curvibasidium]	Curvibasidium		0	0	0	0	0	0	0	0	0	0	0	0	0	0	0	0	0	0	0	0	0	0	0	0	0	0	0	0	0	0
	species	unclassified_Curvibasidium	0.0001	Fungi	Basidiomycota	Microbotryomycetes	[Curvibasidium]	[Curvibasidium]	Curvibasidium	unclassified_Curvibasidium	0	0	0	0	0	0	0	0	0	0	0	0	0	0	0	0	0	0	0	0	0	0	0	0	0	0	0	0	0	0
	order	unclassified_Microbotryomycetes	0.1012	Fungi	Basidiomycota	Microbotryomycetes	unclassified_Microbotryomycetes				2	4	0	0	0	0	1	0	2	0	0	0	0	13	1	0	1	0	0	16	2	0	4	0	0	0	0	0	2	0
162484	class	Pucciniomycetes	0.0004	Fungi	Basidiomycota	Pucciniomycetes					0	0	0	0	0	0	0	0	0	0	0	4	0	0	0	0	0	0	0	0	0	0	0	0	0	0	0	4	0	0
105989	order	Platygloeales	0.0004	Fungi	Basidiomycota	Pucciniomycetes	Platygloeales				0	0	0	0	0	0	0	0	0	0	0	4	0	0	0	0	0	0	0	0	0	0	0	0	0	0	0	4	0	0
	family	unclassified_Platygloeales	0.0004	Fungi	Basidiomycota	Pucciniomycetes	Platygloeales	unclassified_Platygloeales			0	0	0	0	0	0	0	0	0	0	0	4	0	0	0	0	0	0	0	0	0	0	0	0	0	0	0	4	0	0
5244	order	Septobasidiales	0.0001	Fungi	Basidiomycota	Pucciniomycetes	Septobasidiales				0	0	0	0	0	0	0	0	0	0	0	0	0	0	0	0	0	0	0	0	0	0	0	0	0	0	0	0	0	0
5245	family	Septobasidiaceae	0.0001	Fungi	Basidiomycota	Pucciniomycetes	Septobasidiales	Septobasidiaceae			0	0	0	0	0	0	0	0	0	0	0	0	0	0	0	0	0	0	0	0	0	0	0	0	0	0	0	0	0	0
5246	genus	Septobasidium	0.0001	Fungi	Basidiomycota	Pucciniomycetes	Septobasidiales	Septobasidiaceae	Septobasidium		0	0	0	0	0	0	0	0	0	0	0	0	0	0	0	0	0	0	0	0	0	0	0	0	0	0	0	0	0	0
	species	unclassified_Septobasidium	0.0001	Fungi	Basidiomycota	Pucciniomycetes	Septobasidiales	Septobasidiaceae	Septobasidium	unclassified_Septobasidium	0	0	0	0	0	0	0	0	0	0	0	0	0	0	0	0	0	0	0	0	0	0	0	0	0	0	0	0	0	0
155616	class	Tremellomycetes	0.2043	Fungi	Basidiomycota	Tremellomycetes					1857	71	1025	1104	951	19	1054	1169	1077	302	24	623	244	64	747	310	48	921	273	32	1430	1273	98	2095	586	48	1028	377	18	600
90883	order	Cystofilobasidiales	0.0014	Fungi	Basidiomycota	Tremellomycetes	Cystofilobasidiales				1	1	3	2	5	0	0	3	2	1	0	0	4	1	2	0	2	1	2	0	1	2	0	8	0	0	0	0	0	0
165808	family	Cystofilobasidiaceae	0.0004	Fungi	Basidiomycota	Tremellomycetes	Cystofilobasidiales	Cystofilobasidiaceae			0	0	0	0	0	0	0	1	0	0	0	0	0	0	0	0	0	0	0	0	0	0	0	1	0	0	0	0	0	0
5410	genus	Cystofilobasidium	0.0004	Fungi	Basidiomycota	Tremellomycetes	Cystofilobasidiales	Cystofilobasidiaceae	Cystofilobasidium		0	0	0	0	0	0	0	1	0	0	0	0	0	0	0	0	0	0	0	0	0	0	0	1	0	0	0	0	0	0
5412	species	Cystofilobasidium capitatum	0.0004	Fungi	Basidiomycota	Tremellomycetes	Cystofilobasidiales	Cystofilobasidiaceae	Cystofilobasidium	Cystofilobasidium capitatum	0	0	0	0	0	0	0	1	0	0	0	0	0	0	0	0	0	0	0	0	0	0	0	1	0	0	0	0	0	0
1851551	family	Mrakiaceae	0.001	Fungi	Basidiomycota	Tremellomycetes	Cystofilobasidiales	Mrakiaceae			1	1	3	2	5	0	0	2	2	1	0	0	4	1	2	0	2	1	2	0	1	2	0	7	0	0	0	0	0	0
84741	genus	Itersonilia	0.0001	Fungi	Basidiomycota	Tremellomycetes	Cystofilobasidiales	Mrakiaceae	Itersonilia		0	0	0	0	0	0	0	0	0	0	0	0	0	0	0	0	0	0	0	0	0	0	0	0	0	0	0	0	0	0
184025	species	Itersonilia pannonica	0.0001	Fungi	Basidiomycota	Tremellomycetes	Cystofilobasidiales	Mrakiaceae	Itersonilia	Itersonilia pannonica	0	0	0	0	0	0	0	0	0	0	0	0	0	0	0	0	0	0	0	0	0	0	0	0	0	0	0	0	0	0
29901	genus	Mrakia	0.0005	Fungi	Basidiomycota	Tremellomycetes	Cystofilobasidiales	Mrakiaceae	Mrakia		1	0	3	2	5	0	0	2	2	1	0	0	4	0	2	0	2	1	2	0	1	2	0	7	0	0	0	0	0	0
	species	unclassified_Mrakia	0.0005	Fungi	Basidiomycota	Tremellomycetes	Cystofilobasidiales	Mrakiaceae	Mrakia	unclassified_Mrakia	1	0	3	2	5	0	0	2	2	1	0	0	4	0	2	0	2	1	2	0	1	2	0	7	0	0	0	0	0	0
415704	genus	Tausonia	0.0007	Fungi	Basidiomycota	Tremellomycetes	Cystofilobasidiales	Mrakiaceae	Tausonia		0	1	0	0	0	0	0	0	0	0	0	0	0	1	0	0	0	0	0	0	0	0	0	0	0	0	0	0	0	0
82525	species	Tausonia pullulans	0.0007	Fungi	Basidiomycota	Tremellomycetes	Cystofilobasidiales	Mrakiaceae	Tausonia	Tausonia pullulans	0	1	0	0	0	0	0	0	0	0	0	0	0	1	0	0	0	0	0	0	0	0	0	0	0	0	0	0	0	0
42658	genus	Udeniomyces	0.0001	Fungi	Basidiomycota	Tremellomycetes	Cystofilobasidiales	Mrakiaceae	Udeniomyces		0	0	0	0	0	0	0	0	0	0	0	0	0	0	0	0	0	0	0	0	0	0	0	0	0	0	0	0	0	0
42660	species	Udeniomyces puniceus	0.0001	Fungi	Basidiomycota	Tremellomycetes	Cystofilobasidiales	Mrakiaceae	Udeniomyces	Udeniomyces puniceus	0	0	0	0	0	0	0	0	0	0	0	0	0	0	0	0	0	0	0	0	0	0	0	0	0	0	0	0	0	0
90886	order	Filobasidiales	0.0306	Fungi	Basidiomycota	Tremellomycetes	Filobasidiales				278	21	102	172	86	11	198	115	118	23	4	57	20	16	60	19	7	85	31	15	237	146	20	65	20	8	72	25	3	44
5408	family	Filobasidiaceae	0.0087	Fungi	Basidiomycota	Tremellomycetes	Filobasidiales	Filobasidiaceae			0	0	0	0	0	0	0	0	0	2	0	3	0	0	0	0	0	0	0	0	0	0	0	0	0	0	0	11	0	0
5209	genus	Filobasidium	0.0008	Fungi	Basidiomycota	Tremellomycetes	Filobasidiales	Filobasidiaceae	Filobasidium		0	0	0	0	0	0	0	0	0	0	0	0	0	0	0	0	0	0	0	0	0	0	0	0	0	0	0	11	0	0
104409	species	Filobasidium magnum	0.0001	Fungi	Basidiomycota	Tremellomycetes	Filobasidiales	Filobasidiaceae	Filobasidium	Filobasidium magnum	0	0	0	0	0	0	0	0	0	0	0	0	0	0	0	0	0	0	0	0	0	0	0	0	0	0	0	2	0	0
104416	species	Filobasidium wieringae	0.0006	Fungi	Basidiomycota	Tremellomycetes	Filobasidiales	Filobasidiaceae	Filobasidium	Filobasidium wieringae	0	0	0	0	0	0	0	0	0	0	0	0	0	0	0	0	0	0	0	0	0	0	0	0	0	0	0	8	0	0
	species	unclassified_Filobasidium	0.0001	Fungi	Basidiomycota	Tremellomycetes	Filobasidiales	Filobasidiaceae	Filobasidium	unclassified_Filobasidium	0	0	0	0	0	0	0	0	0	0	0	0	0	0	0	0	0	0	0	0	0	0	0	0	0	0	0	1	0	0
1851509	genus	Naganishia	0.0087	Fungi	Basidiomycota	Tremellomycetes	Filobasidiales	Filobasidiaceae	Naganishia		0	0	0	0	0	0	0	0	0	2	0	3	0	0	0	0	0	0	0	0	0	0	0	0	0	0	0	0	0	0
92952	species	Naganishia adeliensis	0.002	Fungi	Basidiomycota	Tremellomycetes	Filobasidiales	Filobasidiaceae	Naganishia	Naganishia adeliensis	0	0	0	0	0	0	0	0	0	2	0	3	0	0	0	0	0	0	0	0	0	0	0	0	0	0	0	0	0	0
	species	unclassified_Naganishia	0.0079	Fungi	Basidiomycota	Tremellomycetes	Filobasidiales	Filobasidiaceae	Naganishia	unclassified_Naganishia	0	0	0	0	0	0	0	0	0	0	0	0	0	0	0	0	0	0	0	0	0	0	0	0	0	0	0	0	0	0
1851565	family	Piskurozymaceae	0.0306	Fungi	Basidiomycota	Tremellomycetes	Filobasidiales	Piskurozymaceae			278	21	102	172	86	11	198	115	118	21	4	54	20	16	60	19	7	85	31	15	237	146	20	65	20	8	72	14	3	44
1851575	genus	Solicoccozyma	0.0306	Fungi	Basidiomycota	Tremellomycetes	Filobasidiales	Piskurozymaceae	Solicoccozyma		278	21	102	172	86	11	198	115	117	21	4	54	20	16	60	19	7	85	31	15	237	146	20	65	20	8	72	14	3	44
89915	species	Solicoccozyma aeria	0.0078	Fungi	Basidiomycota	Tremellomycetes	Filobasidiales	Piskurozymaceae	Solicoccozyma	Solicoccozyma aeria	2	11	14	0	18	7	0	28	0	7	1	1	4	9	0	4	3	1	9	9	2	37	7	1	8	4	1	9	3	0
104414	species	Solicoccozyma terricola	0.0243	Fungi	Basidiomycota	Tremellomycetes	Filobasidiales	Piskurozymaceae	Solicoccozyma	Solicoccozyma terricola	221	3	49	143	47	0	172	53	98	8	2	39	11	4	47	2	3	53	15	1	170	74	7	29	2	1	35	0	0	35
	species	unclassified_Solicoccozyma	0.0082	Fungi	Basidiomycota	Tremellomycetes	Filobasidiales	Piskurozymaceae	Solicoccozyma	unclassified_Solicoccozyma	55	7	39	29	21	4	26	34	19	6	1	14	5	3	13	13	1	31	7	5	65	35	6	35	10	3	36	5	0	9
	genus	unclassified_Piskurozymaceae	0.0001	Fungi	Basidiomycota	Tremellomycetes	Filobasidiales	Piskurozymaceae	unclassified_Piskurozymaceae		0	0	0	0	0	0	0	0	1	0	0	0	0	0	0	0	0	0	0	0	0	0	0	0	0	0	0	0	0	0
	family	unclassified_Filobasidiales	0.0001	Fungi	Basidiomycota	Tremellomycetes	Filobasidiales	unclassified_Filobasidiales			0	0	0	0	0	0	0	0	0	0	0	0	0	0	0	0	0	0	0	0	0	0	0	0	0	0	0	0	0	0
5234	order	Tremellales	0.024	Fungi	Basidiomycota	Tremellomycetes	Tremellales				39	20	48	41	49	3	49	40	43	5	3	12	16	16	31	16	2	37	13	2	47	72	7	77	21	4	37	345	12	13
1905116	family	Bulleraceae	0.0001	Fungi	Basidiomycota	Tremellomycetes	Tremellales	Bulleraceae			0	0	0	0	0	0	0	0	0	0	0	0	0	0	0	0	0	0	0	0	0	0	0	0	0	0	0	1	0	0
4970	genus	Bullera	0.0001	Fungi	Basidiomycota	Tremellomycetes	Tremellales	Bulleraceae	Bullera		0	0	0	0	0	0	0	0	0	0	0	0	0	0	0	0	0	0	0	0	0	0	0	0	0	0	0	1	0	0
	species	unclassified_Bullera	0.0001	Fungi	Basidiomycota	Tremellomycetes	Tremellales	Bulleraceae	Bullera	unclassified_Bullera	0	0	0	0	0	0	0	0	0	0	0	0	0	0	0	0	0	0	0	0	0	0	0	0	0	0	0	1	0	0
1884640	family	Bulleribasidiaceae	0.0155	Fungi	Basidiomycota	Tremellomycetes	Tremellales	Bulleribasidiaceae			0	2	3	0	2	1	0	0	0	0	0	0	1	1	0	0	0	0	0	0	0	0	0	0	0	0	0	223	4	1
165440	genus	Dioszegia	0.0022	Fungi	Basidiomycota	Tremellomycetes	Tremellales	Bulleribasidiaceae	Dioszegia		0	0	0	0	0	0	0	0	0	0	0	0	0	0	0	0	0	0	0	0	0	0	0	0	0	0	0	6	0	0
4973	species	Dioszegia aurantiaca	0.0012	Fungi	Basidiomycota	Tremellomycetes	Tremellales	Bulleribasidiaceae	Dioszegia	Dioszegia aurantiaca	0	0	0	0	0	0	0	0	0	0	0	0	0	0	0	0	0	0	0	0	0	0	0	0	0	0	0	0	0	0
	species	unclassified_Dioszegia	0.001	Fungi	Basidiomycota	Tremellomycetes	Tremellales	Bulleribasidiaceae	Dioszegia	unclassified_Dioszegia	0	0	0	0	0	0	0	0	0	0	0	0	0	0	0	0	0	0	0	0	0	0	0	0	0	0	0	6	0	0
663591	genus	Hannaella	0.0002	Fungi	Basidiomycota	Tremellomycetes	Tremellales	Bulleribasidiaceae	Hannaella		0	0	0	0	0	0	0	0	0	0	0	0	1	0	0	0	0	0	0	0	0	0	0	0	0	0	0	1	0	0
1415903	species	Hannaella coprosmae	0.0002	Fungi	Basidiomycota	Tremellomycetes	Tremellales	Bulleribasidiaceae	Hannaella	Hannaella coprosmae	0	0	0	0	0	0	0	0	0	0	0	0	1	0	0	0	0	0	0	0	0	0	0	0	0	0	0	1	0	0
	species	unclassified_Hannaella	0.0001	Fungi	Basidiomycota	Tremellomycetes	Tremellales	Bulleribasidiaceae	Hannaella	unclassified_Hannaella	0	0	0	0	0	0	0	0	0	0	0	0	0	0	0	0	0	0	0	0	0	0	0	0	0	0	0	0	0	0
1891946	genus	Vishniacozyma	0.0148	Fungi	Basidiomycota	Tremellomycetes	Tremellales	Bulleribasidiaceae	Vishniacozyma		0	2	3	0	2	1	0	0	0	0	0	0	0	1	0	0	0	0	0	0	0	0	0	0	0	0	0	213	4	1
214994	species	Vishniacozyma carnescens	0.0023	Fungi	Basidiomycota	Tremellomycetes	Tremellales	Bulleribasidiaceae	Vishniacozyma	Vishniacozyma carnescens	0	0	0	0	0	0	0	0	0	0	0	0	0	0	0	0	0	0	0	0	0	0	0	0	0	0	0	23	1	0
89920	species	Vishniacozyma dimennae	0.0001	Fungi	Basidiomycota	Tremellomycetes	Tremellales	Bulleribasidiaceae	Vishniacozyma	Vishniacozyma dimennae	0	0	0	0	0	0	0	0	0	0	0	0	0	0	0	0	0	0	0	0	0	0	0	0	0	0	0	1	0	0
151289	species	Vishniacozyma tephrensis	0.0124	Fungi	Basidiomycota	Tremellomycetes	Tremellales	Bulleribasidiaceae	Vishniacozyma	Vishniacozyma tephrensis	0	1	3	0	2	1	0	0	0	0	0	0	0	1	0	0	0	0	0	0	0	0	0	0	0	0	0	178	3	1
	species	unclassified_Vishniacozyma	0.0012	Fungi	Basidiomycota	Tremellomycetes	Tremellales	Bulleribasidiaceae	Vishniacozyma	unclassified_Vishniacozyma	0	1	0	0	0	0	0	0	0	0	0	0	0	0	0	0	0	0	0	0	0	0	0	0	0	0	0	11	0	0
	genus	unclassified_Bulleribasidiaceae	0.0002	Fungi	Basidiomycota	Tremellomycetes	Tremellales	Bulleribasidiaceae	unclassified_Bulleribasidiaceae		0	0	0	0	0	0	0	0	0	0	0	0	0	0	0	0	0	0	0	0	0	0	0	0	0	0	0	3	0	0
1905117	family	Carcinomycetaceae	0.0001	Fungi	Basidiomycota	Tremellomycetes	Tremellales	Carcinomycetaceae			0	0	0	0	0	0	1	0	0	0	0	0	0	0	0	0	0	0	0	0	0	0	0	0	0	0	0	0	0	0
1905118	genus	Carcinomyces	0.0001	Fungi	Basidiomycota	Tremellomycetes	Tremellales	Carcinomycetaceae	Carcinomyces		0	0	0	0	0	0	1	0	0	0	0	0	0	0	0	0	0	0	0	0	0	0	0	0	0	0	0	0	0	0
1041194	species	Carcinomyces effibulatus	0.0001	Fungi	Basidiomycota	Tremellomycetes	Tremellales	Carcinomycetaceae	Carcinomyces	Carcinomyces effibulatus	0	0	0	0	0	0	1	0	0	0	0	0	0	0	0	0	0	0	0	0	0	0	0	0	0	0	0	0	0	0
	species	unclassified_Carcinomyces	0.0001	Fungi	Basidiomycota	Tremellomycetes	Tremellales	Carcinomycetaceae	Carcinomyces	unclassified_Carcinomyces	0	0	0	0	0	0	0	0	0	0	0	0	0	0	0	0	0	0	0	0	0	0	0	0	0	0	0	0	0	0
1884633	family	Cryptococcaceae	0.0001	Fungi	Basidiomycota	Tremellomycetes	Tremellales	Cryptococcaceae			0	0	0	0	0	0	0	0	1	0	0	0	0	0	0	0	0	0	0	0	0	0	0	0	0	0	0	0	0	0
5206	genus	Cryptococcus	0.0001	Fungi	Basidiomycota	Tremellomycetes	Tremellales	Cryptococcaceae	Cryptococcus		0	0	0	0	0	0	0	0	1	0	0	0	0	0	0	0	0	0	0	0	0	0	0	0	0	0	0	0	0	0
1565340	species	Cryptococcus sp. 2 MG34	0.0001	Fungi	Basidiomycota	Tremellomycetes	Tremellales	Cryptococcaceae	Cryptococcus	Cryptococcus sp. 2 MG34	0	0	0	0	0	0	0	0	0	0	0	0	0	0	0	0	0	0	0	0	0	0	0	0	0	0	0	0	0	0
1280516	species	Cryptococcus sp. P40A001	0.0001	Fungi	Basidiomycota	Tremellomycetes	Tremellales	Cryptococcaceae	Cryptococcus	Cryptococcus sp. P40A001	0	0	0	0	0	0	0	0	0	0	0	0	0	0	0	0	0	0	0	0	0	0	0	0	0	0	0	0	0	0
488088	species	Cryptococcus sp. YSAR16	0.0001	Fungi	Basidiomycota	Tremellomycetes	Tremellales	Cryptococcaceae	Cryptococcus	Cryptococcus sp. YSAR16	0	0	0	0	0	0	0	0	1	0	0	0	0	0	0	0	0	0	0	0	0	0	0	0	0	0	0	0	0	0
1910893	family	Cuniculitremaceae	0.0001	Fungi	Basidiomycota	Tremellomycetes	Tremellales	Cuniculitremaceae			0	0	0	1	0	0	0	0	0	0	0	0	0	0	0	0	0	0	0	0	0	0	0	0	0	0	0	0	0	0
	genus	unclassified_Cuniculitremaceae	0.0001	Fungi	Basidiomycota	Tremellomycetes	Tremellales	Cuniculitremaceae	unclassified_Cuniculitremaceae		0	0	0	1	0	0	0	0	0	0	0	0	0	0	0	0	0	0	0	0	0	0	0	0	0	0	0	0	0	0
1581159	family	Rhynchogastremataceae	0.0053	Fungi	Basidiomycota	Tremellomycetes	Tremellales	Rhynchogastremataceae			3	9	0	0	0	1	0	0	0	0	3	0	0	13	1	0	0	0	7	1	0	1	6	0	0	4	0	3	1	0
189450	genus	Papiliotrema	0.0053	Fungi	Basidiomycota	Tremellomycetes	Tremellales	Rhynchogastremataceae	Papiliotrema		3	9	0	0	0	1	0	0	0	0	3	0	0	13	1	0	0	0	7	1	0	1	6	0	0	4	0	3	1	0
214993	species	Papiliotrema flavescens	0.0003	Fungi	Basidiomycota	Tremellomycetes	Tremellales	Rhynchogastremataceae	Papiliotrema	Papiliotrema flavescens	0	0	0	0	0	0	0	0	0	0	0	0	0	0	0	0	0	0	0	0	0	0	0	0	0	0	0	0	0	0
5418	species	Papiliotrema laurentii	0.0053	Fungi	Basidiomycota	Tremellomycetes	Tremellales	Rhynchogastremataceae	Papiliotrema	Papiliotrema laurentii	3	9	0	0	0	1	0	0	0	0	3	0	0	13	1	0	0	0	7	1	0	1	6	0	0	4	0	3	0	0
	species	unclassified_Papiliotrema	0.0001	Fungi	Basidiomycota	Tremellomycetes	Tremellales	Rhynchogastremataceae	Papiliotrema	unclassified_Papiliotrema	0	0	0	0	0	0	0	0	0	0	0	0	0	0	0	0	0	0	0	0	0	0	0	0	0	0	0	0	1	0
	genus	unclassified_Rhynchogastremataceae	0.0002	Fungi	Basidiomycota	Tremellomycetes	Tremellales	Rhynchogastremataceae	unclassified_Rhynchogastremataceae		0	0	0	0	0	0	0	0	0	0	0	0	0	0	0	0	0	0	0	0	0	0	0	0	0	0	0	0	0	0
5215	family	Tremellaceae	0.0048	Fungi	Basidiomycota	Tremellomycetes	Tremellales	Tremellaceae			0	0	1	0	0	0	0	0	0	0	0	0	0	0	0	0	0	0	0	0	0	0	0	0	0	0	0	0	0	0
105767	genus	Tremella	0.0048	Fungi	Basidiomycota	Tremellomycetes	Tremellales	Tremellaceae	Tremella		0	0	1	0	0	0	0	0	0	0	0	0	0	0	0	0	0	0	0	0	0	0	0	0	0	0	0	0	0	0
588751	species	Tremella sp. EN32S03	0.0048	Fungi	Basidiomycota	Tremellomycetes	Tremellales	Tremellaceae	Tremella	Tremella sp. EN32S03	0	0	1	0	0	0	0	0	0	0	0	0	0	0	0	0	0	0	0	0	0	0	0	0	0	0	0	0	0	0
1890237	family	Trimorphomycetaceae	0.0001	Fungi	Basidiomycota	Tremellomycetes	Tremellales	Trimorphomycetaceae			0	0	0	0	0	0	0	0	0	0	0	0	0	0	0	0	0	0	0	0	0	0	0	0	0	0	0	0	0	0
1890244	genus	Saitozyma	0.0001	Fungi	Basidiomycota	Tremellomycetes	Tremellales	Trimorphomycetaceae	Saitozyma		0	0	0	0	0	0	0	0	0	0	0	0	0	0	0	0	0	0	0	0	0	0	0	0	0	0	0	0	0	0
5416	species	Saitozyma flava	0.0001	Fungi	Basidiomycota	Tremellomycetes	Tremellales	Trimorphomycetaceae	Saitozyma	Saitozyma flava	0	0	0	0	0	0	0	0	0	0	0	0	0	0	0	0	0	0	0	0	0	0	0	0	0	0	0	0	0	0
	family	unclassified_Tremellales	0.0107	Fungi	Basidiomycota	Tremellomycetes	Tremellales	unclassified_Tremellales			36	9	44	40	47	1	48	40	42	5	0	12	15	2	30	16	2	37	6	1	47	71	1	77	21	0	37	118	7	12
1851469	order	Trichosporonales	0.0162	Fungi	Basidiomycota	Tremellomycetes	Trichosporonales				6	1	0	5	0	0	3	0	9	0	0	149	0	1	4	0	2	8	0	0	10	0	0	3	1	0	2	2	0	3
1851470	family	Tetragoniomycetaceae	0.0012	Fungi	Basidiomycota	Tremellomycetes	Trichosporonales	Tetragoniomycetaceae			0	0	0	0	0	0	0	0	0	0	0	0	0	0	0	0	0	0	0	0	0	0	0	0	0	0	0	0	0	0
1041508	genus	Tetragoniomyces	0.0012	Fungi	Basidiomycota	Tremellomycetes	Trichosporonales	Tetragoniomycetaceae	Tetragoniomyces		0	0	0	0	0	0	0	0	0	0	0	0	0	0	0	0	0	0	0	0	0	0	0	0	0	0	0	0	0	0
1041509	species	Tetragoniomyces uliginosus	0.0012	Fungi	Basidiomycota	Tremellomycetes	Trichosporonales	Tetragoniomycetaceae	Tetragoniomyces	Tetragoniomyces uliginosus	0	0	0	0	0	0	0	0	0	0	0	0	0	0	0	0	0	0	0	0	0	0	0	0	0	0	0	0	0	0
1759442	family	Trichosporonaceae	0.0162	Fungi	Basidiomycota	Tremellomycetes	Trichosporonales	Trichosporonaceae			6	1	0	5	0	0	3	0	9	0	0	149	0	1	4	0	2	8	0	0	10	0	0	3	1	0	2	2	0	3
105983	genus	Apiotrichum	0.0001	Fungi	Basidiomycota	Tremellomycetes	Trichosporonales	Trichosporonaceae	Apiotrichum		0	0	0	0	0	0	0	0	0	0	0	1	0	0	0	0	0	0	0	0	0	0	0	0	0	0	0	0	0	0
	species	unclassified_Apiotrichum	0.0001	Fungi	Basidiomycota	Tremellomycetes	Trichosporonales	Trichosporonaceae	Apiotrichum	unclassified_Apiotrichum	0	0	0	0	0	0	0	0	0	0	0	1	0	0	0	0	0	0	0	0	0	0	0	0	0	0	0	0	0	0
157613	genus	Hyalodendron	0.0001	Fungi	Basidiomycota	Tremellomycetes	Trichosporonales	Trichosporonaceae	Hyalodendron		0	0	0	0	0	0	0	0	0	0	0	0	0	0	0	0	0	0	0	0	0	0	0	0	0	0	0	0	0	0
361765	species	Hyalodendron sp. JS1281	0.0001	Fungi	Basidiomycota	Tremellomycetes	Trichosporonales	Trichosporonaceae	Hyalodendron	Hyalodendron sp. JS1281	0	0	0	0	0	0	0	0	0	0	0	0	0	0	0	0	0	0	0	0	0	0	0	0	0	0	0	0	0	0
[truncated: 275 more rows]

## Sheet: Table S4
Response of bacterial and fungal communities to high petroleum pollution in different soils
[truncated: 28 more rows]

[truncated: 3 more sheets: Table S5, Table S6, Table S7]
